# Supplementary material for: The remoulding of dietary effects on the fecundity / longevity trade-off in a social insect
Source: BMC Genomics. 2023 May 5;24:244. doi: 10.1186/s12864-023-09335-z (PMC10163710; doi:10.1186/s12864-023-09335-z)
Supplement: Supplementary file 2 — Additional file 2: Table S1. Contains treatment-associated DEGs in heads and fat bodies. [file 12864_2023_9335_MOESM2_ESM.xlsx]

## Sheet: DEGs fat bodies up in protein+
Supplementary table S1a: DEGs upregulated in fat bodies of queens under protein+ conditions
The genes displayed here are more highly expressed in protein+ compared to control queens.
Csec_GeneID	log2FoldChange	padj	Dmel_GeneID	Dmel_GeneSnapshot	Dmel_Name	Mnat_ID	Mnat_GeneAnnotation	Znev_ID	Znev_GeneAnnotation
Csec_G15042	10.4801	0.00500112	FBgn0265045	Stretchin-Mlck (Strn-Mlck) encodes a complex locus producing many large protein isoforms, which likely regulate cytoskeletal dynamics in muscles. A shorter isoform is specifically expressed in indirect flight muscle, localizes to the thick filament and is required to prevent flight muscle hypercontraction. Strn-Mlck mutants cannot fly and show flight muscle atrophy. [Date last reviewed: 2019-03-1…	Stretchin-Mlck	Mnat_09488	Fibrillin-1	Znev_18084	ovoperoxidase [Apostichopus japonicus]
Csec_G13053	10.0975	4.02311e-05	FBgn0035781	Insufficient genetic data for FlyBase to solicit a summary. [Date last reviewed: 2016-06-30]	-	Mnat_14389	Carboxypeptidase B	Znev_06170	carboxypeptidase [Eupolyphaga sinensis]
Csec_G15043	9.02596	0.0013397	NA	NA	NA	Mnat_02402	NA	NA	NA
Csec_G00739	8.78247	3.93475e-05	FBgn0259175	omega (ome) encodes a dipeptidyl-peptidase. [Date last reviewed: 2019-09-12]	omega	Mnat_04182	Venom dipeptidyl peptidase 4	Znev_16617	venom dipeptidyl peptidase 4-like [Zootermopsis nevadensis]
Csec_G02459	7.94245	0.026547	FBgn0030509	Insufficient genetic data for FlyBase to solicit a summary. [Date last reviewed: 2016-06-30]	-	Mnat_11314	NA	Znev_09655	delta(7)-sterol 5(6)-desaturase erg32-like [Zootermopsis nevadensis] > putative C-5 sterol desaturase [Zootermopsis nevadensis]
Csec_G13052	7.40267	0.000175544	FBgn0035781	Insufficient genetic data for FlyBase to solicit a summary. [Date last reviewed: 2016-06-30]	-	Mnat_12590	Carboxypeptidase B	Znev_06170	carboxypeptidase [Eupolyphaga sinensis]
Csec_G01179	7.31467	0.00981242	NA	NA	NA	Mnat_02402	NA	NA	NA
Csec_G13226	7.31115	0.0051749	NA	NA	NA	Mnat_03115	NA	Znev_05853	NA
Csec_G15041	7.28238	0.007208	FBgn0052602	Insufficient genetic data for FlyBase to solicit a summary. [Date last reviewed: 2016-06-30]	Mucin 12Ea	Mnat_09488	Fibrillin-1	Znev_18084	ovoperoxidase [Apostichopus japonicus]
Csec_G12774	7.15152	0.0101728	NA	NA	NA	Mnat_00446	NA	Znev_11458	Mariner Mos1 transposase [Zootermopsis nevadensis]
Csec_G15348	6.80284	0.000573927	NA	NA	NA	Mnat_16871	UDP-glucuronosyltransferase 2B18	Znev_00135	Pecanex-like protein 1 [Zootermopsis nevadensis]
Csec_G12499	6.65484	2.62984e-13	FBgn0004896	forkhead domain 59A (fd59A) encodes a transcription factor that is expressed largely in postmitotic neurons in the central nervous system. Its roles include nervous system development and egg-laying behavior. [Date last reviewed: 2019-03-07]	forkhead domain 59A	Mnat_02383	Forkhead box protein D3	Znev_01759	Forkhead box protein D3 [Cryptotermes secundus]
Csec_G00339	6.64856	3.6629e-07	NA	NA	NA	NA	NA	NA	NA
Csec_G16770	6.5902	0.00240905	FBgn0033753	Cyp301a1 (Cyp301a1) encodes a member of the cytochrome P450 family, which have both mitochondrial and cytosolic roles in the detoxification of compounds. [Date last reviewed: 2018-10-11]	Cyp301a1	NA	NA	Znev_12901	putative cytochrome P450 301a1, mitochondrial, partial [Zootermopsis nevadensis]
Csec_G05355	6.28565	0.0101728	NA	NA	NA	NA	NA	NA	NA
Csec_G16249	6.28548	0.0268376	NA	NA	NA	Mnat_09561	Histone-lysine N-methyltransferase SETMAR	Znev_00718	NA
Csec_G16216	6.194	9.61022e-07	NA	NA	NA	NA	NA	NA	NA
Csec_G00022	6.1086	1.69745e-05	FBgn0031491	-	alpha1,4-galactosyltransferase 1	Mnat_07833	Lactosylceramide 4-alpha-galactosyltransferase	Znev_11790	lactosylceramide 4-alpha-galactosyltransferase-like [Zootermopsis nevadensis] > lactosylceramide 4-alpha-galactosyltransferase-like [Zootermopsis nevadensis] > Lactosylceramide 4-alpha-galactosyltransferase [Zootermopsis nevadensis]
Csec_G10578	5.97452	6.39476e-05	FBgn0005636	nervy (nvy) is a member of the MTG family of genes that have both nuclear and cytosolic functions. nvy encodes a transcriptional repressor and an A kinase anchoring protein (AKAP). It regulates repulsive axon guidance and functions in Plexin and Notch signaling pathways. [Date last reviewed: 2018-09-20]	nervy	Mnat_16030	Protein CBFA2T3	Znev_03458	Protein CBFA2T1 [Zootermopsis nevadensis]
Csec_G01825	5.90359	0.00522196	FBgn0038938	Insufficient genetic data for FlyBase to solicit a summary. [Date last reviewed: 2016-06-30]	-	Mnat_05510	Organic cation transporter 1	Znev_17355	solute carrier family 22 member 5-like [Zootermopsis nevadensis]
Csec_G16701	5.88935	5.65608e-05	FBgn0032144	Insufficient genetic data for FlyBase to solicit a summary. [Date last reviewed: 2016-06-30]	-	Mnat_03227	Zinc carboxypeptidase A 1	Znev_00819	Zinc carboxypeptidase A 1 [Zootermopsis nevadensis]
Csec_G18162	5.79234	0.00191117	FBgn0036416	Insufficient genetic data for FlyBase to solicit a summary. [Date last reviewed: 2016-06-30]	-	NA	NA	Znev_15903	Kazal type serine protease inhibitor [Coptotermes formosanus]
Csec_G02448	5.77788	5.65608e-05	FBgn0031998	Sodium/solute co-transporter-like 5A11 (SLC5A11) encodes a protein involved in behavioral response to nutrient. [Date last reviewed: 2019-03-14]	Sodium/solute co-transporter-like 5A11	Mnat_00688	Sodium-coupled monocarboxylate transporter 2	Znev_17392	sodium-coupled monocarboxylate transporter 2-like [Zootermopsis nevadensis] > sodium-coupled monocarboxylate transporter 2-like [Zootermopsis nevadensis]
Csec_G15317	5.69535	0.0345625	NA	NA	NA	NA	NA	NA	NA
Csec_G09838	5.64889	9.94876e-09	FBgn0034605	Insufficient genetic data for FlyBase to solicit a summary. [Date last reviewed: 2016-06-30]	UDP-glycosyltransferase family 49 member C1	Mnat_17600	2-hydroxyacylsphingosine 1-beta-galactosyltransferase	Znev_14098	UDP-glucuronosyltransferase 2C1, partial [Zootermopsis nevadensis]
Csec_G12034	5.61988	0.00768711	NA	NA	NA	NA	NA	NA	NA
Csec_G01178	5.46926	0.00958273	FBgn0052602	Insufficient genetic data for FlyBase to solicit a summary. [Date last reviewed: 2016-06-30]	Mucin 12Ea	Mnat_09488	Fibrillin-1	Znev_11550	conserved Plasmodium protein, unknown function [Plasmodium ovale]
Csec_G02335	5.22291	0.0193593	NA	NA	NA	Mnat_08505	NA	Znev_16952	NA
Csec_G07192	5.20955	7.15227e-05	FBgn0029950	Insufficient genetic data for FlyBase to solicit a summary. [Date last reviewed: 2016-06-30]	-	Mnat_12060	Sodium-coupled monocarboxylate transporter 1	Znev_18180	sodium-coupled monocarboxylate transporter 1-like [Zootermopsis nevadensis] > sodium-coupled monocarboxylate transporter 1-like [Zootermopsis nevadensis]
Csec_G08705	5.08595	0.00197654	FBgn0034166	Insufficient genetic data for FlyBase to solicit a summary. [Date last reviewed: 2016-06-30]	-	Mnat_11444	Lipase member H-B	Znev_15402	Pancreatic lipase-related protein 2 [Zootermopsis nevadensis]
Csec_G10946	5.0609	0.00240905	NA	NA	NA	Mnat_07863	NA	Znev_01523	glycine-rich cell wall structural protein 1.0 [Cephus cinctus]
Csec_G11484	4.99611	0.0165065	FBgn0038180	Chitinase 5 (Cht5) encodes an enzyme involved in the formation of chitin-based extracellular matrix at barrier tissues. [Date last reviewed: 2019-09-12]	Chitinase 5	Mnat_17142	Probable chitinase 2	Znev_04263	Endochitinase [Cryptotermes secundus]
Csec_G19014	4.89719	0.0139396	NA	NA	NA	Mnat_12080	NA	Znev_13809	reverse transcriptase family protein, partial [Vibrio tasmaniensis] > reverse transcriptase family protein, partial [Vibrio tasmaniensis]
Csec_G17077	4.8666	0.0300125	FBgn0267384	-	Ubiquitin conjugating enzyme 7	Mnat_13348	Ubiquitin-conjugating enzyme E2 R2	Znev_02458	ubiquitin-conjugating enzyme E2 G2 [Zootermopsis nevadensis] > Ubiquitin-conjugating enzyme E2 G2 [Zootermopsis nevadensis]
Csec_G02295	4.83365	0.0216427	FBgn0038492	-	Mucin related 89F	Mnat_14094	Neurofilament heavy polypeptide	Znev_17164	serine-rich adhesin for platelets, partial [Cryptotermes secundus]
Csec_G02451	4.80544	0.0367262	FBgn0029950	Insufficient genetic data for FlyBase to solicit a summary. [Date last reviewed: 2016-06-30]	-	Mnat_00687	Sodium-coupled monocarboxylate transporter 2	Znev_17393	sodium-coupled monocarboxylate transporter 1-like [Zootermopsis nevadensis]
Csec_G09855	4.72233	0.0360331	NA	NA	NA	NA	NA	NA	NA
Csec_G17722	4.68772	7.11598e-05	NA	NA	NA	Mnat_06192	NA	NA	NA
Csec_G16174	4.68098	0.0190049	NA	NA	NA	Mnat_02818	NA	Znev_15388	KEGG: 04658+3.1.3.16|KEGG: 04660+3.1.3.16|KEGG: 05235+3.1.3.16 |
Csec_G16574	4.64475	0.0393221	NA	NA	NA	NA	NA	Znev_12019	NA
Csec_G10478	4.64082	0.0111051	NA	NA	NA	Mnat_05174	Probable RNA-directed DNA polymerase from transposon BS	Znev_13383	NA
Csec_G13835	4.51903	0.00126901	FBgn0033696	-	Cyp6g2	Mnat_12905	Cytochrome P450 9e2	Znev_01867	Cytochrome P450 9e2 [Zootermopsis nevadensis]
Csec_G10294	4.44923	0.00716332	FBgn0038738	-	-	Mnat_00417	Venom serine carboxypeptidase	Znev_02229	serine carboxypeptidase [Coptotermes formosanus]
Csec_G00516	4.42596	0.00886472	NA	NA	NA	NA	NA	NA	NA
Csec_G18134	4.40041	0.00266593	NA	NA	NA	Mnat_02849	NA	Znev_17699	Mariner Mos1 transposase [Zootermopsis nevadensis]
Csec_G01876	4.35517	0.0107321	FBgn0050101	Insufficient genetic data for FlyBase to solicit a summary. [Date last reviewed: 2016-06-30]	-	Mnat_12205	Neurofilament heavy polypeptide	Znev_13641	Hypothetical protein CINCED_3A012844 [Cinara cedri]
Csec_G07019	4.3153	0.0192032	FBgn0259145	CG42260 encodes a protein predicted to form the beta subunit of a cyclic nucleotide-gated ion channel. It could form a functional channel as a heterodimer with either the products of CngA or Cngl. [Date last reviewed: 2019-03-07]	-	Mnat_00030	Cyclic nucleotide-gated channel rod photoreceptor subunit alpha	Znev_12045	Cyclic nucleotide-gated cation channel alpha-3 [Zootermopsis nevadensis]
Csec_G11961	4.29043	0.000977073	FBgn0264089	slit (sli) encodes a secreted glycoprotein that acts as a ligand for the Robo receptor family and co-receptors, including the products of Sdc and Dscam1. The product of sli functions as second messenger (via Abl) and receptor dependent, providing repellent (neural growth cone), attractive (trachea), and polarising (cardioblasts) cues for differentiating cells. [Date last reviewed: 2019-03-14]	slit	Mnat_16697	Chaoptin	Znev_05966	Insulin-like growth factor-binding protein complex acid labile chain [Zootermopsis nevadensis]
Csec_G09884	4.24445	0.0060599	FBgn0043791	Insufficient genetic data for FlyBase to solicit a summary. [Date last reviewed: 2016-06-30]	phurba tashi	Mnat_03316	Membrane-bound alkaline phosphatase	Znev_05460	membrane-bound alkaline phosphatase-like [Zootermopsis nevadensis] > Membrane-bound alkaline phosphatase [Zootermopsis nevadensis]
Csec_G01078	4.23657	0.0291315	NA	NA	NA	NA	NA	NA	NA
Csec_G17653	4.23338	0.00380943	FBgn0036150	-	Ionotropic receptor 68a	Mnat_17086	NA	Znev_19053	NA
Csec_G01556	4.18893	0.0320991	NA	NA	NA	NA	NA	Znev_18361	ly6/neurotoxin 4 [Locusta migratoria manilensis]
Csec_G03298	4.1624	2.1879e-05	NA	NA	NA	Mnat_07960	NA	Znev_13483	transposase-like protein [Dichotomius schiffleri]
Csec_G16681	4.15438	0.00599199	NA	NA	NA	Mnat_09548	Pogo transposable element with KRAB domain	NA	NA
Csec_G01608	4.10065	0.0245255	NA	NA	NA	NA	NA	NA	NA
Csec_G08633	4.09421	0.00447796	NA	NA	NA	Mnat_17263	Odorant receptor 2a	Znev_18870	odorant receptor 2a-like [Zootermopsis nevadensis]
Csec_G13884	4.07862	0.00591778	NA	NA	NA	Mnat_12774	NA	Znev_14524	NA
Csec_G03699	4.07429	0.000470961	FBgn0263111	cacophony (cac) encodes the primary structural subunit of a voltage-gated calcium channel, which is located at presynaptic active zones. It functions in evoked neurotransmitter release at neuromuscular synapses. It contributes to male courtship behavior and a wide range of neurophysiological processes. [Date last reviewed: 2019-03-07]	cacophony	Mnat_06033	Sodium channel protein 60E	Znev_05627	Voltage-dependent calcium channel type A subunit alpha-1 [Trachymyrmex cornetzi]
Csec_G02449	4.06644	0.00530214	FBgn0037895	Insufficient genetic data for FlyBase to solicit a summary. [Date last reviewed: 2016-06-30]	-	Mnat_00688	Sodium-coupled monocarboxylate transporter 2	Znev_17392	sodium-coupled monocarboxylate transporter 2-like [Zootermopsis nevadensis] > sodium-coupled monocarboxylate transporter 2-like [Zootermopsis nevadensis]
Csec_G05242	4.04516	0.0121353	FBgn0039311	Insufficient genetic data for FlyBase to solicit a summary. [Date last reviewed: 2016-06-30]	-	Mnat_12486	NA	Znev_08650	NA
Csec_G09263	3.94803	0.000196431	FBgn0037322	Insufficient genetic data for FlyBase to solicit a summary. [Date last reviewed: 2016-06-30]	Odorant receptor 83a	Mnat_01906	NA	Znev_19068	odorant receptor 2a-like [Zootermopsis nevadensis]
Csec_G03795	3.92222	0.0106071	FBgn0052600	Insufficient genetic data for FlyBase to solicit a summary. [Date last reviewed: 2016-06-30]	defective proboscis extension response 8	Mnat_15938	NA	Znev_00600	zwei Ig domain protein zig-8 [Zootermopsis nevadensis] > zwei Ig domain protein zig-8 [Zootermopsis nevadensis] > zwei Ig domain protein zig-8 [Zootermopsis nevadensis] > zwei Ig domain protein zig-8 [Zootermopsis nevadensis]
Csec_G12087	3.83641	0.0262664	NA	NA	NA	Mnat_00272	NA	Znev_14365	NA
Csec_G09809	3.82113	0.000171594	FBgn0035287	-	-	Mnat_02464	Carbohydrate sulfotransferase 11	Znev_01141	Carbohydrate sulfotransferase 11, partial [Zootermopsis nevadensis]
Csec_G15015	3.80402	0.000220327	FBgn0004242	Synaptotagmin 1 (Syt1) encodes a synaptic vesicle calcium binding protein that functions as the fast calcium sensor for neurotransmitter release at synapses. [Date last reviewed: 2019-03-14]	Synaptotagmin 1	Mnat_00528	Synaptotagmin-9	Znev_13868	Synaptotagmin-9, partial [Zootermopsis nevadensis]
Csec_G12934	3.78856	0.000465687	FBgn0030634	Insufficient genetic data for FlyBase to solicit a summary. [Date last reviewed: 2016-06-30]	-	Mnat_14964	WSCD family member	Znev_01275	WSCD family member AAEL009094 [Zootermopsis nevadensis] > WSCD family member [Zootermopsis nevadensis]
Csec_G10783	3.78748	0.0221775	NA	NA	NA	NA	NA	NA	NA
Csec_G14692	3.76502	0.000326168	NA	NA	NA	NA	NA	NA	NA
Csec_G07873	3.73987	0.0172879	FBgn0029690	Insufficient genetic data for FlyBase to solicit a summary. [Date last reviewed: 2016-06-30]	-	Mnat_01291	Venom carboxylesterase-6	Znev_01778	juvenile hormone esterase [Macrotermes barneyi]
Csec_G00937	3.71538	0.000758953	NA	NA	NA	NA	NA	NA	NA
Csec_G08909	3.66745	0.0206135	NA	NA	NA	NA	NA	NA	NA
Csec_G19113	3.66434	0.0295919	FBgn0029909	muscarinic Acetylcholine Receptor, C-type (mAChR-C) encodes a G protein-coupled receptor activated by acetylcholine. [Date last reviewed: 2019-07-11]	muscarinic Acetylcholine Receptor, C-type	Mnat_02359	Alpha-1B adrenergic receptor	Znev_18787	D(2)-like dopamine receptor [Cephus cinctus] > D(2)-like dopamine receptor [Cephus cinctus] > D(2)-like dopamine receptor [Cephus cinctus]
Csec_G09774	3.63867	0.00436683	FBgn0011282	Insufficient genetic data for FlyBase to solicit a summary. [Date last reviewed: 2016-06-30]	Odorant-binding protein 84a	NA	NA	Znev_01423	odorant-binding protein 3 precursor [Zootermopsis nevadensis]
Csec_G03813	3.62607	0.00481858	NA	NA	NA	NA	NA	Znev_00376	NA
Csec_G18353	3.61482	0.015475	NA	NA	NA	Mnat_08675	RNA-directed DNA polymerase from mobile element jockey	NA	NA
Csec_G09237	3.55226	0.00745287	FBgn0039640	Insufficient genetic data for FlyBase to solicit a summary. [Date last reviewed: 2016-06-30]	Suppressor of ER stress-induced death	Mnat_11960	Aminopeptidase N	Znev_14626	Aminopeptidase N [Zootermopsis nevadensis]
Csec_G11944	3.53128	0.0084858	FBgn0283521	longitudinals lacking (lola) encodes a protein involved in Notch signaling, cell death, regulation of retrotransposons and expression of axon and dendrite patterning genes. It contributes to oogenesis, spermatogenesis, neural wiring, eye development and a variety of behaviors. [Date last reviewed: 2019-03-21]	longitudinals lacking	Mnat_06534	NA	Znev_08903	Longitudinals lacking protein, isoforms A/B/D/L [Zootermopsis nevadensis]
Csec_G11483	3.49488	0.00291695	FBgn0038180	Chitinase 5 (Cht5) encodes an enzyme involved in the formation of chitin-based extracellular matrix at barrier tissues. [Date last reviewed: 2019-09-12]	Chitinase 5	Mnat_17142	Probable chitinase 2	Znev_04262	Endochitinase [Cryptotermes secundus]
Csec_G09618	3.4735	0.00155414	FBgn0025874	-	Meiotic central spindle	Mnat_16529	NA	Znev_16417	zinc finger protein 271-like isoform X1 [Zootermopsis nevadensis]
Csec_G12831	3.44732	0.0108369	FBgn0000337	cinnabar (cn) encodes the enzyme that synthesizes 3-hydroxykynurenine (3-HK) as part of the kynurenine pathway of tryptophan degradation. 3-HK is an intermediate product in the formation of ommochromes, the brown pigments in the fly eye, and thus cn loss of function mutant flies exhibit altered eye color. Several kynurenine pathway metabolites are neuroactive and have been linked to the pathogene…	cinnabar	NA	NA	Znev_17631	Kynurenine 3-monooxygenase [Cryptotermes secundus]
Csec_G01891	3.43401	0.00811971	NA	NA	NA	Mnat_17087	Retrovirus-related Pol polyprotein LINE-1	Znev_14459	NA
Csec_G07669	3.42601	0.036159	NA	NA	NA	NA	NA	NA	NA
Csec_G14301	3.41748	0.0202917	FBgn0032690	Insufficient genetic data for FlyBase to solicit a summary. [Date last reviewed: 2016-06-30]	-	Mnat_00661	ATP-dependent RNA helicase vasa, isoform A	Znev_07503	putative ATP-dependent RNA helicase DDX23 [Blattella germanica]
Csec_G09248	3.41349	0.0109977	FBgn0038938	Insufficient genetic data for FlyBase to solicit a summary. [Date last reviewed: 2016-06-30]	-	Mnat_06152	Solute carrier family 22 member 21	Znev_09614	Solute carrier family 22 member 1 [Zootermopsis nevadensis]
Csec_G16035	3.40155	0.0045811	FBgn0033524	Insufficient genetic data for FlyBase to solicit a summary. [Date last reviewed: 2016-06-30]	Cyp49a1	Mnat_08443	Cytochrome P450 4C1	Znev_09132	probable cytochrome P450 49a1 [Zootermopsis nevadensis] > probable cytochrome P450 49a1 [Zootermopsis nevadensis] > probable cytochrome P450 49a1 [Zootermopsis nevadensis] > putative cytochrome P450 49a1 [Zootermopsis nevadensis]
Csec_G00727	3.39238	0.0154478	FBgn0050101	Insufficient genetic data for FlyBase to solicit a summary. [Date last reviewed: 2016-06-30]	-	Mnat_12205	Neurofilament heavy polypeptide	Znev_13641	Hypothetical protein CINCED_3A012844 [Cinara cedri]
Csec_G05994	3.3902	0.00212257	FBgn0028481	Insufficient genetic data for FlyBase to solicit a summary. [Date last reviewed: 2016-06-30]	-	Mnat_00311	Transmembrane and TPR repeat-containing protein 2	Znev_12528	Transmembrane and TPR repeat-containing protein 2, partial [Zootermopsis nevadensis]
Csec_G14842	3.37661	0.0055407	NA	NA	NA	NA	NA	Znev_15267	NA
Csec_G07612	3.37453	0.00169898	FBgn0034716	Organic anion transporting polypeptide 58Dc (Oatp58Dc) encodes a membrane transporter implicated in renal elimination of organic compounds including ouabain and methotrexate. In the perineural glia of the blood brain barrier, the product of Oatp58Dc protects the brain from potentially toxic organic anions in the hemolymph. [Date last reviewed: 2019-03-14]	Organic anion transporting polypeptide 58Dc	Mnat_09494	Solute carrier organic anion transporter family member 5A1	Znev_16892	Solute carrier organic anion transporter family member 5A1 [Atta colombica]
Csec_G10629	3.36661	0.0323722	NA	NA	NA	Mnat_05997	NA	Znev_04370	NA
Csec_G02280	3.36213	0.0358895	FBgn0036285	twin of eyg (toe) encodes a Pax6(5a) transcription factor that functions during thorax and eye development as a transcription repressor. [Date last reviewed: 2019-03-14]	twin of eyg	Mnat_16172	Paired box protein Pax-6	Znev_10339	Retinal homeobox protein Rx [Zootermopsis nevadensis]
Csec_G06830	3.3533	0.0130218	FBgn0001112	Glucose dehydrogenase (Gld) encodes a dehydrogenase that belongs to the GMC oxidoreductase family. The product of Gld is essential for the enzymatic modification of the puparium wall that enables the newly developed adult fly to eclose. Gld is also highly expressed in the male and female reproductive tract and its product modulates sperm storage and utilization. [Date last reviewed: 2018-09-13]	Glucose dehydrogenase	Mnat_06865	Glucose dehydrogenase [acceptor]	Znev_05361	Glucose dehydrogenase [FAD, quinone] [Blattella germanica]
Csec_G10070	3.34779	0.00596151	FBgn0035865	Insufficient genetic data for FlyBase to solicit a summary. [Date last reviewed: 2016-06-30]	-	Mnat_09658	NA	Znev_05959	NA
Csec_G00370	3.29569	0.00418229	NA	NA	NA	NA	NA	NA	NA
Csec_G11175	3.28655	0.000819877	FBgn0041585	olf186-F (olf186-F) encodes a plasma membrane localised protein that functions as a pore subunit of the store-operated calcium entry (SOCE) channel. [Date last reviewed: 2019-03-14]	Orai	Mnat_00095	NA	Znev_06647	Calcium release-activated calcium channel protein 1 [Cryptotermes secundus]
Csec_G11923	3.27512	0.0311606	FBgn0035543	-	-	Mnat_00162	NA	Znev_11185	NA
Csec_G12460	3.27151	6.39476e-05	NA	NA	NA	NA	NA	NA	NA
Csec_G16506	3.2231	0.000177986	NA	NA	NA	NA	NA	Znev_06415	NA
Csec_G18121	3.21646	0.0187641	NA	NA	NA	NA	NA	NA	NA
Csec_G02095	3.20712	0.0363198	NA	NA	NA	NA	NA	NA	NA
Csec_G04637	3.20708	0.00515776	FBgn0033479	Insufficient genetic data for FlyBase to solicit a summary. [Date last reviewed: 2016-06-30]	Phosphatidylinositol glycan anchor biosynthesis class N	Mnat_15913	GPI ethanolamine phosphate transferase 1	Znev_15691	GPI ethanolamine phosphate transferase 1 [Blattella germanica]
Csec_G17223	3.20574	0.0342929	FBgn0265003	klaroid (koi) encodes a protein involved in double-strand break repair and nuclear migration. [Date last reviewed: 2019-09-19]	klaroid	NA	NA	Znev_06419	Unc-84-like protein A [Zootermopsis nevadensis]
Csec_G11442	3.1849	0.0427911	NA	NA	NA	NA	NA	NA	NA
Csec_G10001	3.1848	0.00123392	FBgn0016684	-	Na[+]-dependent inorganic phosphate cotransporter	Mnat_06042	Vesicular glutamate transporter 2	Znev_12897	sialin isoform X1 [Zootermopsis nevadensis]
Csec_G13340	3.17753	0.0310523	NA	NA	NA	NA	NA	NA	NA
Csec_G08896	3.16403	0.00137763	FBgn0264562	Hormone receptor 4 (Hr4) encodes a nuclear receptor that acts both upstream and downstream of the steroid hormone ecdysone. In the prothoracic gland the product of Hr4 acts as a repressor of ecdysone production. In other tissues, including the salivary gland and the fat body, Hr4 is transcriptionally induced by ecdysone to transduce the effects of the hormone. [Date last reviewed: 2019-03-07]	Hormone receptor 4	Mnat_13588	Hormone receptor 4	Znev_17691	hormone receptor 4 [Zootermopsis nevadensis]
Csec_G09854	3.15597	0.0495492	NA	NA	NA	Mnat_07301	Transposable element Tc3 transposase	Znev_16501	NA
Csec_G13265	3.13118	0.0114332	NA	NA	NA	Mnat_13290	Meteorin-like protein	Znev_17341	Meteorin-like protein, partial [Cryptotermes secundus]
Csec_G06015	3.12878	0.0173854	NA	NA	NA	NA	NA	NA	NA
Csec_G07363	3.12322	9.90327e-07	FBgn0026438	Excitatory amino acid transporter 2 (Eaat2) encodes a transmembrane protein involved in aspartate and taurine transport. [Date last reviewed: 2019-03-07]	Excitatory amino acid transporter 2	Mnat_12838	Excitatory amino acid transporter 2	Znev_04723	excitatory amino acid transporter-like isoform X1 [Zootermopsis nevadensis]
Csec_G15174	3.12118	0.0110433	FBgn0034580	Insufficient genetic data for FlyBase to solicit a summary. [Date last reviewed: 2016-06-30]	Chitinase 8	Mnat_17142	Probable chitinase 2	Znev_04303	chitinase, partial [Macrotermes barneyi]
Csec_G12459	3.11237	0.00943967	NA	NA	NA	NA	NA	Znev_09121	NA
Csec_G12423	3.1082	0.0440797	NA	NA	NA	NA	NA	NA	NA
Csec_G10859	3.08169	0.0031082	FBgn0033297	Insufficient genetic data for FlyBase to solicit a summary. [Date last reviewed: 2016-06-30]	Maltase A8	Mnat_05117	Probable maltase H	Znev_11454	Maltase 2, partial [Zootermopsis nevadensis]
Csec_G16346	3.05915	0.0485181	NA	NA	NA	Mnat_09426	Envelope fusion protein	Znev_15110	NA
Csec_G07828	3.05717	0.0455081	FBgn0260397	Suppressor of variegation 3-3 (Su(var)3-3) encodes a member of the Lysine specific demethylase (LSD1/KDM1) family. It can function both as a transcriptional co-repressor and a co-activator. It demethylates histone H3K4-me2 and -me1 residues, and promotes heterochromatin formation by facilitating H3K9 methylation mediated by the product of Su(var)3-9. It is involved in fertility, wing patterning f…	Suppressor of variegation 3-3	Mnat_17864	Amine oxidase [flavin-containing] A	Znev_02345	amine oxidase [flavin-containing] A-like isoform X1 [Zootermopsis nevadensis]
Csec_G16246	3.04348	0.000701255	FBgn0265413	Insufficient genetic data for FlyBase to solicit a summary. [Date last reviewed: 2016-06-30]	-	Mnat_12174	Histone-lysine N-methyltransferase SETMAR	Znev_14013	NA
Csec_G03614	3.03149	0.000116204	FBgn0031379	Insufficient genetic data for FlyBase to solicit a summary. [Date last reviewed: 2016-06-30]	-	Mnat_03184	NA	Znev_07684	NA
Csec_G10352	3.028	0.000584289	FBgn0051974	Insufficient genetic data for FlyBase to solicit a summary. [Date last reviewed: 2016-06-30]	-	Mnat_12710	NA	Znev_11017	NA
Csec_G09044	3.01372	0.0106442	FBgn0286203	Insufficient genetic data for FlyBase to solicit a summary. [Date last reviewed: 2016-06-30]	straw	Mnat_15334	Laccase-2	Znev_06444	Laccase [Cryptotermes secundus]
Csec_G11467	3.00886	0.00118585	FBgn0013811	Dynein heavy chain at 62B (Dhc62B) encodes a motor protein involved in retrograde axonal transport. [Date last reviewed: 2019-08-01]	Dynein heavy chain at 62B	Mnat_04177	Dynein heavy chain 7, axonemal	Znev_06569	Dynein heavy chain 7, axonemal, partial [Zootermopsis nevadensis]
Csec_G18314	3.00786	0.0028203	NA	NA	NA	Mnat_18048	NA	Znev_15631	Uncharacterized protein ART2, partial [Camponotus floridanus] > Uncharacterized protein ART2, partial [Harpegnathos saltator]
Csec_G03987	2.99616	0.0298482	FBgn0039478	Insufficient genetic data for FlyBase to solicit a summary. [Date last reviewed: 2016-06-30]	Neprilysin 5	Mnat_03308	Membrane metallo-endopeptidase-like 1	Znev_05146	neprilysin [Zootermopsis nevadensis] > neprilysin [Zootermopsis nevadensis]
Csec_G07602	2.98953	0.000313431	FBgn0032393	Insufficient genetic data for FlyBase to solicit a summary. [Date last reviewed: 2016-06-30]	Nfs1 cysteine desulfurase	NA	NA	Znev_04435	selenocysteine lyase-like [Zootermopsis nevadensis] > selenocysteine lyase-like [Zootermopsis nevadensis] > selenocysteine lyase-like [Zootermopsis nevadensis] > selenocysteine lyase-like [Zootermopsis nevadensis] > selenocysteine lyase-like [Zootermopsis nevadensis]
Csec_G09197	2.98823	0.0084858	FBgn0264606	Fife (Fife) encodes a synaptic scaffolding protein that promotes neurotransmitter release and normal motor behavior. [Date last reviewed: 2019-03-07]	Fife	Mnat_06502	Protein piccolo	Znev_16950	LOW QUALITY PROTEIN: regulating synaptic membrane exocytosis protein 1 [Zootermopsis nevadensis]
Csec_G08349	2.97674	0.0189647	FBgn0035558	-	-	Mnat_11055	Serine proteinase stubble	Znev_17995	beta-1,3-galactosyltransferase 1-like isoform X1 [Zootermopsis nevadensis] > beta-1,3-galactosyltransferase 1-like isoform X1 [Zootermopsis nevadensis]
Csec_G01579	2.97487	0.0084858	NA	NA	NA	NA	NA	Znev_06736	putative E3 ubiquitin-protein ligase HERC2 [Zootermopsis nevadensis]
Csec_G06311	2.97388	0.00166444	FBgn0264607	Calcium/calmodulin-dependent protein kinase II (CaMKII) encodes an abundant Ca[2+]-calmodulin-regulated serine/threonine protein kinase. In neurons it has a wide range of substrates in multiple subcellular compartments, regulating synaptic plasticity, excitability and cytoskeletal interactions. [Date last reviewed: 2019-03-07]	Calcium/calmodulin-dependent protein kinase II	Mnat_03885	Calcium/calmodulin-dependent protein kinase type II subunit beta	Znev_18501	calcium/calmodulin-dependent protein kinase type II alpha chain isoform X1 [Zootermopsis nevadensis]
Csec_G14489	2.97121	0.0299352	FBgn0263131	-	-	Mnat_13871	Adenylate cyclase type 2	Znev_09782	Adenylate cyclase type 5, partial [Zootermopsis nevadensis]
Csec_G13384	2.94581	3.93475e-05	FBgn0028670	-	Vacuolar H[+] ATPase 100kD subunit 2	Mnat_03247	V-type proton ATPase 116 kDa subunit a isoform	Znev_00809	PREDICTED: V-type proton ATPase 116 kDa subunit a [Nicrophorus vespilloides]
Csec_G09475	2.94364	0.00381615	FBgn0033196	Insufficient genetic data for FlyBase to solicit a summary. [Date last reviewed: 2016-06-30]	-	Mnat_08027	Feline leukemia virus subgroup C receptor-related protein 2	Znev_12524	Feline leukemia virus subgroup C receptor-related protein 2 [Zootermopsis nevadensis]
Csec_G03227	2.9185	0.00693387	FBgn0263132	Chitinase 6 (Cht6) encodes an enzyme involved in ecdysis. [Date last reviewed: 2019-07-11]	Chitinase 6	Mnat_11640	Peritrophin-1	Znev_11288	Chitinase-3-like protein 3 [Zootermopsis nevadensis]
Csec_G00726	2.91673	0.0227918	FBgn0050101	Insufficient genetic data for FlyBase to solicit a summary. [Date last reviewed: 2016-06-30]	-	Mnat_03028	Glutamine synthetase 2 cytoplasmic	Znev_13641	Hypothetical protein CINCED_3A012844 [Cinara cedri]
Csec_G14314	2.9124	0.0150524	FBgn0028675	Sulfonylurea receptor (Sur) encodes a predicted ATP-sensitive K[+] channel expressed almost exclusively in the embryonic heart. Sur loss in the adult heart causes increased oxidative stress and pacing-induced heart failure. [Date last reviewed: 2019-03-14]	Sulfonylurea receptor	NA	NA	Znev_12088	cGMP-dependent protein kinase, isozyme 1, partial [Zootermopsis nevadensis]
Csec_G06308	2.91225	0.0130248	FBgn0000303	Choline acetyltransferase (ChAT) encodes a protein that catalyzes the biosynthesis of the neurotransmitter acetylcholine. It is considered to be a specific marker for cholinergic neurons. [Date last reviewed: 2019-03-07]	Choline acetyltransferase	Mnat_03884	Choline O-acetyltransferase	Znev_10603	Choline O-acetyltransferase, partial [Zootermopsis nevadensis]
Csec_G03051	2.9062	0.00357349	FBgn0000659	fork head (fkh) encodes a winged-helix nuclear transcription factor most studied for its role in salivary gland formation, where it is required for salivary gland viability, invagination, and maintaining expression of other early-expressed salivary gland transcription factors. It works with the product of sage to activate expression of salivary gland specific gene products, such as secreted prote…	fork head	Mnat_09797	Fork head domain-containing protein FD4	Znev_13477	Protein fork head [Zootermopsis nevadensis]
Csec_G03834	2.90443	0.00323526	FBgn0004362	High mobility group protein D (HmgD) encodes a highly abundant chromosomal protein involved in DNA bending and chromatin organization. [Date last reviewed: 2018-09-06]	High mobility group protein D	Mnat_10770	High mobility group protein 20A	Znev_00368	Nucleolar transcription factor 1 [Zootermopsis nevadensis]
Csec_G09830	2.90316	0.00268306	FBgn0038886	-	UDP-glycosyltransferase family 49 member B2	Mnat_17600	2-hydroxyacylsphingosine 1-beta-galactosyltransferase	Znev_09820	UDP-glucuronosyltransferase 2B18 [Cryptotermes secundus]
Csec_G15384	2.89111	0.000849288	FBgn0029690	Insufficient genetic data for FlyBase to solicit a summary. [Date last reviewed: 2016-06-30]	-	Mnat_01291	Venom carboxylesterase-6	Znev_01735	Esterase FE4 [Zootermopsis nevadensis]
Csec_G01128	2.86411	0.00131271	FBgn0039656	-	-	Mnat_11962	Aminopeptidase N	Znev_15105	Aminopeptidase N [Zootermopsis nevadensis]
Csec_G12901	2.85641	0.000220327	FBgn0037144	-	-	Mnat_08756	Solute carrier family 22 member 21	Znev_00884	Organic cation transporter protein, partial [Zootermopsis nevadensis]
Csec_G14360	2.85023	0.0473164	FBgn0039617	Dpr-interacting protein γ (DIP-γ) encodes a single-pass membrane protein expressed in the larval ventral nerve chord and pupal and adult optic lobe. It is required for synaptic development and survival, and interacts with the product of dpr11 to guide synaptic connectivity in the optic lobe. [Date last reviewed: 2019-03-07]	Dpr-interacting protein gamma	Mnat_10554	Lachesin	Znev_00542	Hypothetical predicted protein [Cloeon dipterum]
Csec_G17680	2.84237	0.00515776	FBgn0051106	Insufficient genetic data for FlyBase to solicit a summary. [Date last reviewed: 2016-06-30]	-	Mnat_03968	T-complex protein 1 subunit epsilon	Znev_04624	synaptic vesicle glycoprotein 2B-like [Zootermopsis nevadensis] > Synaptic vesicle glycoprotein 2B [Zootermopsis nevadensis]
Csec_G11545	2.83918	0.00685568	FBgn0030844	pickpocket 23 (ppk23) encodes a gustatory-specific putative non-voltage gated cation channel that belongs to the Degenerin/Epithelial sodium channel (DEG/ENaC) family. It contributes to pheromone perception and male courtship behavior. [Date last reviewed: 2019-03-14]	pickpocket 23	Mnat_00081	Sodium channel protein Nach	Znev_17447	sodium channel protein Nach-like isoform X2 [Cimex lectularius]
Csec_G11646	2.79251	0.0295919	NA	NA	NA	Mnat_00023	NA	NA	NA
Csec_G09430	2.79194	0.0027158	FBgn0032713	-	UDP-glycosyltransferase family 36 member D1	Mnat_10547	UDP-glucuronosyltransferase 2B7	Znev_03695	UDP-glucuronosyltransferase 2B13 [Zootermopsis nevadensis]
Csec_G14267	2.77367	0.0407059	FBgn0087011	Insufficient genetic data for FlyBase to solicit a summary. [Date last reviewed: 2016-06-30]	-	Mnat_16290	Techylectin-5B	Znev_02004	Techylectin-5B [Zootermopsis nevadensis]
Csec_G07444	2.76787	9.61022e-07	FBgn0026061	Multiple inositol polyphosphate phosphatase 1 (Mipp1) encodes a highly conserved extracellular enzyme that removes phosphates from inositol polyphosphates (IP6, IP5 and IP4) to form IP3. The Mipp1 product functions extracellularly to promote filopodia formation. Its enzymatic activity and localization are both key during tracheal cell migration. [Date last reviewed: 2018-10-18]	Multiple inositol polyphosphate phosphatase 1	Mnat_04198	Multiple inositol polyphosphate phosphatase 1	Znev_04739	multiple inositol polyphosphate phosphatase 1-like isoform X1 [Zootermopsis nevadensis] > multiple inositol polyphosphate phosphatase 1-like isoform X2 [Zootermopsis nevadensis]
Csec_G08997	2.71465	0.0270685	FBgn0010473	turtle (tutl) encodes an Ig-superfamily transmembrane protein. Its roles include axonal tiling, dendrite self-avoidance, axonal pathfinding and coordinated motor control. [Date last reviewed: 2019-03-14]	turtle	Mnat_04161	Inactive tyrosine-protein kinase 7	Znev_08324	Protein turtle, partial [Zootermopsis nevadensis]
Csec_G01096	2.70569	0.000520902	FBgn0034996	Insufficient genetic data for FlyBase to solicit a summary. [Date last reviewed: 2016-06-30]	-	Mnat_14508	Putative tyramine receptor 2	Znev_06340	Pyroglutamylated RFamide peptide receptor [Zootermopsis nevadensis]
Csec_G02918	2.69451	0.0257797	FBgn0015591	Insufficient genetic data for FlyBase to solicit a summary. [Date last reviewed: 2016-06-30]	Allatostatin A	Mnat_00302	Allatostatin	Znev_17454	allatostatin A prohormone precursor, partial [Cryptocercus darwini]
Csec_G03619	2.6828	0.00358329	NA	NA	NA	Mnat_06578	Craniofacial development protein 2	Znev_16875	NA
Csec_G17345	2.67835	0.0143566	NA	NA	NA	Mnat_07793	Nucleoredoxin	Znev_10256	nucleoredoxin isoform X1 [Cephus cinctus] > nucleoredoxin isoform X1 [Cephus cinctus]
Csec_G01284	2.66638	0.0151985	FBgn0035539	slowdown (slow) encodes a protein secreted from tendon cells and is required for integrin-mediated muscle-tendon adhesion. [Date last reviewed: 2019-03-14]	slowdown	Mnat_05970	Fibrillin-1	Znev_18328	Neurogenic locus Notch protein [Blattella germanica]
Csec_G02928	2.66243	0.0357657	NA	NA	NA	NA	NA	Znev_18321	NA
Csec_G02987	2.65702	0.0177861	FBgn0261671	tweek (tweek) encodes a protein involved in the endocytosis of synaptic vesicles. [Date last reviewed: 2019-09-19]	tweek	Mnat_12985	NA	Znev_05240	LOW QUALITY PROTEIN: transmembrane protein KIAA1109 [Cryptotermes secundus]
Csec_G08308	2.63334	0.0244866	NA	NA	NA	Mnat_06300	Histone-lysine N-methyltransferase SETMAR	Znev_17073	Histone-lysine N-methyltransferase SETMAR, partial [Zootermopsis nevadensis]
Csec_G02055	2.63059	0.0495492	FBgn0033806	FLICE-associated huge protein (FLASH) encodes a metazoan-specific protein that plays an essential role in 3' end processing of replication-dependent histone pre-mRNAs. It localizes to histone locus bodies, which are microscopically detectable nuclear foci that form in the vicinity of histone gene clusters. [Date last reviewed: 2019-03-07]	FLICE-associated huge protein	NA	NA	Znev_08720	NA
Csec_G18399	2.6298	0.00968269	NA	NA	NA	NA	NA	NA	NA
Csec_G07454	2.60404	0.0453681	FBgn0023095	capricious (caps) encodes a transmembrane receptor with leucine-rich repeats that mediates cell interaction in a homophilic or heterophilic manner. caps product contributes to cellular interaction critical for synapse formation and axon guidance, as well as mediating morphogenesis of multiple tissues, including wings, legs and the tracheal system. [Date last reviewed: 2018-09-20]	capricious	Mnat_00004	Chaoptin	Znev_04727	leucine-rich repeat-containing protein 55-like [Zootermopsis nevadensis]
Csec_G07604	2.6031	0.0245255	FBgn0010241	-	Multi drug resistance 50	Mnat_03908	Multidrug resistance protein 3	Znev_04434	multidrug resistance protein 1A-like [Zootermopsis nevadensis] > Multidrug resistance protein 3 [Zootermopsis nevadensis]
Csec_G14893	2.59096	0.00157916	FBgn0263607	-	lethal (3) 72Dp	NA	NA	Znev_08994	Gamma-glutamyl hydrolase [Zootermopsis nevadensis]
Csec_G07608	2.56168	0.0146789	FBgn0263396	squid (sqd) encodes a member of the hnRNPA family of RNA binding proteins. It is involved in the localization and translational regulation of grk mRNA in oogenesis. [Date last reviewed: 2019-03-14]	squid	Mnat_13282	Heterogeneous nuclear ribonucleoprotein A/B	Znev_10461	RNA-binding protein 38 [Zootermopsis nevadensis]
Csec_G01820	2.56134	5.35175e-05	FBgn0039640	Insufficient genetic data for FlyBase to solicit a summary. [Date last reviewed: 2016-06-30]	Suppressor of ER stress-induced death	Mnat_11962	Aminopeptidase N	Znev_09620	Aminopeptidase N, partial [Zootermopsis nevadensis]
Csec_G04803	2.55633	0.0266885	FBgn0010501	Death caspase-1 (Dcp-1) encodes an effector caspase that cleaves specific proteins during apoptosis. It typically acts downstream of the initiator caspase encoded by Dronc. It is also involved in non-apoptotic processes such as autophagy. [Date last reviewed: 2019-03-07]	Death caspase-1	Mnat_10647	Caspase-1	Znev_08436	caspase-1-like isoform X1 [Zootermopsis nevadensis] > caspase-1-like isoform X1 [Zootermopsis nevadensis] > Caspase-1 [Zootermopsis nevadensis]
Csec_G02376	2.53674	0.0436842	FBgn0036556	-	herzog	Mnat_16242	CTD small phosphatase-like protein	Znev_00421	CTD small phosphatase-like protein [Blattella germanica]
Csec_G07927	2.5328	0.0344269	FBgn0003410	-	seven in absentia	Mnat_01283	E3 ubiquitin-protein ligase sina	Znev_14275	E3 ubiquitin-protein ligase siah-1-like [Zootermopsis nevadensis] > E3 ubiquitin-protein ligase sia-1 [Zootermopsis nevadensis]
Csec_G04081	2.49755	0.0406128	FBgn0259230	Insufficient genetic data for FlyBase to solicit a summary. [Date last reviewed: 2016-06-30]	lectin-22C	Mnat_12261	Hemolymph lipopolysaccharide-binding protein	Znev_03020	hemolymph lipopolysaccharide-binding protein-like isoform X1 [Zootermopsis nevadensis] > Hemolymph lipopolysaccharide-binding protein [Zootermopsis nevadensis]
Csec_G02297	2.49526	0.00101442	FBgn0032026	-	-	Mnat_14091	Probable multidrug resistance-associated protein	Znev_01434	multidrug resistance-associated protein 4-like isoform X1 [Zootermopsis nevadensis]
Csec_G03491	2.46162	3.21848e-05	FBgn0038881	-	-	Mnat_09500	NA	Znev_05916	NA
Csec_G02523	2.45862	0.0110904	FBgn0037537	Insufficient genetic data for FlyBase to solicit a summary. [Date last reviewed: 2016-06-30]	-	Mnat_04961	Alcohol dehydrogenase [NADP+]	Znev_07706	1,5-anhydro-D-fructose reductase-like isoform X1 [Zootermopsis nevadensis] > Alcohol dehydrogenase [NADP+] [Zootermopsis nevadensis]
Csec_G00356	2.45796	0.0310705	FBgn0025866	-	Calpain-B	Mnat_04150	Calpain-A	Znev_14944	calpain-2 catalytic subunit-like isoform X1 [Zootermopsis nevadensis]
Csec_G05984	2.42122	1.69745e-05	FBgn0260995	Insufficient genetic data for FlyBase to solicit a summary. [Date last reviewed: 2016-10-13]	defective proboscis extension response 21	Mnat_15938	NA	Znev_15530	zwei Ig domain protein zig-8 [Cryptotermes secundus]
Csec_G11508	2.39325	5.65608e-05	FBgn0012037	Angiotensin converting enzyme (Ance) encodes a member of the peptidyl-dipeptidase A family of zinc metallopeptidases. Ance product is an extracellular glycosylated enzyme with a broad substrate specificity, cleaving dipeptides from the carboxy terminus of oligopeptides. [Date last reviewed: 2018-09-13]	Angiotensin converting enzyme	Mnat_02378	Angiotensin-converting enzyme	Znev_05758	angiotensin-converting enzyme-like [Zootermopsis nevadensis] > Angiotensin-converting enzyme [Zootermopsis nevadensis]
Csec_G18009	2.39278	0.0345625	NA	NA	NA	NA	NA	NA	NA
Csec_G16483	2.39009	0.0139396	FBgn0033679	-	-	Mnat_15278	Kelch-like protein 5	Znev_07993	D-beta-hydroxybutyrate dehydrogenase, mitochondrial [Zootermopsis nevadensis]
Csec_G14585	2.38626	0.0221221	FBgn0014861	-	Minichromosome maintenance 2	Mnat_02217	DNA replication licensing factor Mcm5	Znev_02816	DNA replication licensing factor Mcm2 [Blattella germanica]
Csec_G05437	2.36269	0.00779612	NA	NA	NA	NA	NA	NA	NA
Csec_G01868	2.35357	0.0101728	FBgn0027580	Pyruvate carboxylase (PCB) encodes an enzyme that regulates D-serine levels. [Date last reviewed: 2019-09-12]	Pyruvate carboxylase	Mnat_00021	Methylcrotonoyl-CoA carboxylase subunit alpha, mitochondrial	Znev_00045	Pyruvate carboxylase, mitochondrial [Cryptotermes secundus]
Csec_G03048	2.3535	0.0141432	FBgn0034494	-	-	Mnat_00688	Sodium-coupled monocarboxylate transporter 2	Znev_04628	putative sodium-dependent multivitamin transporter isoform X1 [Zootermopsis nevadensis] > putative sodium-dependent multivitamin transporter isoform X1 [Zootermopsis nevadensis] > Putative sodium-dependent multivitamin transporter [Zootermopsis nevadensis]
Csec_G14152	2.3498	0.00395982	FBgn0025574	Pellino (Pli) encodes a RING-domain-containing ubiquitin E3 ligase that coordinates with ubiquitin-activating (E1) and ubiquitin-conjugating (E2) enzymes to degrade target proteins. It functions as a negative regulator of the Toll-mediated innate immunity pathway. [Date last reviewed: 2018-10-18]	Pellino	Mnat_17350	Protein pellino	Znev_13122	protein pellino isoform X2 [Zootermopsis nevadensis]
Csec_G13475	2.34089	0.0259229	NA	NA	NA	Mnat_17087	Retrovirus-related Pol polyprotein LINE-1	Znev_05691	NA
Csec_G15409	2.29457	0.0324037	FBgn0024329	Mekk1 (Mekk1) encodes a MAP kinase kinase kinase that regulates the stress response. It is required for resistance to several stresses, notably osmotic shock, and for the regulation of the activity of the product of Duox. [Date last reviewed: 2019-03-14]	Mekk1	Mnat_03396	Mitogen-activated protein kinase kinase kinase 4	Znev_12720	Mitogen-activated protein kinase kinase kinase 4, partial [Zootermopsis nevadensis]
Csec_G10593	2.2889	0.000864707	FBgn0025874	-	Meiotic central spindle	Mnat_17458	NA	Znev_05118	zinc finger protein 271-like [Zootermopsis nevadensis]
Csec_G06098	2.28769	0.00836013	NA	NA	NA	NA	NA	NA	NA
Csec_G05695	2.28625	0.0368776	FBgn0029950	Insufficient genetic data for FlyBase to solicit a summary. [Date last reviewed: 2016-06-30]	-	Mnat_00533	Sodium-coupled monocarboxylate transporter 1	Znev_01171	sodium-coupled monocarboxylate transporter 1-like isoform X1 [Zootermopsis nevadensis] > sodium-coupled monocarboxylate transporter 1-like isoform X1 [Zootermopsis nevadensis] > sodium-coupled monocarboxylate transporter 1-like isoform X1 [Zootermopsis nevadensis] > sodium-coupled monocarboxylate transporter 1-like isoform X1 [Zootermopsis nevadensis]
Csec_G06234	2.25867	0.0156255	FBgn0004569	-	argos	Mnat_17887	Protein giant-lens	Znev_12653	Protein giant-lens, partial [Zootermopsis nevadensis]
Csec_G13704	2.25352	0.00965782	FBgn0039727	Insufficient genetic data for FlyBase to solicit a summary. [Date last reviewed: 2016-06-30]	Vacuolar protein sorting 13B	Mnat_09583	Vacuolar protein sorting-associated protein 13A	Znev_08969	Vacuolar protein sorting-associated protein 13B [Zootermopsis nevadensis]
Csec_G03774	2.25323	0.0124149	NA	NA	NA	NA	NA	Znev_00473	dual specificity protein phosphatase 10 isoform X1 [Zootermopsis nevadensis]
Csec_G03965	2.24913	0.00163666	NA	NA	NA	NA	NA	Znev_05171	NA
Csec_G09722	2.23116	0.0387564	FBgn0019940	Rhodopsin 6 (Rh6) encodes a visual GPCR opsin that covalently binds the chromophore retinal. A photon of light stimulates the isomerization of retinal resulting in a conformational change in the product of Rh6 and signal activation. Its peak sensitivity is in the green and it is expressed in a subclass of R8 photoreceptors. [Date last reviewed: 2019-03-14]	Rhodopsin 6	Mnat_12340	Rhodopsin	Znev_03828	putative green opsin 1 [Periplaneta americana]
Csec_G12412	2.22094	0.0145921	FBgn0029690	Insufficient genetic data for FlyBase to solicit a summary. [Date last reviewed: 2016-06-30]	-	Mnat_01291	Venom carboxylesterase-6	Znev_12702	Esterase FE4 [Zootermopsis nevadensis]
Csec_G10758	2.20926	0.00436683	FBgn0015032	Insufficient genetic data for FlyBase to solicit a summary. [Date last reviewed: 2016-06-30]	Cytochrome P450-4c3	Mnat_01811	Cytochrome P450 4C1	Znev_08930	Cytochrome P450 4c3 [Zootermopsis nevadensis]
Csec_G06708	2.20864	0.02543	FBgn0034580	Insufficient genetic data for FlyBase to solicit a summary. [Date last reviewed: 2016-06-30]	Chitinase 8	Mnat_17142	Probable chitinase 2	Znev_04303	chitinase, partial [Macrotermes barneyi]
Csec_G02350	2.18496	0.0207992	FBgn0030437	hector (hec) encodes a G-protein coupled receptor involved in male courtship behavior. [Date last reviewed: 2019-03-07]	hector	Mnat_10450	PDF receptor	Znev_00396	Calcitonin gene-related peptide type 1 receptor [Zootermopsis nevadensis]
Csec_G12406	2.16602	0.00194739	NA	NA	NA	Mnat_00272	NA	Znev_06957	NA
Csec_G14954	2.16408	0.0124825	FBgn0040849	Insufficient genetic data for FlyBase to solicit a summary. [Date last reviewed: 2016-06-30]	Ionotropic receptor 41a	Mnat_03858	Glutamate receptor 1	Znev_18835	Ionotropic receptor 41a4 [Blattella germanica]
Csec_G14847	2.15568	0.0206135	FBgn0027588	Insufficient genetic data for FlyBase to solicit a summary. [Date last reviewed: 2016-06-30]	Glucosidase 2 alpha subunit	Mnat_00574	Neutral alpha-glucosidase AB	Znev_05938	lysosomal alpha-glucosidase-like [Zootermopsis nevadensis] > Lysosomal alpha-glucosidase [Zootermopsis nevadensis]
Csec_G01902	2.1534	0.0165065	NA	NA	NA	Mnat_06359	Histone-lysine N-methyltransferase SETMAR	Znev_07855	NA
Csec_G09491	2.15205	0.00872469	NA	NA	NA	NA	NA	NA	NA
Csec_G04577	2.15124	0.0338043	NA	NA	NA	Mnat_11399	NA	Znev_15120	NA
Csec_G02954	2.14499	0.0353668	NA	NA	NA	Mnat_06441	NA	Znev_05682	pro-resilin-like [Cryptotermes secundus]
Csec_G17001	2.14058	0.0258904	NA	NA	NA	NA	NA	NA	NA
Csec_G09787	2.14048	0.0368023	FBgn0060296	painless (pain) encodes a non-selective cation channel in the TRPA family that is required for the detection of noxious heat and mechanical stimuli. [Date last reviewed: 2018-11-15]	painless	Mnat_16649	Transient receptor potential cation channel protein painless	Znev_01160	Transient receptor potential cation channel protein painless, partial [Zootermopsis nevadensis]
Csec_G02164	2.13781	0.0349232	FBgn0260942	james bond (bond) encodes a member of the Elov1 family of enzymes that function as very long chain fatty acid elongases. It contributes to sperm generation and the production of the male sex pheromone CH503 in the ejaculatory bulb. [Date last reviewed: 2019-02-28]	james bond	Mnat_08366	Elongation of very long chain fatty acids protein 4	Znev_14342	elongation of very long chain fatty acids protein 8 [Orthetrum albistylum]
Csec_G05744	2.13105	0.0335833	NA	NA	NA	Mnat_04529	Sec1 family domain-containing protein 1	Znev_17073	Histone-lysine N-methyltransferase SETMAR, partial [Zootermopsis nevadensis]
Csec_G03613	2.12712	0.0457635	FBgn0025874	-	Meiotic central spindle	Mnat_17458	NA	Znev_07999	gastrula zinc finger protein XlCGF46.1-like [Zootermopsis nevadensis] > Gastrula zinc finger protein XlCGF57.1 [Zootermopsis nevadensis]
Csec_G01829	2.11113	0.00641713	FBgn0027601	pudgy (pdgy) encodes an acyl-CoA synthetase that activates fatty acids by conjugating them to CoA. It is a FOXO transcriptional target that preferentially activates fatty acids destined for beta-oxidation. [Date last reviewed: 2019-03-14]	pudgy	Mnat_13192	Probable 4-coumarate--CoA ligase 3	Znev_00017	putative 4-coumarate--CoA ligase 2 [Zootermopsis nevadensis]
Csec_G02851	2.10881	0.0363198	NA	NA	NA	NA	NA	NA	NA
Csec_G06312	2.10236	0.0407253	NA	NA	NA	NA	NA	NA	NA
Csec_G03847	2.08023	0.0209005	NA	NA	NA	NA	NA	NA	NA
Csec_G14121	2.06792	0.0317641	FBgn0019949	Cyclin-dependent kinase 9 (Cdk9) encodes a cyclin dependent kinase that along with the product of CycT forms the positive transcription elongation factor, which is involved in RNA polymerase II elongation control. [Date last reviewed: 2019-03-07]	Cyclin-dependent kinase 9	Mnat_16901	Serine/threonine-protein kinase PITSLRE	Znev_08980	cyclin-dependent kinase 9 [Athalia rosae]
Csec_G14034	2.06533	0.0320991	FBgn0086677	jelly belly (jeb) encodes a secreted, low-density lipoprotein (LDL) repeat containing protein that functions as signalling ligand for the product of Alk. Binding of the ligand to its receptor activates intracellular Ras/ERK and PI3K signalling pathways. The roles of the product of jeb include embryonic visceral muscle development, growth and organ size regulation, retinal axon targeting, modulati…	jelly belly	NA	NA	Znev_00271	CLUMA_CG020855, isoform A [Clunio marinus]
Csec_G04843	2.06156	0.0416252	FBgn0028397	Tob (Tob) encodes a protein involved in long-term memory. [Date last reviewed: 2019-09-19]	Transducer of ERBB2	NA	NA	Znev_09215	Protein Tob2 [Zootermopsis nevadensis]
Csec_G16948	2.05151	0.0352526	FBgn0040257	-	UDP-glycosyltransferase family 302 member E1	Mnat_15957	UDP-glucuronosyltransferase 2B4	Znev_02002	UDP-glucuronosyltransferase 2B17-like isoform X1 [Zootermopsis nevadensis] > UDP-glucuronosyltransferase 2B5 [Zootermopsis nevadensis]
Csec_G09286	2.05048	0.0252614	FBgn0052702	Insufficient genetic data for FlyBase to solicit a summary. [Date last reviewed: 2016-06-30]	Cubilin	Mnat_03402	Tolloid-like protein 1	Znev_12772	Cubilin [Zootermopsis nevadensis]
Csec_G10566	2.04459	0.0043734	FBgn0030362	-	regucalcin	NA	NA	Znev_15577	regucalcin-like [Zootermopsis nevadensis] > Regucalcin [Zootermopsis nevadensis]
Csec_G04774	2.02764	0.0060599	FBgn0032879	Carcinine transporter (CarT) encodes a transporter belonging to the SLC22A transporter family that is involved in the photoreceptor histamine-carcinine cycle. Histamine neurotransmitter is released by photoreceptors and cleared by uptake into glia, where it is converted to carcinine. The product of CarT transports carcinine back to photoreceptors, where it is hydrolysed by the product of t to res…	Carcinine transporter	Mnat_05510	Organic cation transporter 1	Znev_15098	LOW QUALITY PROTEIN: carcinine transporter [Zootermopsis nevadensis]
Csec_G09431	2.02306	0.0190101	FBgn0032713	-	UDP-glycosyltransferase family 36 member D1	Mnat_10547	UDP-glucuronosyltransferase 2B7	Znev_03693	UDP-glucuronosyltransferase 1-7C-like [Zootermopsis nevadensis] > UDP-glucuronosyltransferase 1-7C-like [Zootermopsis nevadensis] > UDP-glucuronosyltransferase 2B1 [Zootermopsis nevadensis]
Csec_G02596	2.02015	0.00246061	FBgn0085382	-	-	Mnat_05487	NA	Znev_17840	protein CEPU-1-like isoform X1 [Zootermopsis nevadensis] > protein CEPU-1-like isoform X1 [Zootermopsis nevadensis]
Csec_G15675	2.01602	0.000762889	FBgn0027491	Cdk5 activator-like protein (Cdk5α) encodes the sole, essential stimulatory subunit for the kinase encoded by Cdk5. The Cdk5/Cdk5α complex is active in post-mitotic neurons. It is required for synaptic homeostasis and fidelity of axon patterning, and altered activity causes adult-onset neurodegeneration. [Date last reviewed: 2019-03-07]	Cdk5 activator-like protein	Mnat_15753	Cyclin-dependent kinase 5 activator 2	Znev_04931	cyclin-dependent kinase 5 activator 1 [Zootermopsis nevadensis] > Cyclin-dependent kinase 5 activator 1 [Zootermopsis nevadensis]
Csec_G02733	2.00932	0.0117653	FBgn0265042	Inwardly rectifying potassium channel 1 (Irk1) encodes a K[+] channel involved in transepithelial ion transport in the renal tubule and in regulating excitability of the LNv subset of circadian pacemaker neurons. [Date last reviewed: 2019-03-07]	Inwardly rectifying potassium channel 1	Mnat_03677	Inward rectifier potassium channel irk-1	Znev_03878	G protein-activated inward rectifier potassium channel 3-like isoform X1 [Zootermopsis nevadensis]
Csec_G01830	1.99622	0.00326497	FBgn0033879	-	Enoyl-CoA hydratase, short chain 1	Mnat_01484	Enoyl-CoA hydratase, mitochondrial	Znev_00031	putative cyclohex-1-ene-1-carboxyl-coA hydratase, partial [Coptotermes formosanus]
Csec_G09253	1.98901	0.00793891	NA	NA	NA	NA	NA	NA	NA
Csec_G01568	1.98734	0.0236583	FBgn0010415	Syndecan (Sdc) encodes a transmembrane heparan sulfate proteoglycan. It binds to the products of sli and robo1 to regulate axon guidance at the CNS midline, and it cooperates with the product of Lar to promote synapse growth at the larval neuromuscular junction. [Date last reviewed: 2019-03-14]	Syndecan	NA	NA	Znev_02479	Syndecan [Zootermopsis nevadensis]
Csec_G10732	1.95065	0.0493358	FBgn0037275	Insufficient genetic data for FlyBase to solicit a summary. [Date last reviewed: 2016-06-30]	-	Mnat_13569	NA	Znev_10124	zinc finger protein Xfin-like isoform X1 [Zootermopsis nevadensis] > zinc finger protein Xfin-like isoform X1 [Zootermopsis nevadensis]
Csec_G13090	1.91635	0.0253684	FBgn0039588	Insufficient genetic data for FlyBase to solicit a summary. [Date last reviewed: 2016-06-30]	mitochondrial translation initiation factor 2	NA	NA	Znev_04214	translation initiation factor IF-2, mitochondrial [Zootermopsis nevadensis] > Translation initiation factor IF-2, mitochondrial [Zootermopsis nevadensis]
Csec_G15013	1.9069	0.0449067	FBgn0261574	kugelei (kug) (also known as Fat2 or Fat-like) encodes a member of the cadherin superfamily of transmembrane proteins, which mediate cell-cell adhesion and/or cell-cell communication. It is related to the product of ft and its roles include control of planar cell polarity, collective cell migration and morphogenesis. [Date last reviewed: 2019-03-14]	kugelei	Mnat_00530	Fat-like cadherin-related tumor suppressor-like protein	Znev_17121	Fat-like cadherin-related tumor suppressor, partial [Blattella germanica]
Csec_G11743	1.89406	0.000281972	FBgn0000146	-	aubergine	Mnat_03962	Protein piwi	Znev_03581	piwi-like protein Siwi isoform X1 [Zootermopsis nevadensis] > Protein piwi [Zootermopsis nevadensis]
Csec_G16475	1.85415	0.00012187	FBgn0015777	-	nervana 2	Mnat_15430	Sodium/potassium-transporting ATPase subunit beta-2	Znev_07997	Sodium/potassium-transporting ATPase subunit beta-2, partial [Zootermopsis nevadensis]
Csec_G03127	1.83324	0.000220327	FBgn0045980	-	nimA-like kinase	Mnat_05479	Serine/threonine-protein kinase Nek7	Znev_07769	Serine/threonine-protein kinase Nek1 [Zootermopsis nevadensis]
Csec_G03162	1.82778	2.35805e-05	FBgn0013953	Epidermal stripes and patches (Esp) encodes a protein involved in female remating receptivity. [Date last reviewed: 2019-09-12]	Epidermal stripes and patches	Mnat_02790	Sodium-independent sulfate anion transporter	Znev_09186	sodium-independent sulfate anion transporter-like isoform X1 [Zootermopsis nevadensis] > sodium-independent sulfate anion transporter-like isoform X1 [Zootermopsis nevadensis] > Sodium-independent sulfate anion transporter [Zootermopsis nevadensis]
Csec_G15802	1.81767	0.039077	FBgn0031213	galectin (galectin) encodes a galactoside binding protein involved in synaptic target recognition. [Date last reviewed: 2019-09-12]	galectin	Mnat_10645	Tectonin beta-propeller repeat-containing protein	Znev_06029	galectin-4-like isoform X1 [Zootermopsis nevadensis] > galectin-4-like isoform X1 [Zootermopsis nevadensis] > Galectin-8 [Zootermopsis nevadensis]
Csec_G16349	1.80819	0.000758953	FBgn0002891	DNA polymerase zeta subunit 1 (PolZ1) encodes a DNA polymerase zeta catalytic subunit. It acts as a translesion polymerase during the bypass of DNA damage and has roles in DNA double-strand break and interstrand crosslink repair. [Date last reviewed: 2019-09-26]	DNA polymerase zeta subunit 1	Mnat_14418	DNA polymerase zeta catalytic subunit	Znev_16522	PREDICTED: DNA polymerase zeta catalytic subunit isoform X1 [Drosophila takahashii]
Csec_G13545	1.7922	0.0294411	FBgn0041605	complexin (cpx) encodes a presynaptic cytosolic protein that regulates SNARE complex assembly and fuction. It has both positive and negative roles in synaptic transmission, serving as the synaptic vesicle fusion clamp and as an activator of evoked release. [Date last reviewed: 2019-03-07]	complexin	Mnat_04881	Complexin	Znev_15926	Complexin, partial [Zootermopsis nevadensis]
Csec_G07595	1.7844	0.00317919	FBgn0035679	Insufficient genetic data for FlyBase to solicit a summary. [Date last reviewed: 2016-06-30]	-	NA	NA	Znev_05909	Hypothetical predicted protein [Cloeon dipterum]
Csec_G14667	1.7825	0.00090187	FBgn0035147	UDP-galactose 4'-epimerase (Gale) encodes an enzyme that contributes to galactose catabolism and larval lymph gland hemopoiesis. It epimerizes UDP-glucose to UDP-galactose and UDP-N-acetylglucosamine to UDP-N-acetylgalactosamine. [Date last reviewed: 2019-03-07]	UDP-galactose 4'-epimerase	NA	NA	Znev_03150	UDP-glucose 4-epimerase [Cryptotermes secundus]
Csec_G14751	1.77687	0.0175549	FBgn0264386	Ca[2+]-channel protein α[[1]] subunit T (Ca-α1T) encodes an α 1 subunit of a T-type like voltage gated calcium channel. It mediates a low voltage activated transient calcium current in antennal lobe projection neurons and wing motoneurons that is sensitive to amiloride. [Date last reviewed: 2019-09-26]	Ca[2+]-channel protein alpha[[1]] subunit T	Mnat_06033	Sodium channel protein 60E	Znev_13946	Two pore calcium channel protein 1, partial [Zootermopsis nevadensis]
Csec_G04934	1.76695	0.0014317	FBgn0032506	Insufficient genetic data for FlyBase to solicit a summary. [Date last reviewed: 2016-10-13]	-	Mnat_13297	NA	Znev_16753	NA
Csec_G00400	1.75626	6.39476e-05	FBgn0259216	Insufficient genetic data for FlyBase to solicit a summary. [Date last reviewed: 2016-06-30]	Rho GTPase activating protein at 102A	Mnat_01521	Rho GTPase-activating protein 6	Znev_06997	NA
Csec_G12752	1.75224	0.010035	FBgn0000414	Disabled (Dab) encodes an adaptor protein that is a core component of the Abl tyrosine kinase signaling pathway. It associates with transmembrane receptors including those encoded by N and Appl. It is involved in axon patterning, embryo morphogenesis and trafficking in endocytosis, exocytosis and Golgi organization. [Date last reviewed: 2019-03-07]	Disabled	NA	NA	Znev_02394	protein disabled isoform X1 [Zootermopsis nevadensis]
Csec_G13405	1.74865	0.0387564	FBgn0034417	-	-	Mnat_11543	Beta-glucuronidase	Znev_10108	Beta-glucuronidase [Blattella germanica]
Csec_G10180	1.71504	0.0283556	FBgn0015032	Insufficient genetic data for FlyBase to solicit a summary. [Date last reviewed: 2016-06-30]	Cytochrome P450-4c3	Mnat_08443	Cytochrome P450 4C1	Znev_09480	Cytochrome P450 4C1 [Zootermopsis nevadensis]
Csec_G14318	1.70074	0.0171649	NA	NA	NA	Mnat_05174	Probable RNA-directed DNA polymerase from transposon BS	Znev_17223	reverse transcriptase, partial [Liobuthus kessleri]
Csec_G07696	1.69112	0.0077271	FBgn0026374	-	Rhophilin	Mnat_04133	Rhophilin-2	Znev_17757	rhophilin-2 isoform X1 [Zootermopsis nevadensis]
Csec_G14401	1.67815	0.0131494	FBgn0037712	Insufficient genetic data for FlyBase to solicit a summary. [Date last reviewed: 2016-06-30]	-	Mnat_12191	IQ and AAA domain-containing protein 1-like	Znev_06120	IQ and AAA domain-containing protein 1 [Zootermopsis nevadensis] > IQ and AAA domain-containing protein 1 [Zootermopsis nevadensis]
Csec_G15629	1.6717	0.0427911	FBgn0011284	Ribosomal protein S4 (RpS4) encodes a structural constituent of ribosomes. [Date last reviewed: 2019-07-11]	Ribosomal protein S4	Mnat_03531	40S ribosomal protein S4	Znev_11561	40S ribosomal protein S4 [Zootermopsis nevadensis] > 40S ribosomal protein S4 [Zootermopsis nevadensis]
Csec_G01839	1.67018	0.0352966	NA	NA	NA	Mnat_16074	NA	Znev_00078	NA
Csec_G09318	1.66596	0.0149568	FBgn0038471	Insufficient genetic data for FlyBase to solicit a summary. [Date last reviewed: 2016-06-30]	tRNA methyltransferase 7-32	Mnat_03725	Putative ribosomal RNA methyltransferase 1	Znev_07160	putative tRNA (cytidine(32)/guanosine(34)-2'-O)-methyltransferase [Blattella germanica]
Csec_G18413	1.66342	0.0324037	NA	NA	NA	NA	NA	Znev_15492	NA
Csec_G05770	1.66152	0.0353668	FBgn0031682	Insufficient genetic data for FlyBase to solicit a summary. [Date last reviewed: 2016-06-30]	-	Mnat_14943	Pantothenate kinase 4	Znev_16837	LOW QUALITY PROTEIN: pantothenate kinase 4 [Zootermopsis nevadensis]
Csec_G10427	1.65919	1.5063e-09	FBgn0035696	Insufficient genetic data for FlyBase to solicit a summary. [Date last reviewed: 2016-06-30]	Bestrophin 2	Mnat_06693	Bestrophin-4	Znev_18158	bestrophin-4 isoform X2 [Helicoverpa armigera]
Csec_G18937	1.65598	0.0193593	FBgn0020309	crooked legs (crol) encodes a zinc finger transcription factor induced by 20-hydroxyecdysone at the onset of metamorphosis. It regulates wg transcription and cell cycle progression in the wing. Its over-expression in the eye accelerates the cell cycle and de-represses silenced genes. [Date last reviewed: 2019-03-07]	crooked legs	Mnat_10467	NA	Znev_05118	zinc finger protein 271-like [Zootermopsis nevadensis]
Csec_G05624	1.65375	0.00945645	FBgn0283680	Inositol 1,4,5-triphosphate kinase 2 (IP3K2) encodes a kinase that regulates calcium levels by influencing IP3 signaling. [Date last reviewed: 2019-03-07]	Inositol 1,4,5-triphosphate kinase 2	Mnat_13212	TRNA wybutosine-synthesizing-like protein	Znev_16680	NA
Csec_G14243	1.64823	0.0279248	FBgn0030590	Insufficient genetic data for FlyBase to solicit a summary. [Date last reviewed: 2016-06-30]	-	Mnat_09762	Glucose dehydrogenase [acceptor]	Znev_01136	Glucose dehydrogenase [acceptor], partial [Zootermopsis nevadensis]
Csec_G09553	1.64122	0.0130248	FBgn0030574	-	sobremesa	Mnat_05916	B(0,+)-type amino acid transporter 1	Znev_01253	b(0,+)-type amino acid transporter 1 [Cryptotermes secundus]
Csec_G07699	1.62883	0.0221358	FBgn0017414	Insufficient genetic data for FlyBase to solicit a summary. [Date last reviewed: 2016-06-30]	cag	Mnat_04305	Tigger transposable element-derived protein 1	Znev_02844	jerky protein-like, partial [Aphis craccivora]
Csec_G02543	1.62865	0.00336272	FBgn0085399	Insufficient genetic data for FlyBase to solicit a summary. [Date last reviewed: 2016-06-30]	-	Mnat_03622	Dorsal-ventral patterning protein tolloid	Znev_14843	Dorsal-ventral patterning protein tolloid, partial [Zootermopsis nevadensis]
Csec_G01628	1.62374	0.0380393	FBgn0037241	-	-	Mnat_14598	NA	Znev_04959	E3 ubiquitin-protein ligase TM129 [Blattella germanica]
Csec_G08315	1.6192	0.00493892	FBgn0003274	Insufficient genetic data for FlyBase to solicit a summary. [Date last reviewed: 2016-06-30]	Ribosomal protein LP2	Mnat_03345	60S acidic ribosomal protein P2	Znev_03916	60S acidic ribosomal protein P2 [Apis mellifera]
Csec_G08601	1.61812	0.0144314	FBgn0035689	-	-	Mnat_08111	E3 ubiquitin-protein ligase SHPRH	Znev_13281	E3 ubiquitin-protein ligase SHPRH isoform X1 [Zootermopsis nevadensis] > E3 ubiquitin-protein ligase SHPRH [Zootermopsis nevadensis]
Csec_G09087	1.59825	0.00995834	FBgn0016126	-	Calcium/calmodulin-dependent protein kinase I	Mnat_14959	Serine/threonine-protein	Znev_06679	Calcium/calmodulin-dependent protein kinase type 1D, partial [Zootermopsis nevadensis]
Csec_G00357	1.58626	0.00338361	FBgn0029768	-	Sex peptide receptor	Mnat_04167	FMRFamide receptor	Znev_14946	neuropeptide GPCR A10 [Nilaparvata lugens]
Csec_G01930	1.5796	0.000629016	FBgn0029939	-	-	Mnat_16024	Krueppel homologous protein 1	Znev_02295	B-cell lymphoma/leukemia 11B, partial [Zootermopsis nevadensis]
Csec_G06890	1.55017	0.019965	NA	NA	NA	Mnat_03063	PiggyBac transposable element-derived protein 4	NA	NA
Csec_G17366	1.5345	0.0276554	FBgn0032078	Core 1 Galactosyltransferase A (C1GalTA) encodes a protein that exhibits strong core 1β1,3GalT activity, and is involved in the synthesis of T antigen in hemocytes. Its roles include hematopoietic stem cell maintenance, neural network and neuromuscular junction formation. [Date last reviewed: 2019-03-07]	Core 1 Galactosyltransferase A	Mnat_10904	Glycoprotein-N-acetylgalactosamine 3-beta-galactosyltransferase 1	Znev_10748	glycoprotein-N-acetylgalactosamine 3-beta-galactosyltransferase 1 isoform X1 [Zootermopsis nevadensis]
Csec_G10748	1.51237	0.0486094	NA	NA	NA	NA	NA	Znev_09946	NA
Csec_G07812	1.50794	0.00194739	FBgn0002593	Ribosomal protein LP1 (RpLP1) encodes a member of the cytoplasmic large ribosomal protein family. [Date last reviewed: 2018-09-20]	Ribosomal protein LP1	NA	NA	Znev_02360	acidic ribosomal protein [Ceratitis capitata]
Csec_G03182	1.50174	0.00203208	NA	NA	NA	NA	NA	NA	NA
Csec_G12911	1.49848	0.0108757	FBgn0035264	-	Outer segment 4	Mnat_08369	WD repeat-containing protein 35	Znev_13695	WD repeat-containing protein 35 isoform X1 [Zootermopsis nevadensis] > WD repeat-containing protein 35 [Zootermopsis nevadensis]
Csec_G05894	1.47948	0.0327929	FBgn0038499	Brf (Brf) encodes a transcription factor binding protein involved in transcription mediated by RNA polymerase III. [Date last reviewed: 2019-09-19]	Brf RNA polymerase III subunit	NA	NA	Znev_17404	transcription factor IIIB 90 kDa subunit [Athalia rosae]
Csec_G14917	1.47927	0.0154395	FBgn0000464	Leukocyte-antigen-related-like (Lar) encodes a transmembrane receptor tyrosine phosphatase with a extracellular domain that binds to the product of Sdc. It regulates signaling through the product of Abl. While the product of Lar has many functions, it is best known for its roles in embryonic motor axon guidance and in target recognition by axons of R7 photoreceptors. [Date last reviewed: 2019-03-…	Leukocyte-antigen-related-like	Mnat_15925	Receptor-type tyrosine-protein phosphatase kappa	Znev_15850	Receptor-type tyrosine-protein phosphatase T [Zootermopsis nevadensis]
Csec_G14639	1.46957	0.0224139	FBgn0243511	-	phagocyte signaling impaired	NA	NA	Znev_03931	N-terminal acetyltransferase B complex subunit MDM20 [Zootermopsis nevadensis]
Csec_G00884	1.45434	0.0415657	FBgn0001313	-	male fertility factor kl2	Mnat_14322	Dynein heavy chain 2, axonemal	Znev_14716	Dynein heavy chain 2, axonemal [Zootermopsis nevadensis]
Csec_G15525	1.4506	0.0361348	FBgn0027784	-	Prp18	NA	NA	Znev_12629	pre-mRNA-splicing factor 18 isoform X1 [Zootermopsis nevadensis] > Pre-mRNA-splicing factor 18 [Zootermopsis nevadensis]
Csec_G07328	1.44808	0.00324114	FBgn0011224	hephaestus (heph) encodes a nucleo-cytoplasmic shuttling protein that regulates osk mRNA translation. It is involved in spermatid individualization and Notch signalling regulation. [Date last reviewed: 2019-09-19]	hephaestus	NA	NA	Znev_04687	polypyrimidine tract-binding protein 1 isoform X3 [Zootermopsis nevadensis]
Csec_G00834	1.44473	0.0234128	NA	NA	NA	Mnat_02403	NA	Znev_14769	NA
Csec_G02115	1.44084	0.0440797	FBgn0036859	Insufficient genetic data for FlyBase to solicit a summary. [Date last reviewed: 2016-06-30]	-	Mnat_04104	NA	Znev_04279	NA
Csec_G02062	1.43377	0.000841938	FBgn0050159	Insufficient genetic data for FlyBase to solicit a summary. [Date last reviewed: 2016-06-30]	-	NA	NA	Znev_06030	NA
Csec_G15262	1.40351	0.0134917	FBgn0030323	-	Valette	NA	NA	Znev_07890	COMM domain-containing protein 10-like [Zootermopsis nevadensis] > COMM domain-containing protein 10 [Zootermopsis nevadensis]
Csec_G12970	1.39899	0.045072	FBgn0030136	Insufficient genetic data for FlyBase to solicit a summary. [Date last reviewed: 2016-06-30]	Ribosomal protein S28b	Mnat_00466	Probable ubiquitin-conjugating enzyme E2 W	Znev_03752	40S ribosomal protein S28 [Zootermopsis nevadensis]
Csec_G13070	1.3887	0.0254986	FBgn0286785	scab (scb) encodes the α-PS3 Integrin, believed to dimerise with mys and possibly Itgbn. It regulates adhesion, signalling, polarity and cell migration. Genetic interaction with Laminin genes implicates them as extracellular matrix ligands. [Date last reviewed: 2019-03-14]	scab	Mnat_10897	Integrin alpha-PS1	Znev_14089	Integrin alpha-PS3 [Zootermopsis nevadensis]
Csec_G10947	1.37113	0.00868502	FBgn0011672	Malvolio (Mvl) encodes a member of the SLC11 family of metal ion transporters that transports divalent metal cations, including Mn[2+] and Fe[2+]. Its function has been linked to feeding-related decisions, possibly via modulation of dopaminergic signaling. [Date last reviewed: 2018-09-13]	Malvolio	Mnat_17468	Protein Malvolio	Znev_01524	Protein Malvolio [Cryptotermes secundus] > Protein Malvolio [Cryptotermes secundus]
Csec_G07621	1.36063	0.000200914	FBgn0028693	Insufficient genetic data for FlyBase to solicit a summary. [Date last reviewed: 2016-06-30]	Regulatory particle non-ATPase 12	Mnat_13369	26S proteasome non-ATPase regulatory subunit 8	Znev_13328	26S proteasome non-ATPase regulatory subunit 8 [Cryptotermes secundus]
Csec_G11327	1.35509	0.0425285	FBgn0261608	-	Ribosomal protein L37A	Mnat_11379	60S ribosomal protein L37a	Znev_03292	60S ribosomal protein L37a [Blattella germanica]
Csec_G09778	1.3512	0.00482225	FBgn0034248	Insufficient genetic data for FlyBase to solicit a summary. [Date last reviewed: 2016-06-30]	-	NA	NA	NA	NA
Csec_G02414	1.34054	0.0017511	FBgn0262515	-	Vacuolar H[+] ATPase AC45 accessory subunit	Mnat_13006	V-type proton ATPase subunit S1	Znev_04848	V-type proton ATPase subunit S1-like isoform X1 [Zootermopsis nevadensis]
Csec_G17768	1.33969	0.00240905	NA	NA	NA	Mnat_05761	Integral membrane protein	Znev_04086	major facilitator superfamily domain-containing protein 12-like isoform X1 [Zootermopsis nevadensis] > putative MFS-type transporter C19orf28 [Zootermopsis nevadensis]
Csec_G02907	1.33261	0.0453606	FBgn0037350	Insufficient genetic data for FlyBase to solicit a summary. [Date last reviewed: 2016-10-13]	Diphthamide biosynthesis 4	Mnat_00266	DnaJ-like protein subfamily C member	Znev_07929	DnaJ-like protein subfamily C member 24 [Zootermopsis nevadensis]
Csec_G05150	1.332	0.0273698	FBgn0086895	-	peanuts	NA	NA	Znev_12734	ATP-dependent RNA helicase DHX8 isoform X1 [Zootermopsis nevadensis] > ATP-dependent RNA helicase DHX8 [Zootermopsis nevadensis]
Csec_G01851	1.32187	0.0195759	FBgn0013753	Big brother (Bgb) encodes a beta-subunit of the transcription factor complex core binding factor, which is involved in transcription regulation. It regulates hemocyte proliferation and acts redundantly with the product of Bro in embryonic segmentation. [Date last reviewed: 2019-03-07]	Big brother	Mnat_06614	Protein big brother	Znev_00056	Protein big brother [Zootermopsis nevadensis]
Csec_G07146	1.31386	0.0492116	FBgn0031713	Insufficient genetic data for FlyBase to solicit a summary. [Date last reviewed: 2016-06-30]	Coenzyme Q6	Mnat_16933	Ubiquinone biosynthesis monooxygenase COQ6	Znev_10152	Ubiquinone biosynthesis monooxygenase COQ6, partial [Zootermopsis nevadensis]
Csec_G01242	1.30728	6.39476e-05	FBgn0015829	-	Transcription factor IIEbeta	NA	NA	Znev_09363	Transcription initiation factor IIE subunit beta, partial [Zootermopsis nevadensis]
Csec_G06989	1.29776	0.0251786	NA	NA	NA	Mnat_00324	NA	Znev_06145	NA
Csec_G08150	1.29704	0.00557147	FBgn0040071	taranis (tara) encodes a transcriptional co-regulator that interacts with chromatin remodeling complexes, cell cycle proteins, and the JNK signaling pathway. It contributes to sleep, neural progenitor proliferation, and cell fate maintenance. [Date last reviewed: 2019-03-14]	taranis	Mnat_02125	NA	Znev_13191	SERTA domain-containing protein 2 [Zootermopsis nevadensis]
Csec_G08446	1.29403	0.0183319	NA	NA	NA	NA	NA	Znev_04657	NA
Csec_G00896	1.27698	2.08355e-06	NA	NA	NA	NA	NA	Znev_01857	NA
Csec_G18306	1.27441	0.0295919	FBgn0019936	Insufficient genetic data for FlyBase to solicit a summary. [Date last reviewed: 2016-06-30]	Ribosomal protein S20	NA	NA	Znev_03134	eukaryotic translation initiation factor 3 subunit J [Coptotermes formosanus]
Csec_G01596	1.26984	0.0478933	FBgn0037818	-	-	Mnat_15377	Aminoacylase-1	Znev_06855	Aminoacylase-1 [Blattella germanica]
Csec_G18217	1.26889	0.0225469	FBgn0036500	Insufficient genetic data for FlyBase to solicit a summary. [Date last reviewed: 2016-06-30]	-	Mnat_16656	DDB1- and CUL4-associated factor 5	Znev_05265	DDB1- and CUL4-associated factor 13 [Cephus cinctus] > DDB1- and CUL4-associated factor 13 [Cephus cinctus] > DDB1- and CUL4-associated factor 13 [Cephus cinctus]
Csec_G13493	1.2653	0.00456027	FBgn0052423	alan shepard (shep) encodes an evolutionarily conserved RNA/DNA binding protein that regulates alternative splicing and gypsy insulator activities. It regulates neural development during the embryonic and larval stages, and neuronal remodeling during metamorphosis. [Date last reviewed: 2019-03-14]	alan shepard	Mnat_03025	Protein alan shepard	Znev_10845	Protein alan shepard [Zootermopsis nevadensis]
Csec_G16730	1.26441	0.00380943	FBgn0040337	Insufficient genetic data for FlyBase to solicit a summary. [Date last reviewed: 2016-06-30]	-	Mnat_10268	Mitochondrial tRNA-specific 2-thiouridylase 1	Znev_06369	Mitochondrial tRNA-specific 2-thiouridylase 1 [Blattella germanica]
Csec_G13092	1.24977	0.0190043	NA	NA	NA	NA	NA	Znev_04210	UPF0536 protein C12orf66-like protein [Cryptotermes secundus]
Csec_G14922	1.24644	0.0101728	FBgn0263397	I[[h]] channel (Ih) encodes a low-threshold, voltage-gated ion channel. It may influence excitatory postsynaptic potential kinetics and integration. [Date last reviewed: 2019-09-26]	I[[h]] channel	Mnat_15529	Cyclic nucleotide-gated cation channel	Znev_12063	Potassium/sodium hyperpolarization-activated cyclic nucleotide-gated channel 4, partial [Zootermopsis nevadensis]
Csec_G14785	1.23901	0.012845	FBgn0259108	futsch (futsch) encodes a microtubule binding protein involved in the formation of synaptic buttons at the neuromuscular junctions. Its expression levels are regulated by the product of TBPH to prevent synaptic defects. [Date last reviewed: 2019-02-28]	futsch	Mnat_08130	Microtubule-associated protein futsch	Znev_15020	Microtubule-associated protein futsch [Zootermopsis nevadensis]
Csec_G05233	1.23154	0.0197407	FBgn0038304	Insufficient genetic data for FlyBase to solicit a summary. [Date last reviewed: 2016-06-30]	-	Mnat_16336	Small G-like protein	Znev_02754	small G protein signaling modulator 3 homolog isoform X1 [Zootermopsis nevadensis] > Small G protein signaling modulator 3-like protein [Zootermopsis nevadensis]
Csec_G11998	1.22977	0.0297467	FBgn0039451	Insufficient genetic data for FlyBase to solicit a summary. [Date last reviewed: 2017-07-13]	-	Mnat_13215	Notchless-like protein	Znev_00145	WD repeat-containing protein 20 [Zootermopsis nevadensis] > WD repeat-containing protein 20 [Zootermopsis nevadensis]
Csec_G14437	1.21428	0.00981242	FBgn0035720	-	-	Mnat_08447	Probable ATP-dependent RNA helicase DDX17	Znev_09472	probable ATP-dependent RNA helicase DDX5 [Zootermopsis nevadensis] > putative ATP-dependent RNA helicase DDX5 [Zootermopsis nevadensis]
Csec_G03610	1.21319	0.0328293	FBgn0037525	Insufficient genetic data for FlyBase to solicit a summary. [Date last reviewed: 2016-06-30]	-	Mnat_03187	Nuclear protein MDM1	Znev_07690	serine/arginine repetitive matrix protein 2 isoform X1 [Zootermopsis nevadensis]
Csec_G14422	1.20717	0.00388388	FBgn0035026	-	TFIIF-interacting CTD phosphatase	Mnat_13638	RNA polymerase II subunit A C-terminal domain phosphatase	Znev_10543	RNA polymerase II subunit A C-terminal domain phosphatase [Zootermopsis nevadensis]
Csec_G01342	1.20353	0.0202917	FBgn0285925	-	Fasciclin 1	Mnat_04024	Fasciclin-1	Znev_03545	Fasciclin-1 [Zootermopsis nevadensis]
Csec_G04851	1.20095	0.0353668	FBgn0038742	-	Arc42	Mnat_13942	Short/branched chain specific acyl-CoA dehydrogenase, mitochondrial	Znev_12681	short-chain specific acyl-CoA dehydrogenase, mitochondrial-like [Zootermopsis nevadensis] > Short-chain specific acyl-CoA dehydrogenase, mitochondrial [Zootermopsis nevadensis]
Csec_G04978	1.19628	0.0243461	FBgn0265276	-	lethal (3) neo38	Mnat_03645	NA	Znev_05044	zinc finger protein 1-like [Zootermopsis nevadensis]
Csec_G11684	1.18873	0.0165065	FBgn0022800	Cadherin 96Ca (Cad96Ca) encodes a receptor tyrosine kinase (RTK) that is a direct target of the transcription factor encoded by grh and is required for epidermal wound healing. It cooperates with the product of InR during wing growth. [Date last reviewed: 2019-03-07]	Cadherin 96Ca	Mnat_03054	Tyrosine kinase receptor Cad96Ca	Znev_13080	Tyrosine kinase receptor Cad96Ca [Cryptotermes secundus]
Csec_G05879	1.18192	0.00793891	FBgn0041210	Histone deacetylase 4 (HDAC4) encodes a Class IIa histone deacetylase that modulates gene expression by associating with transcriptional factors. It is regulated by nucleocytoplasmic shuttling and contributes to embryogenesis, muscle development, circadian function, energy balance and memory. [Date last reviewed: 2019-03-07]	Histone deacetylase 4	Mnat_11878	Histone deacetylase 4	Znev_00349	Histone deacetylase 4, partial [Zootermopsis nevadensis]
Csec_G13098	1.17863	0.0320569	FBgn0039776	-	prolyl-4-hydroxylase-alpha EFB	Mnat_12977	Prolyl 4-hydroxylase subunit alpha-2	Znev_04204	prolyl 4-hydroxylase subunit alpha-1 [Diachasma alloeum]
Csec_G03885	1.17671	0.0242199	FBgn0011566	Insufficient genetic data for FlyBase to solicit a summary. [Date last reviewed: 2016-06-30]	SET and MYND domain containing, class 3	Mnat_13732	SET and MYND domain-containing protein 3	Znev_00597	histone-lysine N-methyltransferase SMYD3 [Zootermopsis nevadensis] > SET and MYND domain-containing protein 3 [Zootermopsis nevadensis]
Csec_G13977	1.16579	0.0278198	NA	NA	NA	Mnat_10111	NA	Znev_08948	DNA repair protein SWI5 homolog, partial [Podarcis muralis]
Csec_G17625	1.16159	0.0326386	NA	NA	NA	NA	NA	Znev_07079	nuclear pore membrane glycoprotein 210 [Zootermopsis nevadensis] > nuclear pore membrane glycoprotein 210 [Zootermopsis nevadensis] > Nuclear pore membrane glycoprotein 210 [Zootermopsis nevadensis]
Csec_G08128	1.15411	0.0173854	FBgn0036856	-	-	Mnat_10543	Methyltransferase-like protein 5	Znev_09469	Methyltransferase-like protein 5 [Cryptotermes secundus] > Methyltransferase-like protein 5 [Cryptotermes secundus]
Csec_G10919	1.15361	0.0494309	FBgn0266758	Extended synaptotagmin-like protein 2 (Esyt2) encodes a member of the Synaptotagmin family that localizes to the endoplasmic reticculum (ER). In axonal ER of motorneurons, it may be involved in coordinating intracellular calcium dynamics and constitutive membrane trafficking. [Date last reviewed: 2019-03-21]	Extended synaptotagmin-like protein 2	Mnat_15635	Extended synaptotagmin-2-A	Znev_01503	Extended synaptotagmin-2, partial [Zootermopsis nevadensis]
Csec_G06868	1.15125	0.00872469	FBgn0039252	Insufficient genetic data for FlyBase to solicit a summary. [Date last reviewed: 2016-06-30]	-	Mnat_00455	Mitochondrial intermediate peptidase	Znev_03270	probable cytosolic oligopeptidase A isoform X1 [Zootermopsis nevadensis] > Oligopeptidase A [Zootermopsis nevadensis]
Csec_G01952	1.14462	0.0295389	FBgn0039156	-	-	Mnat_12352	Luciferin 4-monooxygenase	Znev_07309	Luciferin 4-monooxygenase [Cryptotermes secundus] > Luciferin 4-monooxygenase [Cryptotermes secundus] > Luciferin 4-monooxygenase [Cryptotermes secundus] > Luciferin 4-monooxygenase [Cryptotermes secundus] > Luciferin 4-monooxygenase [Cryptotermes secundus]
Csec_G04040	1.13393	0.0210634	FBgn0026056	Ral interacting protein (Rlip) encodes a Rho GTPase activating protein involved in receptor-mediated endocytosis. [Date last reviewed: 2019-08-01]	Ral interacting protein	Mnat_08393	RalA-binding protein 1	Znev_10206	ralA-binding protein 1 isoform X1 [Zootermopsis nevadensis]
Csec_G02471	1.1334	0.011157	FBgn0033315	β-1,3-Galactosyltransferase II (β3GalTII) encodes a protein involved in the synthesis of a common linkage tetrasaccharide structure of heparan (HS) and chondroitin sulfates (CS). Its roles include regulation of several signaling pathways (Hh, Dpp, Wingless) mediated by HS and CS in development. [Date last reviewed: 2019-03-21]	beta-1,3-Galactosyltransferase II	Mnat_04500	UDP-GalNAc:beta-1,3-N-acetylgalactosaminyltransferase 2	Znev_01941	UDP-GalNAc:beta-1,3-N-acetylgalactosaminyltransferase 2-like isoform X1 [Zootermopsis nevadensis] > UDP-GalNAc:beta-1,3-N-acetylgalactosaminyltransferase 2 [Zootermopsis nevadensis]
Csec_G04402	1.12814	0.0145768	FBgn0033690	Endonuclease G (EndoG) encodes an enzyme with endodeoxyribonuclease and endoribonuclease activity. It is involved in germ cell programmed cell death, mitochondrion inheritance and spermatid development. [Date last reviewed: 2019-09-19]	Endonuclease G	Mnat_11616	Endonuclease G, mitochondrial	Znev_12707	Endonuclease G, mitochondrial [Zootermopsis nevadensis]
Csec_G10562	1.12767	0.000584289	FBgn0004132	boca (boca) encodes an endoplasmic reticulum protein that is evolutionarily conserved. It is required for the intracellular trafficking of members of the low-density lipoprotein family of receptors, including the one encoded by arr. As such, boca mutants are compromised for a number of pathways including Wingless signaling. [Date last reviewed: 2019-03-21]	boca	NA	NA	Znev_00760	mesoderm development candidate 2 [Coptotermes formosanus]
Csec_G11674	1.12006	0.0086737	FBgn0032518	Insufficient genetic data for FlyBase to solicit a summary. [Date last reviewed: 2016-06-30]	Ribosomal protein L24	Mnat_03062	60S ribosomal protein L24	Znev_13072	60S ribosomal protein L24, putative [Pediculus humanus corporis] > 60S ribosomal protein L24, putative [Pediculus humanus corporis]
Csec_G09530	1.11835	0.0077271	FBgn0001078	-	ftz transcription factor 1	Mnat_15572	Retinoic acid receptor RXR-alpha-A	Znev_18259	nuclear hormone receptor FTZ-F1-like [Zootermopsis nevadensis]
Csec_G06039	1.11729	0.0265215	FBgn0262866	Ribosomal protein S6 kinase II (S6kII) encodes a protein that functions as a downstream effector and regulator of the MAP kinase pathway. It is involved in MAP kinase regulated developmental processes, organization of the neuromuscular junction and adult behavior including circadian rhythm and learning. [Date last reviewed: 2019-03-14]	Ribosomal protein S6 kinase II	Mnat_02353	Protein kinase C iota type	Znev_17521	ribosomal protein S6 kinase alpha-5-like [Zootermopsis nevadensis]
Csec_G08741	1.11706	0.0381882	FBgn0085484	Pyridoxal kinase (Pdxk) encodes the enzyme that generates Pyridoxal-5-phosphate, the metabolically active form of vitamin B6. It contributes to chromosome integrity and glucose homeostasis. [Date last reviewed: 2019-03-14]	Pyridoxal kinase	Mnat_04531	Pyridoxal kinase	Znev_01920	Pyridoxal kinase [Zootermopsis nevadensis]
Csec_G00392	1.11616	0.0119372	FBgn0033451	-	Mitochondrial amidoxime reducing component	Mnat_01527	MOSC domain-containing protein 2, mitochondrial	Znev_07003	mitochondrial amidoxime-reducing component 1-like isoform X1 [Zootermopsis nevadensis] > MOSC domain-containing protein 1, mitochondrial [Zootermopsis nevadensis]
Csec_G15640	1.11363	0.00371325	FBgn0013997	Neurexin IV (Nrx-IV) encodes a transmembrane protein that is critical for septate junction formation in epithelia and between ensheathing glial cells and neurons. [Date last reviewed: 2019-03-14]	Neurexin IV	Mnat_12321	Neurexin-4	Znev_03837	Neurexin-4 [Zootermopsis nevadensis]
Csec_G17271	1.1122	0.000977073	FBgn0030572	Insufficient genetic data for FlyBase to solicit a summary. [Date last reviewed: 2016-06-30]	mitochondrial ribosomal protein S25	Mnat_04355	Probable 28S ribosomal protein S25, mitochondrial	Znev_14485	putative 28S ribosomal protein S25, mitochondrial [Zootermopsis nevadensis]
Csec_G15544	1.11076	0.00479555	FBgn0014026	Ribosomal protein L7A (RpL7A) encodes a ribosomal structural constituent. [Date last reviewed: 2019-07-11]	Ribosomal protein L7A	NA	NA	Znev_00628	ribosomal protein L7A [Coptotermes formosanus]
Csec_G04097	1.10023	0.0155337	FBgn0033663	-	Endoplasmic reticulum p60	Mnat_14286	Protein disulfide-isomerase A3	Znev_02963	Protein disulfide-isomerase A3 [Blattella germanica]
Csec_G10256	1.09763	0.0310854	FBgn0030466	Insufficient genetic data for FlyBase to solicit a summary. [Date last reviewed: 2016-06-30]	-	Mnat_07426	G-protein coupled receptor	Znev_04576	adhesion G protein-coupled receptor A3 [Zootermopsis nevadensis] > putative G-protein coupled receptor 124 [Zootermopsis nevadensis]
Csec_G05769	1.09332	0.0111153	FBgn0030653	Insufficient genetic data for FlyBase to solicit a summary. [Date last reviewed: 2016-06-30]	-	Mnat_03404	L-asparaginase-like protein	Znev_11990	L-asparaginase [Zootermopsis nevadensis]
Csec_G11209	1.09315	0.00943364	FBgn0032725	Nedd8 (Nedd8) encodes a ubiquitin-like polypeptide involved in protein ubiquitination and degradation, via Cullin neddylation. Nedd8-mediated modification has been implicated in signal transduction, cell proliferation and differentiation. [Date last reviewed: 2018-10-11]	Nedd8	Mnat_09563	NEDD8	Znev_08554	PREDICTED: NEDD8 [Neodiprion lecontei]
Csec_G04870	1.09182	0.0177502	NA	NA	NA	NA	NA	Znev_09661	NA
Csec_G06659	1.0913	0.0156979	FBgn0003429	slowpoke (slo) encodes the structural alpha subunit of a BK ('maxi K') calcium-activated potassium channel. It regulates neurotransmitter release at the synapse and maintain electrical excitability in neurons and muscle cells. [Date last reviewed: 2019-03-14]	slowpoke	Mnat_03938	Calcium-activated potassium channel slowpoke	Znev_08508	Calcium-activated potassium channel slowpoke, partial [Zootermopsis nevadensis]
Csec_G12165	1.09096	0.000351516	FBgn0010741	-	Prefoldin 2	NA	NA	Znev_03057	prefoldin subunit 2 [Coptotermes formosanus]
Csec_G09185	1.06419	0.029655	FBgn0038704	-	-	Mnat_06489	Aprataxin	Znev_04010	aprataxin isoform X1 [Zootermopsis nevadensis] > Aprataxin [Zootermopsis nevadensis]
Csec_G06688	1.06117	0.00525341	FBgn0036691	Insufficient genetic data for FlyBase to solicit a summary. [Date last reviewed: 2016-06-30]	bad egg	Mnat_06761	Probable malonyl-CoA-acyl carrier protein transacylase, mitochondrial	Znev_14836	putative malonyl-CoA-acyl carrier protein transacylase [Blattella germanica]
Csec_G07820	1.05566	0.0324243	FBgn0053547	Rab3 interacting molecule (Rim) encodes a scaffolding protein at the synaptic active zone, with important roles in promoting neurotransmitter release. [Date last reviewed: 2018-11-15]	Rab3 interacting molecule	Mnat_06670	Regulating synaptic membrane exocytosis protein 2	Znev_02350	PREDICTED: regulating synaptic membrane exocytosis protein 2-like [Neodiprion lecontei]
Csec_G04198	1.05517	0.0014317	NA	NA	NA	Mnat_16871	UDP-glucuronosyltransferase 2B18	Znev_00135	Pecanex-like protein 1 [Zootermopsis nevadensis]
Csec_G10900	1.04997	0.000749736	FBgn0034299	-	-	NA	NA	Znev_07296	thymidylate kinase isoform X1 [Zootermopsis nevadensis] > Thymidylate kinase [Zootermopsis nevadensis]
Csec_G10673	1.02509	0.0237363	FBgn0037781	Fancl (Fancl) encodes a member of the Fanconi anemia pathway, which is a key mediator of DNA damage repair through homologous recombination. When mono-ubiquinated by the Fanconi core complex, it associates with the product of Fancd2 and localizes to sites of DNA damage. [Date last reviewed: 2018-11-15]	Fancl	NA	NA	Znev_08816	E3 ubiquitin-protein ligase FANCL [Cryptotermes secundus]
Csec_G02320	1.0244	0.0202917	FBgn0016726	Insufficient genetic data for FlyBase to solicit a summary. [Date last reviewed: 2016-06-30]	Ribosomal protein L29	NA	NA	Znev_08116	60S ribosomal protein L29 [Zootermopsis nevadensis]
Csec_G02885	1.0185	0.0210634	NA	NA	NA	Mnat_13175	PEST proteolytic signal-containing nuclear protein	Znev_10311	PEST proteolytic signal-containing nuclear protein-like isoform X1 [Zootermopsis nevadensis]
Csec_G07260	1.01731	0.00104828	FBgn0031456	Transportin-Serine/Arginine rich (Tnpo-SR) encodes a importin-beta family protein involved in the regulation of mRNA splicing. It contributes to the import into the nucleus of serine/arginine-rich (SR) proteins, which are involved in mRNA splicing. [Date last reviewed: 2019-09-12]	Transportin-Serine/Arginine rich	Mnat_00406	Transportin-3	Znev_12903	transportin-3 isoform X1 [Zootermopsis nevadensis] > Transportin-3 [Zootermopsis nevadensis]
Csec_G11495	1.00306	0.0407478	FBgn0266719	Insufficient genetic data for FlyBase to solicit a summary. [Date last reviewed: 2016-06-30]	staccato	Mnat_13935	BAI1-associated protein 3	Znev_10230	Unc-13-like protein D [Zootermopsis nevadensis]
Csec_G08745	0.986976	0.0164584	NA	NA	NA	Mnat_04532	Putative protein arginine N-methyltransferase 10	Znev_01921	protein arginine N-methyltransferase 9-like [Zootermopsis nevadensis] > Putative protein arginine N-methyltransferase 10 [Zootermopsis nevadensis]
Csec_G09808	0.986851	0.0125202	FBgn0031676	-	senju	NA	NA	Znev_18078	UDP-galactose translocator [Zootermopsis nevadensis]
Csec_G15475	0.98563	0.0070673	FBgn0000520	deformed wings (dwg) encodes an architectural chromatin protein essential for embryonic development that organizes open chromatin in regulatory regions (predominantly promoters). dwg product binding site was found in the insulator encoded by scs, and its functions include enhancer blocking, support of distant interactions and recruitment of transcription factors. [Date last reviewed: 2019-03-07]	deformed wings	Mnat_11643	NA	Znev_05118	zinc finger protein 271-like [Zootermopsis nevadensis]
Csec_G03581	0.984507	0.00972243	FBgn0034422	Insufficient genetic data for FlyBase to solicit a summary. [Date last reviewed: 2016-06-30]	-	NA	NA	Znev_06694	ribosomal RNA-processing protein 8 isoform X1 [Zootermopsis nevadensis] > Ribosomal RNA-processing protein 8 [Zootermopsis nevadensis]
Csec_G05307	0.982366	0.0263068	FBgn0040340	Insufficient genetic data for FlyBase to solicit a summary. [Date last reviewed: 2016-06-30]	TRAM	Mnat_09007	Translocating chain-associated membrane protein 1-like 1	Znev_08131	Translocating chain-associated membrane protein 1-like 1 [Cryptotermes secundus] > Translocating chain-associated membrane protein 1-like 1 [Cryptotermes secundus]
Csec_G14420	0.980702	0.0166774	FBgn0034986	-	mitochondrial ribosomal protein S17	Mnat_17976	28S ribosomal protein S17, mitochondrial	Znev_10545	PREDICTED: 28S ribosomal protein S17, mitochondrial [Tribolium castaneum] > PREDICTED: 28S ribosomal protein S17, mitochondrial [Tribolium castaneum] > 28S ribosomal protein S17, mitochondrial-like Protein [Tribolium castaneum]
Csec_G05897	0.980275	0.0327557	FBgn0031947	Insufficient genetic data for FlyBase to solicit a summary. [Date last reviewed: 2016-06-30]	-	Mnat_17806	Peregrin	Znev_13874	bromodomain-containing protein 7 isoform X1 [Zootermopsis nevadensis] > Bromodomain-containing protein 7 [Zootermopsis nevadensis]
Csec_G01726	0.978326	0.0123991	FBgn0038948	-	phosphatidylserine receptor	Mnat_00670	Bifunctional arginine demethylase and lysyl-hydroxylase JMJD6	Znev_10481	Bifunctional arginine demethylase and lysyl-hydroxylase JMJD6 [Cryptotermes secundus]
Csec_G01981	0.970213	0.0321617	FBgn0037686	Ribosomal protein L34b (RpL34b) encodes a ribosomal structural constituent. [Date last reviewed: 2019-07-11]	Ribosomal protein L34b	Mnat_09536	Disks large-like protein	Znev_04521	60S ribosomal protein L34 [Blattella germanica]
Csec_G13967	0.969916	0.0437446	NA	NA	NA	NA	NA	Znev_04839	Armadillo repeat-containing protein 10 [Zootermopsis nevadensis]
Csec_G13036	0.966674	0.0478922	FBgn0013765	centrosomin (cnn) encodes an essential mitotic centrosome component. During early embryogenesis it is required to organize the mitotic spindle, the actin cytoskeleton and centriole replication. It is also required for mitotic and meiotic divisions during spermatogenesis, as well as organization of the sperm axoneme. The product of cnn can interact with microtubules, actin and the kinase encoded b…	centrosomin	Mnat_04343	CDK5 regulatory subunit-associated protein 2	Znev_03536	CDK5 regulatory subunit-associated protein 2 [Zootermopsis nevadensis]
Csec_G12745	0.960722	0.0245382	FBgn0031228	Insufficient genetic data for FlyBase to solicit a summary. [Date last reviewed: 2016-06-30]	NADH dehydrogenase (ubiquinone) 15 kDa subunit	NA	NA	Znev_02385	NA
Csec_G08092	0.958528	0.0166774	FBgn0067629	Insufficient genetic data for FlyBase to solicit a summary. [Date last reviewed: 2017-07-13]	-	NA	NA	Znev_11234	GPALPP motifs-containing protein 1-like isoform X1 [Zootermopsis nevadensis] > MMP37-like protein, mitochondrial [Zootermopsis nevadensis]
Csec_G17381	0.95625	0.0100028	FBgn0032026	-	-	Mnat_00028	Probable multidrug resistance-associated protein	Znev_09948	putative multidrug resistance-associated protein, partial [Zootermopsis nevadensis]
Csec_G11974	0.952173	0.0248188	FBgn0003977	-	virilizer	NA	NA	Znev_06100	virilizer-like protein [Cryptotermes secundus]
Csec_G03704	0.951203	0.00102342	FBgn0034366	Autophagy-related 7 (Atg7) encodes an E1-type ligase for the autophagic ubiquitin-like proteins encoded by Atg8a and Atg12. Its roles include autophagosome formation, maintaining neuromuscular function and normal lifespan. [Date last reviewed: 2019-03-07]	Autophagy-related 7	Mnat_11652	Adenylyltransferase and sulfurtransferase MOCS3	Znev_17566	ubiquitin-like modifier-activating enzyme ATG7 [Zootermopsis nevadensis]
Csec_G03468	0.950908	0.00240905	FBgn0035591	-	-	NA	NA	Znev_07787	LOW QUALITY PROTEIN: pentatricopeptide repeat-containing protein 1, mitochondrial-like [Zootermopsis nevadensis]
Csec_G16368	0.945141	0.00104828	FBgn0001324	kohtalo (kto) encodes a subunit of the kinase module of the mediator complex. It is not required for all the transcriptional functions of mediator, but links it to a set of transcription factors that are involved in developmental signaling. [Date last reviewed: 2019-03-14]	kohtalo	NA	NA	Znev_07980	Mediator of RNA polymerase II transcription subunit 12 [Zootermopsis nevadensis]
Csec_G09324	0.940376	0.0124251	FBgn0031490	Insufficient genetic data for FlyBase to solicit a summary. [Date last reviewed: 2016-06-30]	-	Mnat_05517	NA	Znev_10349	NA
Csec_G07811	0.924855	0.0154048	FBgn0044030	Insufficient genetic data for FlyBase to solicit a summary. [Date last reviewed: 2016-06-30]	mitochondrial ribosomal protein S14	NA	NA	Znev_02361	28S ribosomal protein S14, mitochondrial [Cryptotermes secundus]
Csec_G13533	0.924846	0.0243461	FBgn0032346	Insufficient genetic data for FlyBase to solicit a summary. [Date last reviewed: 2016-06-30]	Csl4	NA	NA	Znev_09535	3'-5' exoribonuclease CSL4-like protein, partial [Zootermopsis nevadensis]
Csec_G03118	0.924378	0.0430531	NA	NA	NA	NA	NA	Znev_01381	Rho GTPase-activating protein 21 [Zootermopsis nevadensis]
Csec_G01777	0.919735	0.0404422	FBgn0029155	-	Malic enzyme b	Mnat_12559	NADP-dependent malic enzyme	Znev_15737	NADP-dependent malic enzyme [Blattella germanica]
Csec_G16552	0.917544	0.000129303	FBgn0037028	-	-	NA	NA	Znev_04104	NA
Csec_G12443	0.911208	0.00182318	FBgn0266518	DNA polymerase interacting tpr containing protein of 47kD (Dpit47) encodes a TPR motif containing protein that appears to act as a co-chaperone protein in the Hsp90 pathway. [Date last reviewed: 2019-03-21]	DNA polymerase interacting tpr containing protein of 47kD	Mnat_12482	Tetratricopeptide repeat protein 4	Znev_04397	tetratricopeptide repeat protein 4 isoform X1 [Zootermopsis nevadensis]
Csec_G15098	0.905126	0.00370372	FBgn0259170	-	alpha-Mannosidase class I a	Mnat_06705	Endoplasmic reticulum mannosyl-oligosaccharide 1,2-alpha-mannosidase	Znev_07276	Mannosyl-oligosaccharide alpha-1,2-mannosidase isoform A, partial [Zootermopsis nevadensis]
Csec_G12893	0.882732	0.0221358	FBgn0039187	Insufficient genetic data for FlyBase to solicit a summary. [Date last reviewed: 2016-06-30]	-	Mnat_12023	NA	Znev_00840	C2 domain-containing protein 5 isoform X1 [Cryptotermes secundus] > C2 domain-containing protein 5 isoform X1 [Cryptotermes secundus] > C2 domain-containing protein 5 isoform X1 [Cryptotermes secundus] > C2 domain-containing protein 5 isoform X1 [Cryptotermes secundus] > C2 domain-containing protein 5 isoform X1 [Cryptotermes secundus] > C2 domain-containing protein 5 isoform X1 [Cryptotermes sec…
Csec_G16866	0.875862	0.00515776	FBgn0029833	Malignant T cell amplified sequence 1 (MCTS1) encodes a protein that, together with its binding partner encoded by DENR, is a non-canonical translation initiation factor. It associates with ribosomes and it promotes translation reinitiation. [Date last reviewed: 2019-03-14]	Malignant T cell amplified sequence 1	Mnat_00313	Malignant T cell-amplified sequence 1	Znev_14382	malignant T-cell-amplified sequence 1-like protein [Coptotermes formosanus]
Csec_G15458	0.869951	6.39476e-05	FBgn0030358	Insufficient genetic data for FlyBase to solicit a summary. [Date last reviewed: 2016-06-30]	-	NA	NA	Znev_11509	PDZ domain-containing protein 8 isoform X1 [Zootermopsis nevadensis] > PDZ domain-containing protein 8 isoform X1 [Zootermopsis nevadensis] > PDZ domain-containing protein 8 [Zootermopsis nevadensis]
Csec_G02659	0.863718	0.0495492	FBgn0261067	Insufficient genetic data for FlyBase to solicit a summary. [Date last reviewed: 2016-06-30]	Like Sm 1	NA	NA	Znev_04887	U6 snRNA-associated Sm-like protein LSm1, partial [Cryptotermes secundus]
Csec_G04623	0.860988	0.0162691	FBgn0037848	Tetraspanin 86D (Tsp86D) encodes a member of the tetraspanin superfamily. With two other tetraspanins, encoded by Tsp3A and Tsp26A, it regulates the trafficking of the product of kuz and consequently Notch signaling and several Notch-dependent developmental processes. [Date last reviewed: 2019-03-14]	Tetraspanin 86D	Mnat_10933	PiggyBac transposable element-derived protein 4	Znev_10775	Tetraspanin-33 [Blattella germanica]
Csec_G09018	0.860148	0.0243461	FBgn0000115	-	ADP ribosylation factor-like 1	Mnat_13644	ADP-ribosylation factor 6	Znev_07467	ADP-ribosylation factor-like protein 1 [Blattella germanica]
Csec_G03157	0.856586	0.0145538	FBgn0039348	Insufficient genetic data for FlyBase to solicit a summary. [Date last reviewed: 2016-06-30]	Nuclear protein localization 4	Mnat_02787	NA	Znev_09188	Nuclear protein localization protein 4-like protein, partial [Zootermopsis nevadensis]
Csec_G05980	0.847156	0.00781116	FBgn0086372	like-AP180 (lap) encodes a cytosolic protein that acts as a clathrin adaptor to promote clathrin-coated vesicle formation and restrict coated vesicle size. At synapses it regulates synaptic vesicle size as well as the efficacy of synaptic vesicle protein retrieval. [Date last reviewed: 2019-03-14]	like-AP180	NA	NA	Znev_11062	Phosphatidylinositol-binding clathrin assembly protein LAP, partial [Zootermopsis nevadensis]
Csec_G01040	0.843907	0.0165065	FBgn0010391	-	Signal recognition particle receptor alpha	Mnat_09866	Signal recognition particle receptor subunit alpha	Znev_04351	signal recognition particle receptor subunit alpha homolog [Zootermopsis nevadensis] > Signal recognition particle receptor subunit alpha [Zootermopsis nevadensis]
Csec_G01195	0.843682	0.00253613	FBgn0004597	-	Cyclin C	NA	NA	Znev_01012	Cyclin-C [Blattella germanica]
Csec_G17233	0.839029	0.0414567	FBgn0270924	-	zinc finger protein 30C	Mnat_13335	Zinc finger protein 235	Znev_10856	zinc finger protein 850-like [Zootermopsis nevadensis] > zinc finger protein 850-like [Zootermopsis nevadensis] > zinc finger protein 850-like [Zootermopsis nevadensis] > Histone-lysine N-methyltransferase PRDM9 [Zootermopsis nevadensis]
Csec_G11759	0.831124	0.0216244	FBgn0259214	plasma membrane calcium ATPase (PMCA) encodes a P-type ion pump found in the plasma membrane. It functions as a low-capacity, high-affinity Ca[2+]-extrusion mechanism, which is required for maintaining resting Ca[2+] levels in all cells. In the larval neuromuscular junction it plays an important role in restoring resting Ca[2+] levels after pre- or post-synaptic Ca[2+] influx. [Date last reviewed…	plasma membrane calcium ATPase	Mnat_02471	Calcium-transporting ATPase type 2C member 1	Znev_15940	plasma membrane calcium-transporting ATPase 2 isoform X1 [Zootermopsis nevadensis] > plasma membrane calcium-transporting ATPase 2 isoform X1 [Zootermopsis nevadensis] > plasma membrane calcium-transporting ATPase 2 isoform X1 [Zootermopsis nevadensis] > plasma membrane calcium-transporting ATPase 2 isoform X1 [Zootermopsis nevadensis] > plasma membrane calcium-transporting ATPase 2 isoform X1 [Z…
Csec_G04664	0.826267	0.0180125	FBgn0030932	γ-glutamyl transpeptidase (Ggt-1) encodes an enzyme that transfers the γ-glutamyl moiety from donors to substrates, e.g. transfer to water generates glutamate. The roles of the product of Ggt-1 include glutathione metabolism, reproduction and light avoidance. [Date last reviewed: 2019-03-07]	gamma-glutamyl transpeptidase	NA	NA	Znev_04490	gamma-glutamyltranspeptidase 1-like isoform X1 [Zootermopsis nevadensis] > gamma-glutamyltranspeptidase 1-like isoform X1 [Zootermopsis nevadensis] > gamma-glutamyltranspeptidase 1-like isoform X1 [Zootermopsis nevadensis] > gamma-glutamyltranspeptidase 1-like isoform X1 [Zootermopsis nevadensis] > gamma-glutamyltranspeptidase 1-like isoform X1 [Zootermopsis nevadensis] > gamma-glutamyltranspepti…
Csec_G14916	0.819118	0.0344773	FBgn0086904	-	Nascent polypeptide associated complex protein alpha subunit	NA	NA	Znev_16432	Nascent polypeptide-associated complex subunit alpha [Zootermopsis nevadensis]
Csec_G09622	0.810555	0.0380393	FBgn0260934	par-1 (par-1) encodes a protein kinase involved in multiple processes, including microtubule cytoskeleton organization, axis specification and cell polarity. It regulates hippo signaling and osk mRNA localization. [Date last reviewed: 2019-06-13]	par-1	Mnat_11324	MAP/microtubule affinity-regulating kinase 3	Znev_04807	MAP/microtubule affinity-regulating kinase 3, partial [Zootermopsis nevadensis]
Csec_G02486	0.801202	8.84574e-05	FBgn0031094	Insufficient genetic data for FlyBase to solicit a summary. [Date last reviewed: 2016-06-30]	-	Mnat_00183	TIP41-like protein	Znev_18564	TIP41-like protein [Blattella germanica]
Csec_G11897	0.790805	0.0205077	FBgn0020626	Oxysterol binding protein (Osbp) encodes a protein important for sperm development. [Date last reviewed: 2019-03-14]	Oxysterol binding protein	Mnat_01501	Oxysterol-binding protein-related protein 1	Znev_09918	Oxysterol-binding protein 1 [Blattella germanica]
Csec_G06994	0.785959	0.0311173	FBgn0032402	Insufficient genetic data for FlyBase to solicit a summary. [Date last reviewed: 2016-06-30]	Phosphatidylinositol-specific phospholipase C X domain containing	Mnat_05478	PI-PLC X domain-containing protein 3	Znev_06157	PI-PLC X domain-containing protein 1-like [Zootermopsis nevadensis] > PI-PLC X domain-containing protein 1 [Zootermopsis nevadensis]
Csec_G00753	0.783076	0.0309101	FBgn0030943	-	Nucleoporin 35kDa	Mnat_01831	Nucleoporin NUP53	Znev_09593	Nucleoporin NUP53 [Zootermopsis nevadensis]
Csec_G13727	0.777376	0.0444477	FBgn0038805	mitochondrial transcription factor A (TFAM) encodes a protein essential for mtDNA transcription and replication. It also binds to mtDNA nonspecifically, and plays a role in mtDNA maintenance by packaging mtDNA. [Date last reviewed: 2019-03-14]	mitochondrial transcription factor A	NA	NA	Znev_04531	Transcription factor A, mitochondrial [Zootermopsis nevadensis]
Csec_G09976	0.770896	0.0436842	FBgn0037539	Insufficient genetic data for FlyBase to solicit a summary. [Date last reviewed: 2017-07-13]	-	NA	NA	Znev_10336	NA
Csec_G11533	0.766763	0.00559158	FBgn0263351	Adaptor Protein complex 2, μ subunit (AP-2μ) encodes a component of the AP-2 adaptor complex, which recruits certain transmembrane proteins into clathrin-coated pits for endocytic internalization. [Date last reviewed: 2019-03-07]	Adaptor Protein complex 2, mu subunit	Mnat_10853	AP-1 complex subunit mu-1-I	Znev_04438	AP-2 complex subunit mu [Zootermopsis nevadensis] > AP-2 complex subunit mu [Zootermopsis nevadensis] > AP-2 complex subunit mu [Zootermopsis nevadensis] > AP-2 complex subunit mu-1 [Zootermopsis nevadensis] > AP-2 complex subunit mu [Blattella germanica]
Csec_G16091	0.739527	0.0268927	FBgn0036935	Insufficient genetic data for FlyBase to solicit a summary. [Date last reviewed: 2016-06-30]	-	Mnat_08844	NA	Znev_01098	NA
Csec_G13266	0.736492	0.0166774	FBgn0264305	-	-	NA	NA	Znev_03857	Testis-expressed sequence 2 protein [Zootermopsis nevadensis]
Csec_G01471	0.735386	0.0328293	FBgn0263199	Galactokinase (Galk) encodes a protein involved in galactose metabolism that regulates calcineurin-induced cardiac enlargement. [Date last reviewed: 2019-03-07]	Galactokinase	Mnat_03626	Galactokinase	Znev_10871	N-acetylgalactosamine kinase, partial [Cryptotermes secundus]
Csec_G11645	0.726833	0.0346716	FBgn0027334	-	lethal (1) G0004	NA	NA	Znev_07570	RNA-binding protein PNO1 [Zootermopsis nevadensis] > RNA-binding protein PNO1 [Zootermopsis nevadensis] > RNA-binding protein PNO1 [Zootermopsis nevadensis]
Csec_G03766	0.717005	0.0114651	FBgn0004380	Kinesin-like protein at 64D (Klp64D) encodes the kinesin-2α motor subunit of the heterotrimeric kinesin-2. It associates with the products of Klp68D and Kap3. It plays an essential role in sensory cilia assembly and axonal transport. [Date last reviewed: 2019-03-14]	Kinesin-like protein at 64D	Mnat_10479	Kinesin-like protein KIF3B	Znev_00492	kinesin-like protein KIF3A [Zootermopsis nevadensis] > Kinesin-like protein KIF3A [Zootermopsis nevadensis]
Csec_G02903	0.696818	0.0326386	FBgn0024814	-	Clathrin light chain	Mnat_00259	Clathrin light chain	Znev_07932	Clathrin light chain [Zootermopsis nevadensis]
Csec_G12696	0.679071	0.0338043	FBgn0039966	-	Rab21	Mnat_11247	Ras-related protein Rab-5B	Znev_03202	Ras-related protein Rab-21 [Blattella germanica]
Csec_G14039	0.67645	0.0114332	FBgn0264270	Sex lethal (Sxl) encodes an RNA-binding protein, member of the RNA recognition motif (RRM) family. It is a master-feminizing switch contributing to all aspects of sexual dimorphism. [Date last reviewed: 2019-03-14]	Sex lethal	Mnat_09669	ELAV-like protein 4	Znev_01286	sex-lethal homolog isoform X1 [Zootermopsis nevadensis] > Sex-lethal-like protein [Zootermopsis nevadensis]
Csec_G10137	0.668699	0.0473164	FBgn0034308	Insufficient genetic data for FlyBase to solicit a summary. [Date last reviewed: 2016-06-30]	Nausicaa	Mnat_05434	NA	Znev_04824	NA
Csec_G02967	0.651415	0.0173854	FBgn0031374	WD repeat domain 62 (Wdr62) encodes a protein involved in mitosis regulation. [Date last reviewed: 2019-09-19]	WD repeat domain 62	NA	NA	Znev_05237	Mitogen-activated protein kinase-binding protein 1 [Zootermopsis nevadensis]
Csec_G14362	0.640761	0.0485181	FBgn0036515	aaRS-interacting multifunctional protein 2 (AIMP2) is predicted to encode one of 3 non-enzymatic factors that combine with eight aminoacyl-tRNA synthetases to form a 'multi-synthetase complex' (MSC). The functional significance of the MSC is unclear, but the non-enzymatic factors are thought to be responsive to diverse signal transduction pathways. [Date last reviewed: 2019-03-07]	aaRS-interacting multifunctional protein 2	Mnat_03126	Probable aminoacyl tRNA synthase complex-interacting multifunctional protein 2	Znev_11566	probable aminoacyl tRNA synthase complex-interacting multifunctional protein 2 isoform X1 [Zootermopsis nevadensis] > putative aminoacyl tRNA synthetase complex-interacting multifunctional protein 2 [Zootermopsis nevadensis]
Csec_G03509	0.638428	0.00864152	FBgn0015622	Calnexin 99A (Cnx99A) encodes an endoplasmic reticulum chaperone that colocalizes and genetically interacts with the sodium channel subunit encoded by para. [Date last reviewed: 2018-09-20]	Calnexin 99A	Mnat_16182	Lipoyl synthase 1, mitochondrial	Znev_12471	calnexin-like isoform X1 [Zootermopsis nevadensis] > Calnexin [Zootermopsis nevadensis]
Csec_G14901	0.617526	0.0377387	FBgn0000426	Small ribonucleoprotein particle protein SmF (SmF) encodes an RNA binding protein that functions as part of a heteroheptameric ring structure called the Sm core. This complex binds to spliceosomal small nuclear RNAs (e.g. U1, U2, U4 and U5) and helps to carry out pre-mRNA splicing. It also forms a heterotrimeric sub-complex with the products of SmE and SNRPG. [Date last reviewed: 2019-03-14]	Small ribonucleoprotein particle protein SmF	NA	NA	Znev_18326	Small nuclear ribonucleoprotein F [Cryptotermes secundus]
Csec_G15486	0.609699	0.0258904	FBgn0031188	Insufficient genetic data for FlyBase to solicit a summary. [Date last reviewed: 2016-06-30]	-	Mnat_15892	NA	Znev_02544	protein FAM210A isoform X3 [Zootermopsis nevadensis]
Csec_G11607	0.605965	0.0473144	FBgn0025519	Insufficient genetic data for FlyBase to solicit a summary. [Date last reviewed: 2017-07-13]	fidipidine	Mnat_05899	Coiled-coil domain-containing protein 93	Znev_01973	Coiled-coil domain-containing protein 93, partial [Zootermopsis nevadensis]
Csec_G15119	0.570725	0.0138668	NA	NA	NA	NA	NA	Znev_01632	cytokine receptor-like factor 3 isoform X1 [Zootermopsis nevadensis] > cytokine receptor-like factor 3 isoform X1 [Zootermopsis nevadensis] > cytokine receptor-like factor 3 isoform X1 [Zootermopsis nevadensis] > cytokine receptor-like factor 3 isoform X1 [Zootermopsis nevadensis] > cytokine receptor-like factor 3 isoform X1 [Zootermopsis nevadensis] > cytokine receptor-like factor 3 isoform X1 […
Csec_G06880	0.565934	0.0444477	FBgn0002791	morula (mr) encodes the APC2 subunit of the anaphase promoting complex (APC). mr strong alleles produce lethality, metaphase arrest and neuroblast polyploidy. mr weak alleles result in female sterility, affecting the endocycle in the nurse cells, as well as metaphase arrest in early embryonic mitoses. [Date last reviewed: 2019-03-14]	morula	Mnat_08845	Anaphase-promoting complex subunit 2	Znev_01104	anaphase-promoting complex subunit 2 isoform X1 [Zootermopsis nevadensis] > anaphase-promoting complex subunit 2 isoform X1 [Zootermopsis nevadensis] > anaphase-promoting complex subunit 2 isoform X1 [Zootermopsis nevadensis] > Anaphase-promoting complex subunit 2 [Zootermopsis nevadensis]
Csec_G09878	0.529294	0.0348094	FBgn0039175	Phenylalanyl-tRNA synthetase, β-subunit (β-PheRS) encodes a cytoplasmic aminoacyl-tRNA synthetase that catalyzes the ligation of Phenylalanine to its cognate tRNAPhe. Together with the α-subunit it forms a tetrameric enzyme complex. This subunit plays a role in recognition and binding of tRNAPhe and it provides the editing site that hydrolyzes wrongfully activated or ligated compounds. [Date last…	Phenylalanyl-tRNA synthetase, beta-subunit	Mnat_16555	Probable phenylalanyl-tRNA synthetase beta chain	Znev_11165	putative phenylalanyl-tRNA synthetase beta chain, partial [Zootermopsis nevadensis]
Csec_G06394	0.470608	0.0191415	FBgn0041184	Suppressor of cytokine signaling at 36E (Socs36E) encodes a negative regulator of the JAK/STAT and EGFR pathways. It is a transcriptional target of the product of Stat92E that mediates lysosomal degradation following pathway stimulation and inhibits basal pathway activity. [Date last reviewed: 2019-03-21]	Suppressor of cytokine signaling at 36E	Mnat_16016	Suppressor of cytokine signaling 5	Znev_04176	NA
Csec_G05230	0.396874	0.0485945	FBgn0037327	pancreatic eIF-2α kinase (PEK) encodes an endoplasmic reticulum (ER) transmembrane kinase and a component of the integrated stress response. During ER stress the product of PEK phosphorylates the translation initiation factor encoded by eIF2α resulting in the inhibition of most cap-dependent translation. This is especially important during the development of secretory tissues and the response to …	pancreatic eIF-2alpha kinase	Mnat_16335	Eukaryotic translation initiation factor 2-alpha kinase	Znev_02755	Eukaryotic translation initiation factor 2-alpha kinase [Zootermopsis nevadensis]

## Sheet: DEGS fat bodies up in control
Supplementary table S1b: DEGs upregulated in fat bodies of queens under control conditions
The genes displayed here are more weakly expressed in protein+ compared to control queens.
Csec_GeneID	log2FoldChange	padj	Dmel_GeneID	Dmel_GeneSnapshot	Dmel_Name	Mnat_ID	Mnat_GeneAnnotation	Znev_ID	Znev_GeneAnnotation
Csec_G18010	21.4644	0.00157916	NA	NA	NA	NA	NA	NA	NA
Csec_G09241	19.8133	5.05981e-06	FBgn0029826	-	-	Mnat_05241	Neurotrypsin	Znev_15534	Trypsin-1 [Zootermopsis nevadensis]
Csec_G06854	6.64602	0.00375662	FBgn0051077	-	-	Mnat_09985	Peritrophin-1	Znev_03263	chitin-binding domain containing protein [Coptotermes formosanus]
Csec_G01699	5.94534	3.93475e-05	FBgn0040211	Insufficient genetic data for FlyBase to solicit a summary. [Date last reviewed: 2016-06-30]	homogentisate 1,2-dioxygenase	NA	NA	Znev_05287	homogentisate 1,2-dioxygenase isoform X1 [Zootermopsis nevadensis] > homogentisate 1,2-dioxygenase isoform X1 [Zootermopsis nevadensis] > homogentisate 1,2-dioxygenase isoform X1 [Zootermopsis nevadensis] > homogentisate 1,2-dioxygenase isoform X2 [Zootermopsis nevadensis] > Homogentisate 1,2-dioxygenase [Zootermopsis nevadensis]
Csec_G09240	5.77609	0.0180794	FBgn0011554	ηTrypsin (ηTry) encodes a putative digestive enzyme with predicted serine-type endopeptidase activity. ηTry is highly expressed and enriched in the midgut, an organ involved in digestion. [Date last reviewed: 2019-03-21]	etaTrypsin	Mnat_08813	Serine proteinase stubble	Znev_15535	Trypsin-1, partial [Zootermopsis nevadensis]
Csec_G13878	5.48596	0.00811971	NA	NA	NA	NA	NA	Znev_12033	NA
Csec_G02247	5.40139	0.0084858	FBgn0031109	Insufficient genetic data for FlyBase to solicit a summary. [Date last reviewed: 2016-06-30]	Odorant-binding protein 19a	Mnat_13367	General odorant-binding protein 19a	Znev_13321	chemosensory protein [Blattella germanica]
Csec_G15369	5.39693	0.00515776	FBgn0037684	-	Serine racemase	Mnat_03566	L-serine dehydratase/L-threonine deaminase	Znev_17771	L-serine dehydratase/L-threonine deaminase [Blattella germanica]
Csec_G11109	5.31288	0.00175234	FBgn0029843	Neprilysin 1 (Nep1) encodes a plasma membrane bound metallopeptidase considered to cleave and thus inactivate signaling peptides in the extracellular space. It contributes to female and male fertility. [Date last reviewed: 2019-03-14]	Neprilysin 1	Mnat_03308	Membrane metallo-endopeptidase-like 1	Znev_09790	Membrane metallo-endopeptidase-like 1 [Zootermopsis nevadensis]
Csec_G07753	5.15061	0.0245255	FBgn0037419	Insufficient genetic data for FlyBase to solicit a summary. [Date last reviewed: 2016-06-30]	Osiris 12	Mnat_05785	NA	Znev_09695	NA
Csec_G15908	5.14273	0.0101728	FBgn0039081	Inwardly rectifying potassium channel 2 (Irk2) encodes a protein that is required in transepithelial fluid secretion and potassium transport in the Malpighian tubule. It contributes to wing patterning, through the regulation of release of the product of dpp. [Date last reviewed: 2018-11-08]	Inwardly rectifying potassium channel 2	Mnat_08983	ATP-sensitive inward rectifier potassium channel 12	Znev_06540	ATP-sensitive inward rectifier potassium channel 8-like isoform X1 [Zootermopsis nevadensis] > ATP-sensitive inward rectifier potassium channel 8 [Zootermopsis nevadensis]
Csec_G00489	5.0939	0.000200914	FBgn0034580	Insufficient genetic data for FlyBase to solicit a summary. [Date last reviewed: 2016-06-30]	Chitinase 8	Mnat_17142	Probable chitinase 2	Znev_04601	chitinase KME2 [Reticulitermes speratus]
Csec_G04045	5.08065	0.00268306	FBgn0038385	F-box and leucine-rich repeat protein 7 (Fbxl7) encodes a ubiquitin ligase that regulates Hippo signaling. [Date last reviewed: 2019-09-12]	F-box and leucine-rich repeat protein 7	Mnat_08390	F-box/LRR-repeat protein 7	Znev_10202	F-box/LRR-repeat protein 7-like [Zootermopsis nevadensis] > F-box/LRR-repeat protein 7 [Zootermopsis nevadensis]
Csec_G09444	5.07078	0.0117898	FBgn0261085	-	Synaptotagmin 12	Mnat_12265	Synaptotagmin-9	Znev_13728	synaptotagmin-12-like [Zootermopsis nevadensis] > Synaptotagmin-12 [Zootermopsis nevadensis]
Csec_G10653	5.02774	0.0154406	NA	NA	NA	Mnat_10781	Probable G-protein coupled receptor Mth-like 1	Znev_04690	class B secretin-like G-protein coupled receptor [Coptotermes formosanus]
Csec_G11913	5.026	4.17196e-06	FBgn0026411	LIM homeobox 1 (Lim1) encodes a transcription factor protein involved in eye development and leg morphogenesis. [Date last reviewed: 2019-09-12]	LIM homeobox 1	Mnat_12276	LIM/homeobox protein Lhx3	Znev_12646	lim1 [Tribolium castaneum]
Csec_G08758	5.02496	3.64381e-08	FBgn0030555	-	F box and leucine-rich-repeat gene 4	Mnat_12965	F-box/LRR-repeat protein 2	Znev_05550	F-box/LRR-repeat protein 7-like isoform X1 [Cryptotermes secundus]
Csec_G07004	5.00738	0.00229271	FBgn0000576	empty spiracles (ems) encodes a homeotic selector gene that encodes a transcription factor involved in spiracle morphogenesis, axogenesis, and development of the ventral nerve cord, brain and tracheal system. [Date last reviewed: 2019-03-07]	empty spiracles	Mnat_15172	Homeotic protein empty spiracle	NA	NA
Csec_G17972	4.99055	0.00259237	NA	NA	NA	NA	NA	NA	NA
Csec_G10555	4.9478	0.0120027	NA	NA	NA	NA	NA	NA	NA
Csec_G10951	4.92442	0.000758953	FBgn0028983	Insufficient genetic data for FlyBase to solicit a summary. [Date last reviewed: 2016-06-30]	Serpin 55B	Mnat_06002	Leukocyte elastase inhibitor C	Znev_02802	leukocyte elastase inhibitor A-like [Zootermopsis nevadensis] > leukocyte elastase inhibitor A-like [Zootermopsis nevadensis] > Serpin B8 [Zootermopsis nevadensis]
Csec_G04504	4.9012	0.00240905	FBgn0051871	-	-	Mnat_01417	Lipase 3	Znev_07751	Lipase 3 [Zootermopsis nevadensis]
Csec_G08434	4.87682	0.00867911	FBgn0034563	Insufficient genetic data for FlyBase to solicit a summary. [Date last reviewed: 2016-06-30]	-	NA	NA	Znev_04677	NA
Csec_G13595	4.86967	0.0149307	NA	NA	NA	NA	NA	Znev_02644	NA
Csec_G06537	4.82629	0.000841938	NA	NA	NA	NA	NA	Znev_02419	protein lifeguard 1 [Cryptotermes secundus]
Csec_G16813	4.71241	0.0136942	NA	NA	NA	NA	NA	NA	NA
Csec_G10388	4.64679	0.00872469	FBgn0030662	-	Chondroitin sulfate synthase	Mnat_10877	Glycoprotein-N-acetylgalactosamine 3-beta-galactosyltransferase 1	Znev_10748	glycoprotein-N-acetylgalactosamine 3-beta-galactosyltransferase 1 isoform X1 [Zootermopsis nevadensis]
Csec_G02665	4.62799	0.00344243	FBgn0030925	Hayan (Hayan) encodes a hemolymphatic serine protease involved in the activation of the melanization cascade. It is thought to directly cleave the prophenoloxidases encoded by PPO1 and/or PPO2. [Date last reviewed: 2019-03-07]	Hayan	Mnat_00034	Serine protease snake	Znev_03970	Serine protease snake, partial [Zootermopsis nevadensis]
Csec_G13114	4.61045	0.00166832	FBgn0035132	Insufficient genetic data for FlyBase to solicit a summary. [Date last reviewed: 2016-06-30]	methuselah-like 10	Mnat_10781	Probable G-protein coupled receptor Mth-like 1	Znev_07401	G-protein coupled receptor Mth2 [Zootermopsis nevadensis]
Csec_G08317	4.57117	0.0112217	NA	NA	NA	NA	NA	NA	NA
Csec_G00822	4.555	0.0101157	FBgn0263980	Insufficient genetic data for FlyBase to solicit a summary. [Date last reviewed: 2016-06-30]	Stac-like	Mnat_02132	Calcium-independent protein kinase C	Znev_08484	SH3 and cysteine-rich domain-containing protein 2 [Zootermopsis nevadensis]
Csec_G10971	4.53795	0.0166101	NA	NA	NA	Mnat_11130	DDB1- and CUL4-associated factor 12-like protein 2	Znev_09216	NA
Csec_G14809	4.51398	0.00226355	NA	NA	NA	NA	NA	NA	NA
Csec_G12402	4.47981	0.00294727	FBgn0020309	crooked legs (crol) encodes a zinc finger transcription factor induced by 20-hydroxyecdysone at the onset of metamorphosis. It regulates wg transcription and cell cycle progression in the wing. Its over-expression in the eye accelerates the cell cycle and de-represses silenced genes. [Date last reviewed: 2019-03-07]	crooked legs	Mnat_01540	NA	Znev_08018	zinc finger protein 585A-like [Zootermopsis nevadensis]
Csec_G08383	4.45678	0.012408	NA	NA	NA	Mnat_15420	NA	Znev_17181	NA
Csec_G10250	4.44333	0.029655	NA	NA	NA	Mnat_00095	NA	Znev_14294	NA
Csec_G11046	4.43842	0.000477584	NA	NA	NA	NA	NA	Znev_14551	Hyaluronidase, partial [Zootermopsis nevadensis]
Csec_G13012	4.43106	0.0280284	FBgn0029690	Insufficient genetic data for FlyBase to solicit a summary. [Date last reviewed: 2016-06-30]	-	Mnat_01291	Venom carboxylesterase-6	Znev_12703	Esterase FE4 [Zootermopsis nevadensis]
Csec_G10866	4.40489	0.000992001	FBgn0085427	Insufficient genetic data for FlyBase to solicit a summary. [Date last reviewed: 2016-06-30]	-	Mnat_14515	3 beta-hydroxysteroid dehydrogenase/Delta 5-->4-isomerase type 2	Znev_07516	NA
Csec_G12296	4.40421	0.00576516	NA	NA	NA	NA	NA	NA	NA
Csec_G10378	4.39895	0.0021891	FBgn0039864	Insufficient genetic data for FlyBase to solicit a summary. [Date last reviewed: 2016-06-30]	-	Mnat_05495	Alpha-tocopherol transfer protein-like	Znev_07665	alpha-tocopherol transfer protein-like isoform X1 [Zootermopsis nevadensis] > alpha-tocopherol transfer protein-like isoform X1 [Zootermopsis nevadensis] > Alpha-tocopherol transfer protein-like [Zootermopsis nevadensis]
Csec_G07705	4.36956	0.0138362	FBgn0011829	Ret oncogene (Ret) encodes a cell surface receptor mediating dendrite development of class IV dendritic arborization sensory neurons. It interacts with integrins and mediates rac1 signaling to promote dendrite adhesion to the extracellular matrix. [Date last reviewed: 2019-03-14]	Ret oncogene	NA	NA	Znev_00699	Proto-oncogene tyrosine-protein kinase receptor ret [Zootermopsis nevadensis]
Csec_G10910	4.36792	0.00423087	FBgn0003129	Pox meso (Poxm) encodes a transcription factor that contributes to dendrite morphogenesis and the development and specification of somatic muscle. [Date last reviewed: 2018-09-20]	Pox meso	Mnat_10338	Paired box protein Pax-3-B	Znev_09273	Paired box protein Pax-6, partial [Zootermopsis nevadensis]
Csec_G14881	4.35952	0.00137763	FBgn0039089	-	beaten path IV	Mnat_11650	NA	Znev_14393	NA
Csec_G05404	4.34988	0.00981242	FBgn0000492	Drop (Dr) encodes a homeodomain transcription factor involved in patterning of the neuroectoderm and wing disc, specification of myoblasts and neuroblasts, proper development of muscle, neuronal and glial cells, male genital disc, and regulation of glucose metabolism. [Date last reviewed: 2019-03-07]	Drop	Mnat_06134	BarH-like 2 homeobox protein	Znev_04946	Homeobox protein MSX-1, partial [Zootermopsis nevadensis]
Csec_G17436	4.34752	0.0298482	FBgn0000153	black (b) encodes an aspartate 1-decarboxylase. Mutations of b result in viable flies with a cuticular melanization phenotype. [Date last reviewed: 2018-09-06]	black	Mnat_16602	Glutamate decarboxylase	Znev_04108	Cysteine sulfinic acid decarboxylase, partial [Zootermopsis nevadensis]
Csec_G07692	4.31036	0.00907393	FBgn0261680	Insufficient genetic data for FlyBase to solicit a summary. [Date last reviewed: 2016-06-30]	-	Mnat_04131	NA	Znev_03483	NA
NA	4.29322	0.00508558	NA	NA	NA	NA	NA	NA	NA
Csec_G09144	4.285	0.00229271	FBgn0040805	Insufficient genetic data for FlyBase to solicit a summary. [Date last reviewed: 2016-06-30]	-	Mnat_09890	PXMP2/4 family protein 4	Znev_12126	Mpv17/PMP22 [Cinara cedri]
Csec_G14093	4.27783	0.0121851	FBgn0033302	Insufficient genetic data for FlyBase to solicit a summary. [Date last reviewed: 2016-06-30]	Cyp6a14	Mnat_10558	Probable cytochrome P450 6a14	Znev_14802	LOW QUALITY PROTEIN: probable cytochrome P450 6a14 [Zootermopsis nevadensis]
Csec_G12035	4.26103	0.0380692	FBgn0038837	-	Kainate-type ionotropic glutamate receptor subunit 1D	Mnat_15052	Probable glutamate receptor	Znev_18934	probable glutamate receptor [Zootermopsis nevadensis]
Csec_G07976	4.24929	0.0120027	NA	NA	NA	NA	NA	Znev_00569	DNA-dependent protein kinase catalytic subunit-like isoform X1 [Zootermopsis nevadensis] > DNA-dependent protein kinase catalytic subunit [Zootermopsis nevadensis]
Csec_G14959	4.2471	0.0487303	NA	NA	NA	Mnat_05962	NA	Znev_00718	NA
Csec_G02870	4.20779	0.0102251	FBgn0038929	Insufficient genetic data for FlyBase to solicit a summary. [Date last reviewed: 2016-06-30]	-	Mnat_13162	NA	Znev_12344	NA
Csec_G02947	4.1928	0.0151301	FBgn0032235	Insufficient genetic data for FlyBase to solicit a summary. [Date last reviewed: 2016-06-30]	-	Mnat_06450	Leucine-rich repeat neuronal protein 3	Znev_05672	leucine-rich repeat neuronal protein 3-like [Zootermopsis nevadensis] > leucine-rich repeat neuronal protein 3-like [Zootermopsis nevadensis] > Leucine-rich repeat neuronal protein 2 [Zootermopsis nevadensis]
Csec_G15058	4.18975	0.00784168	FBgn0265139	-	Gustatory receptor 2a	Mnat_17245	Putative gustatory receptor 28b	Znev_18916	putative gustatory receptor 28b [Zootermopsis nevadensis]
Csec_G08574	4.18644	0.00149048	NA	NA	NA	Mnat_00298	NA	NA	NA
Csec_G13700	4.18004	0.0113337	FBgn0039727	Insufficient genetic data for FlyBase to solicit a summary. [Date last reviewed: 2016-06-30]	Vacuolar protein sorting 13B	NA	NA	Znev_08969	Vacuolar protein sorting-associated protein 13B [Zootermopsis nevadensis]
Csec_G10689	4.17191	0.0111051	NA	NA	NA	Mnat_00083	NA	Znev_14254	NA
Csec_G10098	4.17099	0.000140135	NA	NA	NA	NA	NA	Znev_01548	NA
Csec_G01796	4.17025	0.0453009	FBgn0250732	GST-containing FLYWCH zinc-finger protein (gfzf) encodes encodes a glutathione binding protein that is predicted by phylogeny to have glutathione transferase activity. [Date last reviewed: 2019-03-07]	GST-containing FLYWCH zinc-finger protein	Mnat_09789	Glutathione S-transferase 1-1	Znev_15569	glutathione S transferase class delta variant 1 [Periplaneta americana] > glutathione S transferase class delta variant 2 [Periplaneta americana] > putative Per a 5 allergen variant [Periplaneta americana]
Csec_G08052	4.16194	0.00253613	NA	NA	NA	Mnat_06036	Growth arrest-specific protein 1	NA	NA
Csec_G14904	4.15157	0.0113853	FBgn0033887	Sulfotransferase 4 (St4) encodes one out of 4 sulfotransferases that catalyze the sulfonation of many proteins, lipids and glycosaminoglycans. [Date last reviewed: 2019-03-14]	Sulfotransferase 4	Mnat_18011	Sulfotransferase family cytosolic 1B member 1	Znev_10883	sulfotransferase [Locusta migratoria migratoria]
Csec_G08182	4.14654	0.00330669	FBgn0030329	pretaporter (prtp) encodes a ligand for the engulfment receptor encoded by drpr. It resides in the endoplasmic reticulum. During apoptosis it is exposed at the cell surface where it binds the product of drpr to induce phagocytosis. [Date last reviewed: 2019-03-14]	pretaporter	Mnat_17893	Protein disulfide-isomerase A6	Znev_05784	dnaJ homolog subfamily C member 10-like [Zootermopsis nevadensis] > DnaJ-like protein subfamily C member 10 [Zootermopsis nevadensis]
Csec_G12648	4.13387	0.00380943	NA	NA	NA	NA	NA	NA	NA
Csec_G01063	4.10536	0.0119408	FBgn0001319	knot (kn) encodes a transcription factor required for somatic and alary muscle specification and embryonic head segmentation. In larvae, it is required for wing disc patterning and plays a key role in the lymph gland, both under normal conditions and under immune stress. [Date last reviewed: 2019-03-14]	knot	Mnat_01611	Transcription factor collier	Znev_10216	Transcription factor collier, partial [Zootermopsis nevadensis]
Csec_G04135	4.09571	0.00481764	FBgn0000008	arc (a) encodes a protein involved in eye development. [Date last reviewed: 2019-09-12]	arc	Mnat_13660	PDZ domain-containing protein 2	Znev_02988	multiple PDZ domain protein-like [Zootermopsis nevadensis] > PDZ domain-containing protein 2 [Zootermopsis nevadensis]
Csec_G12353	4.09277	0.0101728	FBgn0000008	arc (a) encodes a protein involved in eye development. [Date last reviewed: 2019-09-12]	arc	Mnat_06866	NA	Znev_17181	NA
Csec_G16015	4.07418	0.00653283	FBgn0050263	-	stumble	NA	NA	Znev_04074	flocculation protein FLO11-like [Zootermopsis nevadensis]
Csec_G08162	4.05379	0.0185756	FBgn0260753	Pigment-dispersing factor receptor (Pdfr) encodes a G-Protein Coupled Receptor in the Family B class of GPCRs (Secretin Receptor-like) that can be activated by the product of Pdf. It has been implicated in regulation of circadian physiology, development of the flight motor system, and regulation of mating. [Date last reviewed: 2019-02-28]	Pigment-dispersing factor receptor	Mnat_10450	PDF receptor	Znev_05773	Parathyroid hormone/parathyroid hormone-related peptide receptor [Zootermopsis nevadensis]
Csec_G06911	4.05008	0.00264996	NA	NA	NA	Mnat_10445	Astakine	Znev_01126	Astakine, partial [Blattella germanica]
NA	4.04536	0.00380943	NA	NA	NA	NA	NA	NA	NA
Csec_G11370	4.04381	0.00390738	FBgn0065108	-	pickpocket 16	Mnat_15945	Sodium channel protein Nach	Znev_10270	Sodium channel protein Nach [Zootermopsis nevadensis]
Csec_G03078	4.01629	0.0055407	NA	NA	NA	NA	NA	Znev_13542	pro-corazonin [Cryptotermes secundus] > Pro-corazonin [Cryptotermes secundus]
Csec_G04085	4.01553	0.0105607	NA	NA	NA	Mnat_14530	NA	Znev_15388	Transposon Ty3-G Gag-Pol polyprotein [Exaiptasia diaphana]
Csec_G08759	4.01312	0.0349276	FBgn0025697	scavenger receptor acting in neural tissue and majority of rhodopsin is absent (santa-maria) encodes a class B scavenger receptor that contributes to the conversion of carotenoids to vitamin A. It is involved in phototransduction and thermotaxis. [Date last reviewed: 2019-09-26]	scavenger receptor acting in neural tissue and majority of rhodopsin is absent	Mnat_04550	Protein croquemort	Znev_01929	protein peste-like isoform X1 [Zootermopsis nevadensis] > protein peste-like isoform X1 [Zootermopsis nevadensis] > Protein croquemort [Zootermopsis nevadensis]
Csec_G11206	3.97978	2.35549e-05	FBgn0033520	Insufficient genetic data for FlyBase to solicit a summary. [Date last reviewed: 2016-06-30]	Peroxiredoxin 2540-1	Mnat_04323	Peroxiredoxin-6	Znev_13304	peroxiredoxin-6-like [Zootermopsis nevadensis] > Peroxiredoxin-6 [Zootermopsis nevadensis]
Csec_G16906	3.97719	0.00939879	FBgn0003884	-	alpha-Tubulin at 84B	Mnat_15085	Tubulin alpha-1 chain	Znev_09776	tubulin alpha chain [Elysia marginata]
Csec_G03924	3.95798	0.0177502	FBgn0260642	Antennapedia (Antp) is the distal-most member of the Antennapedia complex; one of two Hox gene complexes. Antp encodes a sequence-specific homeodomain transcription factor, which is part of a developmental regulatory system that specifies segmental identity in the pro- and mesothorax. In adults Antp loss of function is associated with a transformation of leg into antenna while ectopic expression …	Antennapedia	Mnat_06367	Homeotic protein antennapedia	Znev_15660	Homeotic protein antennapedia [Harpegnathos saltator]
Csec_G16886	3.91915	0.00736952	NA	NA	NA	Mnat_13911	NA	NA	NA
Csec_G11486	3.91647	0.0145538	NA	NA	NA	NA	NA	Znev_04265	NA
Csec_G15074	3.86985	0.000678433	NA	NA	NA	NA	NA	NA	NA
Csec_G11279	3.83773	0.00456027	FBgn0033058	Insufficient genetic data for FlyBase to solicit a summary. [Date last reviewed: 2016-06-30]	CCHamide-2 receptor	Mnat_00426	Esterase FE4	Znev_08416	neuropeptide CCHamide-2 receptor-like isoform X2 [Zootermopsis nevadensis] > Substance-K receptor [Zootermopsis nevadensis]
Csec_G08591	3.82576	0.0152389	FBgn0028341	Protein tyrosine phosphatase Meg2 (Ptpmeg2) encodes a phosphatase involved in border follicle cell migration. [Date last reviewed: 2019-08-01]	Protein tyrosine phosphatase Meg2	Mnat_08119	Tyrosine-protein phosphatase non-receptor type 9	Znev_14869	Tyrosine-protein phosphatase non-receptor type 9, partial [Zootermopsis nevadensis]
Csec_G04428	3.78606	0.00633554	NA	NA	NA	NA	NA	NA	NA
Csec_G02651	3.73901	0.00926972	FBgn0035010	-	-	Mnat_00593	Probable G-protein coupled receptor 52	Znev_17103	tachykinin receptor [Periplaneta americana]
Csec_G12689	3.72848	0.000960444	FBgn0035853	-	NEDD8-conjugating enzyme UbcE2M	Mnat_00462	NEDD8-conjugating enzyme UBE2F	Znev_03208	NEDD8-conjugating enzyme Ubc12 [Blattella germanica]
Csec_G09556	3.72818	0.00748804	NA	NA	NA	Mnat_10138	Histone-lysine N-methyltransferase SETMAR	Znev_00868	protein GVQW3-like [Ixodes scapularis]
Csec_G06474	3.72062	0.0019617	FBgn0036208	-	-	Mnat_04692	5-aminolevulinate synthase, erythroid-specific, mitochondrial	Znev_04085	2-amino-3-ketobutyrate coenzyme A ligase, mitochondrial [Zootermopsis nevadensis] > 2-amino-3-ketobutyrate coenzyme A ligase, mitochondrial [Zootermopsis nevadensis]
Csec_G14909	3.71854	0.0323722	FBgn0283427	Fatty acid synthase 1 (FASN1) encodes a fatty acid synthase involved in glycogen metabolism and triglyceride biosynthesis. [Date last reviewed: 2019-09-12]	Fatty acid synthase 1	Mnat_13925	Fatty acid synthase	Znev_13241	fatty acid synthase-like isoform X1 [Zootermopsis nevadensis] > fatty acid synthase-like isoform X1 [Zootermopsis nevadensis] > fatty acid synthase-like isoform X1 [Zootermopsis nevadensis] > Fatty acid synthase [Zootermopsis nevadensis]
Csec_G12697	3.71681	0.0292131	NA	NA	NA	Mnat_16871	UDP-glucuronosyltransferase 2B18	Znev_00135	Pecanex-like protein 1 [Zootermopsis nevadensis]
Csec_G17052	3.7124	0.0135997	NA	NA	NA	NA	NA	NA	NA
Csec_G05145	3.70632	0.00352289	FBgn0036680	Insufficient genetic data for FlyBase to solicit a summary. [Date last reviewed: 2016-06-30]	Cuticular protein 73D	NA	NA	Znev_08642	NA
Csec_G14781	3.70587	0.00842807	NA	NA	NA	NA	NA	NA	NA
Csec_G07555	3.69752	0.0243461	NA	NA	NA	NA	NA	NA	NA
Csec_G06274	3.69357	0.00596151	FBgn0033713	Insufficient genetic data for FlyBase to solicit a summary. [Date last reviewed: 2016-06-30]	-	NA	NA	Znev_14154	protein HID1 isoform X1 [Zootermopsis nevadensis]
Csec_G13751	3.66438	0.0230876	NA	NA	NA	NA	NA	NA	NA
Csec_G18269	3.6643	0.0431277	FBgn0034177	Insufficient genetic data for FlyBase to solicit a summary. [Date last reviewed: 2016-06-30]	Asparaginyl-tRNA synthetase, mitochondrial	Mnat_11685	Probable asparaginyl-tRNA synthetase, mitochondrial	Znev_10981	putative asparagine--tRNA ligase [Blattella germanica]
Csec_G05821	3.64742	0.00240905	FBgn0003410		seven in absentia	Mnat_10814	E3 ubiquitin-protein ligase sina	Znev_03394	E3 ubiquitin-protein ligase siah-1, partial [Coptotermes formosanus]
Csec_G04494	3.62495	0.0495295	FBgn0039927	Insufficient genetic data for FlyBase to solicit a summary. [Date last reviewed: 2016-06-30]	-	Mnat_05963	Glutamate receptor, ionotropic kainate 2	Znev_18949	PREDICTED: glutamate receptor ionotropic, kainate 2 isoform X8 [Tribolium castaneum]
Csec_G11618	3.59466	0.0137642	NA	NA	NA	Mnat_05887	Leucine-rich repeat-containing protein 51	Znev_01960	Leucine-rich repeat-containing protein 51 [Blattella germanica]
Csec_G01155	3.5914	0.0244992	FBgn0038632	-	-	Mnat_02444	Hexaprenyldihydroxybenzoate methyltransferase, mitochondrial	Znev_18101	NA
Csec_G05461	3.58929	0.0162639	NA	NA	NA	NA	NA	NA	NA
Csec_G10375	3.58658	0.0321617	NA	NA	NA	Mnat_05152	NA	Znev_18636	NA
Csec_G12261	3.57915	0.00116382	FBgn0004893	brother of odd with entrails limited (bowl) encodes a member of the Odd-skipped (Odd) family of zinc finger proteins involved in developmental patterning and cell fate specification. Its localization in the nucleus is regulated by the nuclear protein encoded by lin and the the product of drm with opposing roles. [Date last reviewed: 2019-03-07]	brother of odd with entrails limited	Mnat_13320	Protein bowel	Znev_13786	protein bowel, putative [Pediculus humanus corporis] > protein bowel, putative [Pediculus humanus corporis]
Csec_G11283	3.55095	7.11598e-05	FBgn0029838	Insufficient genetic data for FlyBase to solicit a summary. [Date last reviewed: 2016-06-30]	-	NA	NA	Znev_08413	protein THEM6 [Cryptotermes secundus] > Protein THEM6 [Cryptotermes secundus]
NA	3.54384	0.0138362	NA	NA	NA	NA	NA	NA	NA
Csec_G07440	3.5398	0.00333467	FBgn0261266	zucchini (zuc) encodes a member of the phospholipase D superfamily. It is anchored in the outer mitochondrial membrane and functions in the processing of primary piRNA transcripts through its endonuclease activity. zuc depletion causes sterility, transposon de-repression and accumulation of piRNA cluster transcripts. [Date last reviewed: 2019-03-21]	zucchini	Mnat_12093	Mitochondrial cardiolipin hydrolase	Znev_15027	PREDICTED: mitochondrial cardiolipin hydrolase [Neodiprion lecontei] > PREDICTED: mitochondrial cardiolipin hydrolase [Neodiprion lecontei]
Csec_G12963	3.53921	0.0324227	NA	NA	NA	Mnat_08432	NA	Znev_00420	NA
Csec_G00452	3.53526	0.0080087	NA	NA	NA	NA	NA	Znev_18335	PREDICTED: general transcription factor II-I repeat domain-containing protein 2B-like [Diuraphis noxia]
Csec_G07894	3.5185	0.00266593	FBgn0037288	Insufficient genetic data for FlyBase to solicit a summary. [Date last reviewed: 2016-06-30]	-	Mnat_16976	Protein takeout	Znev_02021	protein takeout-like [Zootermopsis nevadensis] > Protein takeout [Zootermopsis nevadensis]
Csec_G08241	3.51527	0.000957771	NA	NA	NA	NA	NA	Znev_05878	NA
Csec_G11843	3.5118	0.0174	FBgn0029690	Insufficient genetic data for FlyBase to solicit a summary. [Date last reviewed: 2016-06-30]	-	Mnat_00421	Esterase FE4	Znev_02218	Esterase FE4 [Zootermopsis nevadensis]
Csec_G02057	3.49262	0.0444184	NA	NA	NA	Mnat_01427	NA	Znev_05691	NA
Csec_G12265	3.46722	0.0252496	FBgn0024244	drumstick (drm) encodes a member of the Odd-skipped (Odd) family of zinc finger proteins involved in developmental patterning and cell fate specification. It stabilizes the related Odd family protein encoded by bowl in the nucleus by outcompeting the binding of the nuclear protein encoded by lin to the product of bowl and localizing the product of lin to the cytoplasm. [Date last reviewed: 2019-0…	drumstick	Mnat_13318	Protein drumstick	Znev_13781	Protein drumstick [Zootermopsis nevadensis]
Csec_G12510	3.45779	0.0262917	FBgn0259230	Insufficient genetic data for FlyBase to solicit a summary. [Date last reviewed: 2016-06-30]	lectin-22C	Mnat_12261	Hemolymph lipopolysaccharide-binding protein	Znev_12686	hemolymph lipopolysaccharide-binding protein-like isoform X1 [Zootermopsis nevadensis] > Hemolymph lipopolysaccharide-binding protein [Zootermopsis nevadensis]
Csec_G17102	3.4559	0.0237242	FBgn0038642	-	Mucin 91C	Mnat_08025	Neuroblast differentiation-associated protein AHNAK	Znev_11931	extensin-2-like isoform X1 [Zootermopsis nevadensis]
Csec_G09521	3.44984	0.0195098	FBgn0031957	TweedleE (TwdlE) is one of 27 related insect-specific genes with a conserved domain, DUF243. TwdlE overexpression causes a Tubby-like phenotype similar to a mutant in the related TwdlD. [Date last reviewed: 2019-03-14]	TweedleE	Mnat_10646	NA	NA	NA
Csec_G11914	3.44517	0.0295058	FBgn0026411	LIM homeobox 1 (Lim1) encodes a transcription factor protein involved in eye development and leg morphogenesis. [Date last reviewed: 2019-09-12]	LIM homeobox 1	Mnat_12276	LIM/homeobox protein Lhx3	Znev_12646	lim1 [Tribolium castaneum]
Csec_G17198	3.4403	0.0174	FBgn0032136	Apolipoprotein lipid transfer particle (Apoltp) encodes a apolipoprotein of the ApoB family. It is assembled with lipids to form high density, low abundance lipoproteins named lipid transfer particles (LTP). LTP catalyzes the transfer of lipids from the gut to circulating lipophorin and from lipophorin to peripheral tissues, such as imaginal discs and ovaries. [Date last reviewed: 2019-03-07]	Apolipoprotein lipid transfer particle	NA	NA	Znev_11071	Apolipophorin, partial [Zootermopsis nevadensis]
Csec_G14368	3.426	0.0156255	FBgn0034460	Insufficient genetic data for FlyBase to solicit a summary. [Date last reviewed: 2016-06-30]	-	Mnat_05385	Transposable element Tc3 transposase	Znev_17954	NA
Csec_G04609	3.42422	0.0144314	FBgn0034660	Insufficient genetic data for FlyBase to solicit a summary. [Date last reviewed: 2016-06-30]	Lysyl oxidase-like 2	Mnat_05241	Neurotrypsin	Znev_12950	Lysyl oxidase-like protein 2 [Zootermopsis nevadensis]
Csec_G15763	3.42184	0.0240671	FBgn0030065	Insufficient genetic data for FlyBase to solicit a summary. [Date last reviewed: 2016-06-30]	-	Mnat_14950	NA	Znev_07889	serine/arginine repetitive matrix protein 2 [Zootermopsis nevadensis]
Csec_G04397	3.41955	0.0174987	NA	NA	NA	NA	NA	NA	NA
Csec_G09146	3.41326	0.00137763	FBgn0022740	HLH54F (HLH54F) encodes a bHLH transcription factor that regulates caudal visceral mesoderm development. [Date last reviewed: 2019-03-07]	HLH54F	Mnat_09553	Protein atonal	Znev_12128	Transcription factor 21 [Blattella germanica]
Csec_G02514	3.41046	0.0413936	FBgn0004197	-	Serrate	Mnat_07958	Protein jagged-1a	Znev_07719	Protein jagged-1a [Zootermopsis nevadensis]
Csec_G14479	3.40728	0.0241422	FBgn0031064	Insufficient genetic data for FlyBase to solicit a summary. [Date last reviewed: 2016-06-30]	-	Mnat_03310	Cationic amino acid transporter 4	Znev_02048	putative cationic amino acid transporter [Zootermopsis nevadensis]
Csec_G17155	3.40606	0.0216427	FBgn0020309	crooked legs (crol) encodes a zinc finger transcription factor induced by 20-hydroxyecdysone at the onset of metamorphosis. It regulates wg transcription and cell cycle progression in the wing. Its over-expression in the eye accelerates the cell cycle and de-represses silenced genes. [Date last reviewed: 2019-03-07]	crooked legs	Mnat_01540	NA	Znev_08020	NA
Csec_G16641	3.40407	0.00326497	FBgn0261625	Insufficient genetic data for FlyBase to solicit a summary. [Date last reviewed: 2016-06-30]	Glutaminase	Mnat_12496	Glutaminase kidney isoform, mitochondrial	Znev_04373	glutaminase liver isoform, mitochondrial isoform X1 [Zootermopsis nevadensis] > glutaminase liver isoform, mitochondrial isoform X1 [Zootermopsis nevadensis]
Csec_G08757	3.40151	9.61022e-07	FBgn0025697	scavenger receptor acting in neural tissue and majority of rhodopsin is absent (santa-maria) encodes a class B scavenger receptor that contributes to the conversion of carotenoids to vitamin A. It is involved in phototransduction and thermotaxis. [Date last reviewed: 2019-09-26]	scavenger receptor acting in neural tissue and majority of rhodopsin is absent	Mnat_04556	Protein croquemort	Znev_01929	protein peste-like isoform X1 [Zootermopsis nevadensis] > protein peste-like isoform X1 [Zootermopsis nevadensis] > Protein croquemort [Zootermopsis nevadensis]
Csec_G15159	3.40127	0.0414567	FBgn0034162	-	-	Mnat_08863	Lysozyme	Znev_11158	NA
Csec_G07516	3.39739	0.0348094	FBgn0032979	Chromatin-linked adaptor for MSL proteins (Clamp) encodes a zinc finger protein that is required to recruit the dosage compensation complex. It is essential in both males and females. It also functions outside of the dosage compensation pathway. [Date last reviewed: 2019-03-07]	Chromatin-linked adaptor for MSL proteins	Mnat_10467	NA	Znev_01583	Zinc finger protein 271 [Cryptotermes secundus]
Csec_G10402	3.37849	0.00380943	FBgn0265137	Serpin 42Da (Spn42Da) encodes an endopeptidase inhibitor involved in hormone processing regulation. [Date last reviewed: 2019-07-11]	Serpin 42Da	Mnat_06002	Leukocyte elastase inhibitor C	Znev_11095	Serpin I2 [Zootermopsis nevadensis]
Csec_G11987	3.3383	0.0138668	FBgn0039630	-	-	Mnat_12198	Serine protease snake	Znev_06127	serine protease snake-like isoform X1 [Zootermopsis nevadensis]
Csec_G13315	3.33514	0.0327929	FBgn0034352	Insufficient genetic data for FlyBase to solicit a summary. [Date last reviewed: 2016-06-30]	-	NA	NA	Znev_16549	dynein assembly factor 3, axonemal [Zootermopsis nevadensis]
Csec_G09559	3.31062	0.0153599	FBgn0003137	-	Papilin	Mnat_03113	A disintegrin and metalloproteinase with thrombospondin motifs 9	Znev_03595	Thrombospondin type-1 domain-containing protein 7B [Zootermopsis nevadensis]
Csec_G18320	3.29002	0.0266924	NA	NA	NA	Mnat_04096	Histone-lysine N-methyltransferase SETMAR	Znev_07855	NA
Csec_G04622	3.28541	0.00508558	FBgn0003310	Star (S) encodes a type II transmembrane protein that facilitates trafficking of transmembrane Egfr ligands from the endoplasmic reticulum to the late secretory compartment. It is involved in growth regulation, cell survival and developmental patterning. [Date last reviewed: 2019-03-14]	Star	NA	NA	Znev_10776	protein Star-like [Zootermopsis nevadensis] > protein Star-like [Zootermopsis nevadensis] > protein Star-like [Zootermopsis nevadensis] > protein Star-like [Zootermopsis nevadensis] > Protein Star [Zootermopsis nevadensis]
Csec_G06538	3.28455	0.0260701	NA	NA	NA	NA	NA	NA	NA
Csec_G05312	3.27398	0.0272805	NA	NA	NA	NA	NA	NA	NA
Csec_G01743	3.27218	0.00155414	NA	NA	NA	Mnat_15307	NA	Znev_09093	NA
Csec_G03221	3.26896	0.0321716	NA	NA	NA	NA	NA	NA	NA
Csec_G12500	3.25312	0.0384932	NA	NA	NA	Mnat_03644	NA	Znev_01830	gastrula zinc finger protein XlCGF26.1-like, partial [Zootermopsis nevadensis]
Csec_G10068	3.25054	0.0103925	NA	NA	NA	Mnat_14531	Retrovirus-related Pol polyprotein from transposon 17.6	Znev_18629	Craniofacial development protein 2, partial [Zootermopsis nevadensis]
Csec_G16372	3.24757	6.39476e-05	FBgn0033391	Insufficient genetic data for FlyBase to solicit a summary. [Date last reviewed: 2016-06-30]	-	Mnat_07877	Solute carrier family 25 member 38-A	Znev_07956	Solute carrier family 25 member 38 [Zootermopsis nevadensis]
Csec_G13127	3.24718	0.0151301	NA	NA	NA	Mnat_03540	NA	NA	NA
Csec_G05077	3.22838	0.000584289	FBgn0038349	Aldehyde oxidase 3 (AOX3) encodes a pyridoxal oxidase involved in pyridoxal metabolism. [Date last reviewed: 2019-09-19]	Aldehyde oxidase 3	Mnat_00397	Xanthine dehydrogenase	Znev_17443	xanthine dehydrogenase-like [Zootermopsis nevadensis]
Csec_G10254	3.2197	0.0156979	FBgn0032685	Insufficient genetic data for FlyBase to solicit a summary. [Date last reviewed: 2016-06-30]	-	Mnat_07429	Peroxidasin	Znev_16904	thyroid peroxidase-like [Zootermopsis nevadensis]
Csec_G16671	3.21541	0.0485181	NA	NA	NA	NA	NA	Znev_09602	General transcription factor II-I repeat domain-containing protein 2, partial [Stegodyphus mimosarum]
Csec_G11377	3.20745	0.00352289	FBgn0032350	Insufficient genetic data for FlyBase to solicit a summary. [Date last reviewed: 2016-06-30]	-	Mnat_14601	D-3-phosphoglycerate dehydrogenase	Znev_04963	D-3-phosphoglycerate dehydrogenase [Zootermopsis nevadensis] > D-3-phosphoglycerate dehydrogenase [Zootermopsis nevadensis]
Csec_G03693	3.20184	0.0177962	NA	NA	NA	Mnat_16166	NA	Znev_12843	Retrovirus-related Pol polyprotein from transposon 17.6, partial [Zootermopsis nevadensis]
Csec_G00984	3.16819	0.0089812	FBgn0001150	giant (gt) encodes a transcription factor in the basic leucine zipper family. It is one of the gap transcription factors, transcribed very early in embryonic development, that help to divide the embryo along the anteroposterior axis. [Date last reviewed: 2019-03-07]	giant	Mnat_12687	Nuclear factor interleukin-3-regulated protein	Znev_15539	hepatic leukemia factor-like [Zootermopsis nevadensis] > Cell death specification protein 2 [Zootermopsis nevadensis]
Csec_G08505	3.1669	0.0160556	FBgn0020378	Sp1 (Sp1) encodes a member of the Sp-family of Cys2His2-type zinc finger transcription factors. It is involved in ventral thoracic appendage specification, leg growth and in the development of type-II neuroblasts. [Date last reviewed: 2018-10-04]	Sp1	Mnat_02345	Transcription factor Sp4	Znev_16744	transcription factor Sp9-like isoform X1 [Zootermopsis nevadensis]
Csec_G14793	3.15007	0.0102576	NA	NA	NA	NA	NA	NA	NA
Csec_G03052	3.14676	0.00163666	FBgn0034583	-	-	Mnat_08033	C3 and PZP-like alpha-2-macroglobulin domain-containing protein 8	Znev_10966	Natterin-3 [Zootermopsis nevadensis]
Csec_G13133	3.145	0.0110764	FBgn0086680	ventral veins lacking (vvl) encodes a transcription factor that acts together with other transcription factors in a context-dependent manner. Roles for this transcription factor include specification of cell fates, patterning and immune defense. [Date last reviewed: 2019-03-21]	ventral veins lacking	Mnat_03572	POU domain protein CF1A	Znev_11549	POU domain protein CF1A [Zootermopsis nevadensis] > POU domain protein CF1A [Zootermopsis nevadensis]
Csec_G13895	3.12018	0.0423656	NA	NA	NA	Mnat_04305	Tigger transposable element-derived protein 1	NA	NA
Csec_G02531	3.11211	0.0495295	FBgn0039415	Insufficient genetic data for FlyBase to solicit a summary. [Date last reviewed: 2016-06-30]	-	Mnat_02360	Glucose dehydrogenase [acceptor]	Znev_12919	Glucose dehydrogenase [acceptor], partial [Zootermopsis nevadensis]
Csec_G06181	3.10775	0.000977073	FBgn0029723	Insufficient genetic data for FlyBase to solicit a summary. [Date last reviewed: 2016-06-30]	Proctolin receptor	Mnat_13338	FMRFamide receptor	Znev_03326	FMRFamide receptor [Zootermopsis nevadensis] > FMRFamide receptor [Zootermopsis nevadensis] > FMRFamide receptor [Zootermopsis nevadensis] > FMRFamide receptor [Zootermopsis nevadensis] > FMRFamide receptor [Zootermopsis nevadensis]
Csec_G17002	3.09766	0.0105929	NA	NA	NA	Mnat_00452	NA	Znev_17181	NA
Csec_G09026	3.09169	0.00165402	FBgn0036992	Insufficient genetic data for FlyBase to solicit a summary. [Date last reviewed: 2016-06-30]	4-hydroxyphenylpyruvate dioxygenase	Mnat_15349	4-hydroxyphenylpyruvate dioxygenase	Znev_06422	4-hydroxyphenylpyruvate dioxygenase isoform X1 [Zootermopsis nevadensis]
Csec_G12816	3.07856	5.94603e-05	FBgn0283499	-	Insulin-like receptor	Mnat_00349	Insulin receptor	Znev_02685	insulin receptor-like protein, partial [Prorhinotermes simplex]
Csec_G00890	3.07373	0.0214778	NA	NA	NA	NA	NA	NA	NA
Csec_G17528	3.06266	0.0321716	FBgn0038542	Tyramine receptor (TyrR) encodes a Tyramine 2 class receptor. When heterologously expressed it shows a very high specificity for the release of intercellular calcium by tyramine. [Date last reviewed: 2019-03-14]	Tyramine receptor	Mnat_14508	Putative tyramine receptor 2	Znev_01738	probable G-protein coupled receptor No18 isoform X1 [Zootermopsis nevadensis] > probable G-protein coupled receptor No18 isoform X1 [Zootermopsis nevadensis] > probable G-protein coupled receptor No18 isoform X1 [Zootermopsis nevadensis] > probable G-protein coupled receptor No18 isoform X1 [Zootermopsis nevadensis] > probable G-protein coupled receptor No18 isoform X1 [Zootermopsis nevadensis] >…
Csec_G12190	3.05865	0.0084858	FBgn0024315	-	Picot	Mnat_15588	Sialin	Znev_03029	Sialin [Cryptotermes secundus] > Sialin [Cryptotermes secundus] > Sialin [Cryptotermes secundus]
Csec_G06414	3.05734	0.0321617	NA	NA	NA	Mnat_05997	NA	NA	NA
Csec_G03386	3.05722	0.0115529	NA	NA	NA	NA	NA	Znev_12449	NA
Csec_G17033	3.05176	0.0077271	NA	NA	NA	Mnat_10361	NA	NA	NA
Csec_G04189	3.04703	0.0310854	FBgn0033159	-	Down syndrome cell adhesion molecule 1	Mnat_03107	Down syndrome cell adhesion molecule-like protein	Znev_08732	Down syndrome cell adhesion molecule-like protein Dscam2 isoform X1 [Zootermopsis nevadensis] > Down syndrome cell adhesion molecule-like protein [Zootermopsis nevadensis]
Csec_G14038	3.03884	0.0198337	FBgn0283427	Fatty acid synthase 1 (FASN1) encodes a fatty acid synthase involved in glycogen metabolism and triglyceride biosynthesis. [Date last reviewed: 2019-09-12]	Fatty acid synthase 1	Mnat_13477	Fatty acid synthase	Znev_16589	fatty acid synthase 1 [Blattella germanica]
Csec_G12376	3.03649	0.0155337	NA	NA	NA	NA	NA	NA	NA
Csec_G14160	3.02427	0.0134807	FBgn0036659	Insufficient genetic data for FlyBase to solicit a summary. [Date last reviewed: 2016-06-30]	-	Mnat_17356	Myrosinase 1	Znev_13128	beta-glucosidase [Coptotermes formosanus]
Csec_G17479	3.01847	0.0181463	FBgn0032979	Chromatin-linked adaptor for MSL proteins (Clamp) encodes a zinc finger protein that is required to recruit the dosage compensation complex. It is essential in both males and females. It also functions outside of the dosage compensation pathway. [Date last reviewed: 2019-03-07]	Chromatin-linked adaptor for MSL proteins	Mnat_11643	NA	Znev_05118	zinc finger protein 271-like [Zootermopsis nevadensis]
Csec_G02199	3.00977	0.0227918	FBgn0086687	Desaturase 1 (Desat1) encodes a transmembrane fatty acid desaturase that utilizes myristate and stearate (C16:0 and C18:0) to synthesize myristoleic and oleic acids (C16:1 and C18:1). It is involved in the synthesis of unsaturated fatty acids. [Date last reviewed: 2019-03-07]	Desaturase 1	Mnat_12398	Acyl-CoA Delta(11) desaturase	Znev_01237	Acyl-CoA Delta(11) desaturase [Cryptotermes secundus]
Csec_G13232	2.99786	0.0070718	NA	NA	NA	Mnat_08511	NA	Znev_16651	NA
Csec_G09763	2.98247	0.0398456	FBgn0029831	Insufficient genetic data for FlyBase to solicit a summary. [Date last reviewed: 2016-06-30]	-	Mnat_01820	Pancreatic triacylglycerol lipase	Znev_01431	inactive pancreatic lipase-related protein 1-like isoform X1 [Zootermopsis nevadensis]
Csec_G16237	2.97913	4.01645e-05	FBgn0031034	Insufficient genetic data for FlyBase to solicit a summary. [Date last reviewed: 2016-06-30]	-	Mnat_03415	Nose resistant to fluoxetine protein 6	Znev_11987	O-acyltransferase like protein-like isoform X1 [Zootermopsis nevadensis] > Nose resistant to fluoxetine protein 6 [Zootermopsis nevadensis]
Csec_G12123	2.95896	0.0454015	FBgn0011259	Semaphorin 1a (Sema1a) encodes a transmembrane protein belonging to the semaphorin protein family. It is a repulsive axon guidance cue, signaling through direct interactions with the receptor encoded by PlexA, and also functions as a receptor to regulate dendrite targeting and axon guidance. Secreted semaphorins encoded by Sema2a and Sema2b can act as the product of Sema1a ligands. [Date last rev…	Semaphorin 1a	Mnat_13093	Semaphorin-2A	Znev_05978	semaphorin 1a, partial [Gryllus bimaculatus]
Csec_G14336	2.95881	0.000338717	FBgn0003965	-	vermilion	Mnat_11686	Tryptophan 2,3-dioxygenase	Znev_18696	Tryptophan 2 [Blattella germanica]
Csec_G12590	2.95084	0.0443036	FBgn0033302	Insufficient genetic data for FlyBase to solicit a summary. [Date last reviewed: 2016-06-30]	Cyp6a14	Mnat_14510	Cytochrome P450 6j1	Znev_05340	Cytochrome P450 6j1, partial [Zootermopsis nevadensis]
Csec_G13742	2.93992	0.0250119	FBgn0051431	Insufficient genetic data for FlyBase to solicit a summary. [Date last reviewed: 2016-06-30]	-	Mnat_04982	Papilin	Znev_15189	fibroblast growth factor receptor-like 1 isoform X1 [Zootermopsis nevadensis] > fibroblast growth factor receptor-like 1 isoform X1 [Zootermopsis nevadensis] > fibroblast growth factor receptor-like 1 isoform X1 [Zootermopsis nevadensis] > Fibroblast growth factor receptor-like 1 [Zootermopsis nevadensis]
Csec_G15627	2.93673	0.0181463	FBgn0051108	Insufficient genetic data for FlyBase to solicit a summary. [Date last reviewed: 2016-06-30]	Tubulin tyrosine ligase-like 5	Mnat_03535	Probable tubulin polyglutamylase TTLL2	Znev_11563	probable tubulin polyglutamylase TTLL2 isoform X1 [Zootermopsis nevadensis] > putative tubulin polyglutamylase TTLL2 [Zootermopsis nevadensis]
Csec_G04044	2.93332	0.000141106	FBgn0259174	Nedd4 (Nedd4) encodes an E3 ubiquitin ligase that negatively regulates the Notch signaling pathway and the genes comm, Amph. It contributes to neuromuscular synaptogenesis, transverse tubule formation in muscles, and in muscle function. [Date last reviewed: 2019-03-14]	Nedd4	Mnat_03674	E3 ubiquitin-protein ligase SMURF2	Znev_13576	E3 ubiquitin-protein ligase Nedd-4 isoform X1 [Zootermopsis nevadensis] > E3 ubiquitin-protein ligase Nedd-4 [Zootermopsis nevadensis]
Csec_G06022	2.92898	0.0220301	NA	NA	NA	Mnat_14963	Retrovirus-related Pol polyprotein from transposon 17.6	Znev_12749	enzymatic polyprotein; Endonuclease; Reverse transcriptase, putative [Pediculus humanus corporis] > enzymatic polyprotein; Endonuclease; Reverse transcriptase, putative [Pediculus humanus corporis]
Csec_G07505	2.9209	0.000602566	FBgn0003067	Phosphoenolpyruvate carboxykinase 1 (Pepck1) encodes an enzyme that converts oxaloacetate into phosphoenolpyruvate. It catalyzes the first committed step in gluconeogenesis and thus plays an essential role in glucose metabolism. [Date last reviewed: 2019-03-14]	Phosphoenolpyruvate carboxykinase 1	Mnat_08992	Phosphoenolpyruvate carboxykinase [GTP]	Znev_06526	Phosphoenolpyruvate carboxykinase [GTP] [Zootermopsis nevadensis]
Csec_G16424	2.90713	0.0166101	NA	NA	NA	NA	NA	NA	NA
Csec_G06503	2.89919	0.0341163	NA	NA	NA	Mnat_15805	NA	NA	NA
Csec_G14652	2.88029	0.0224588	FBgn0037634	-	hinge2	Mnat_13782	NA	Znev_14567	NA
Csec_G11978	2.87531	0.0292131	FBgn0035199	-	triforce	Mnat_12207	Brevican core protein	Znev_14909	Brevican core protein, partial [Zootermopsis nevadensis]
Csec_G16108	2.86936	0.0422455	FBgn0042177	Insufficient genetic data for FlyBase to solicit a summary. [Date last reviewed: 2016-06-30]	Artemis	Mnat_06671	Importin-5	Znev_01088	Importin-4, partial [Zootermopsis nevadensis]
Csec_G12306	2.84322	0.012408	FBgn0035266	-	Glycerol kinase 2	Mnat_06536	Mariner Mos1 transposase	Znev_10829	Glycerol kinase 2 [Cryptotermes secundus]
Csec_G15570	2.82183	0.00380943	NA	NA	NA	NA	NA	Znev_02638	NA
Csec_G17428	2.81522	0.0207992	FBgn0036039	N(alpha)-acetyltransferase 60 (Naa60) encodes an enzyme that acetylates the cytosolic N terminal methionine of transmembrane proteins. It is associated with intracellular membranes, in particular Golgi membranes, and is essential for normal Golgi organization and chromosome segregation. [Date last reviewed: 2019-09-26]	N(alpha)-acetyltransferase 60	NA	NA	Znev_04119	N-alpha-acetyltransferase 60 [Cryptotermes secundus]
Csec_G07929	2.81425	0.0422622	FBgn0024150	Adenylyl cyclase 78C (Ac78C) encodes a member of the adenyly cyclase family of proteins. It converts adenosine triphosphate (ATP) to 3',5'-cyclic AMP (cAMP) and pyrophosphate. In taste receptor neurons, Ac78C product is involved in the sugar taste transduction pathway. [Date last reviewed: 2018-09-20]	Adenylyl cyclase 78C	Mnat_08833	Adenylate cyclase type 2	Znev_03393	Adenylate cyclase type 5, partial [Zootermopsis nevadensis]
Csec_G05603	2.80236	0.010458	FBgn0003450	snake (snk) encodes a secreted serine protease. It is a member of the protease cascade that generates the ligand that activates the receptor encoded by Tl. It contributes to establishment of the dorsal-ventral embryonic axis. [Date last reviewed: 2019-03-14]	snake	Mnat_00034	Serine protease snake	Znev_03970	Serine protease snake, partial [Zootermopsis nevadensis]
Csec_G12061	2.80178	0.00252749	FBgn0034795	-	Mediator complex subunit 23	NA	NA	Znev_08972	mediator of RNA polymerase II transcription subunit 23 isoform X1 [Zootermopsis nevadensis]
Csec_G06261	2.79969	0.00390738	FBgn0261446	-	-	Mnat_00355	D-beta-hydroxybutyrate dehydrogenase, mitochondrial	Znev_02682	D-beta-hydroxybutyrate dehydrogenase, mitochondrial, partial [Zootermopsis nevadensis]
Csec_G00481	2.79733	0.0353668	NA	NA	NA	Mnat_16871	UDP-glucuronosyltransferase 2B18	Znev_17223	reverse transcriptase, partial [Liobuthus kessleri]
Csec_G02539	2.78738	0.0025794	FBgn0038774	Insufficient genetic data for FlyBase to solicit a summary. [Date last reviewed: 2016-06-30]	-	Mnat_15936	Myophilin	Znev_08935	Myophilin [Zootermopsis nevadensis]
Csec_G15815	2.78497	0.0177962	NA	NA	NA	NA	NA	NA	NA
Csec_G15794	2.76657	0.00443069	FBgn0038986	Insufficient genetic data for FlyBase to solicit a summary. [Date last reviewed: 2016-06-30]	stuck in traffic	Mnat_08363	Elongation of very long chain fatty acids protein 7	Znev_18616	elongation of very long chain fatty acids protein 7-like isoform X1 [Zootermopsis nevadensis] > elongation of very long chain fatty acids protein 7-like isoform X1 [Zootermopsis nevadensis] > elongation of very long chain fatty acids protein 7-like isoform X1 [Zootermopsis nevadensis] > elongation of very long chain fatty acids protein 7-like isoform X1 [Zootermopsis nevadensis]
Csec_G11781	2.7605	0.0055407	NA	NA	NA	Mnat_01427	NA	Znev_05691	NA
Csec_G10838	2.75682	0.0485181	FBgn0010329	Tyramine β hydroxylase (Tbh) encodes a monooxygenase and the key limiting enzyme in octopamine synthesis. It regulates egg laying, positive associative olfactory learning and memory, aggression, flight initiation and maintenance, locomotor activity and attraction to ethanol containing food sources. [Date last reviewed: 2019-03-14]	Tyramine beta hydroxylase	Mnat_06138	Dopamine beta-hydroxylase	Znev_18327	tyramine beta hydroxylase [Periplaneta americana]
Csec_G13047	2.73339	0.00872469	FBgn0013973	Guanylyl cyclase β-subunit at 100B (Gycβ100B) encodes an enzyme that synthesizes cyclic GMP and is activated by nitric oxide. [Date last reviewed: 2019-08-01]	Guanylyl cyclase beta-subunit at 100B	Mnat_00525	Guanylate cyclase soluble subunit beta-1	Znev_13865	guanylate cyclase soluble subunit beta-1 [Zootermopsis nevadensis] > Guanylate cyclase soluble subunit beta-1 [Zootermopsis nevadensis]
Csec_G03814	2.73126	0.00326497	NA	NA	NA	NA	NA	NA	NA
Csec_G14640	2.72741	0.0134807	FBgn0260997	Insufficient genetic data for FlyBase to solicit a summary. [Date last reviewed: 2016-10-13]	-	Mnat_14519	NA	Znev_03930	lytic polysaccharide monooxygenase B [Coptotermes gestroi]
Csec_G11963	2.72703	0.00253613	FBgn0264089	slit (sli) encodes a secreted glycoprotein that acts as a ligand for the Robo receptor family and co-receptors, including the products of Sdc and Dscam1. The product of sli functions as second messenger (via Abl) and receptor dependent, providing repellent (neural growth cone), attractive (trachea), and polarising (cardioblasts) cues for differentiating cells. [Date last reviewed: 2019-03-14]	slit	Mnat_12492	Insulin-like growth factor-binding protein complex acid labile subunit	Znev_13295	Leucine-rich repeat transmembrane neuronal protein 3 [Zootermopsis nevadensis]
Csec_G02953	2.72027	2.25643e-05	NA	NA	NA	NA	NA	NA	NA
Csec_G18342	2.718	0.0147746	NA	NA	NA	Mnat_05174	Probable RNA-directed DNA polymerase from transposon BS	Znev_17223	reverse transcriptase, partial [Liobuthus kessleri]
Csec_G07220	2.71087	0.0399027	FBgn0261509	hattifattener (haf) encodes a large transmembrane leucine-rich repeat (LRR) protein whose mutants have variable motor axon defects in which ISNb motor axons fail to make the correct decisions at choice points. [Date last reviewed: 2019-03-07]	hattifattener	Mnat_07064	Leucine-rich repeats and immunoglobulin-like domains protein 3	Znev_02888	Leucine-rich repeats and immunoglobulin-like domains protein 3 [Zootermopsis nevadensis]
Csec_G04101	2.71039	9.90903e-06	FBgn0035103	-	Vitamin D[[3]] up-regulated protein 1	Mnat_09234	Arrestin domain-containing protein 3	Znev_02967	arrestin domain-containing protein 4 [Zootermopsis nevadensis] > Arrestin domain-containing protein 2 [Zootermopsis nevadensis]
Csec_G17796	2.703	0.00314481	FBgn0033257	-	sandman	Mnat_12405	Potassium channel subfamily K member 13	Znev_06954	putative potassium channel subfamily K member 18, partial [Neoconocephalus triops]
Csec_G02242	2.70223	0.0027158	NA	NA	NA	Mnat_13363	NA	Znev_19029	chemosensory protein [Blattella germanica]
Csec_G16236	2.69954	0.000338717	FBgn0031034	Insufficient genetic data for FlyBase to solicit a summary. [Date last reviewed: 2016-06-30]	-	Mnat_03415	Nose resistant to fluoxetine protein 6	Znev_11987	O-acyltransferase like protein-like isoform X1 [Zootermopsis nevadensis] > Nose resistant to fluoxetine protein 6 [Zootermopsis nevadensis]
Csec_G07190	2.67522	0.000220327	NA	NA	NA	NA	NA	NA	NA
Csec_G01444	2.67373	0.00266593	FBgn0036789	Allatostatin C receptor 2 (AstC-R2) encodes G-protein coupled receptor for the neuropeptide encoded by AstC. [Date last reviewed: 2019-08-01]	Allatostatin C receptor 2	Mnat_02006	Somatostatin receptor type 4	Znev_17322	somatostatin receptor type 2-like [Zootermopsis nevadensis] > somatostatin receptor type 2-like [Zootermopsis nevadensis]
Csec_G05774	2.66754	0.0352966	FBgn0028371	jitterbug (jbug) encodes a Filamin-type protein. Filamins are actin crosslinkers that organize actin filaments into networks and connect them to membrane receptors. The product of jbug is required in photoreceptor cells for axon targeting and in notum tendon cells to maintain its shape during muscle-tendon interaction. [Date last reviewed: 2018-10-11]	jitterbug	Mnat_14939	Filamin-A	Znev_02096	Filamin-A [Zootermopsis nevadensis]
Csec_G12271	2.65554	0.00134098	FBgn0000721	foraging (for) encodes a serine/threonine kinase and a member of the protein kinase G family. For roles include feeding, locomotion, metabolism, development, olfactory habituation, learning and memory, stress, social behavior, as well as Malpighian tubule, heart, muscle and synaptic function. [Date last reviewed: 2019-03-07]	foraging	Mnat_13311	cGMP-dependent protein kinase 1	NA	NA
Csec_G08932	2.65379	0.000715495	FBgn0032783	Insufficient genetic data for FlyBase to solicit a summary. [Date last reviewed: 2016-06-30]	-	Mnat_12536	Alpha-tocopherol transfer protein	Znev_08920	Alpha-tocopherol transfer protein-like [Zootermopsis nevadensis]
Csec_G07000	2.64464	0.0300125	FBgn0261588	pou domain motif 3 (pdm3) encodes a POU domain transcription factor that acts in odor receptor gene expression and axon targeting of olfactory neurons. [Date last reviewed: 2019-03-14]	pou domain motif 3	Mnat_03572	POU domain protein CF1A	Znev_12419	POU domain, class 6, transcription factor 2 [Zootermopsis nevadensis]
Csec_G16585	2.6446	0.00118585	NA	NA	NA	NA	NA	NA	NA
Csec_G17740	2.61828	0.0437446	NA	NA	NA	NA	NA	NA	NA
Csec_G09690	2.60127	0.000715495	FBgn0034517	Insufficient genetic data for FlyBase to solicit a summary. [Date last reviewed: 2016-06-30]	Cuticular protein 57A	NA	NA	Znev_07387	Cuticle protein 7, partial [Cryptotermes secundus]
Csec_G09683	2.59331	0.0177502	FBgn0030766	methuselah-like 1 (mthl1) encodes a G protein coupled receptor (GPCR) in the Methuselah clade of GPCRs. It interacts with the secreted morphogen encoded by fog to specify patterns of epithelial tissue folding during gastrulation and wing imaginal disc folding. Upon binding to the product of fog, the product of mthl1 activates apical constriction through the Concertina-RhoGEF2-Rho pathway. [Date l…	methuselah-like 1	Mnat_05223	G-protein coupled receptor Mth2	Znev_12692	G-protein coupled receptor Mth2-like isoform X4 [Athalia rosae]
Csec_G09689	2.5927	0.010822	NA	NA	NA	Mnat_17017	Transposable element Tc1 transposase	Znev_03645	Mitogen-activated protein kinase kinase kinase kinase 3 [Zootermopsis nevadensis]
Csec_G02058	2.58903	0.00224283	FBgn0028878	-	-	Mnat_03553	NA	Znev_08718	NA
Csec_G04043	2.58371	0.0485181	FBgn0031768	Insufficient genetic data for FlyBase to solicit a summary. [Date last reviewed: 2016-06-30]	Inositol phosphatase interacting protein	Mnat_13626	Pleckstrin homology domain-containing family J member 1	Znev_10532	pleckstrin homology domain-containing family J member 1-like [Zootermopsis nevadensis] > Pleckstrin-like proteiny domain-containing family J member 1 [Zootermopsis nevadensis]
Csec_G00643	2.57913	0.00494421	FBgn0036262	-	-	NA	NA	Znev_15448	Inositol oxygenase [Zootermopsis nevadensis]
Csec_G01240	2.57241	0.00471767	FBgn0005626	pale (ple) encodes a tyrosine hydroxylase, the first and rate-limiting step in the synthesis of dopamine (and eventually, melanin). Dopamine has critical roles in system development. [Date last reviewed: 2019-03-14]	pale	NA	NA	Znev_09362	Tyrosine 3-monooxygenase [Blattella germanica]
Csec_G13176	2.56699	0.0146789	FBgn0042098	Insufficient genetic data for FlyBase to solicit a summary. [Date last reviewed: 2016-06-30]	-	Mnat_00200	Proclotting enzyme	Znev_16656	trypsin-1-like isoform X1 [Zootermopsis nevadensis]
Csec_G16241	2.56508	4.35479e-07	FBgn0035976	Peptidoglycan recognition protein LC (PGRP-LC) encodes a transmembrane receptor involved in the recognition of DAP-type peptidoglycan, a cell wall component found on Gram-negative bacteria and certain Gram positive bacteria. It functions upstream of the immune deficiency pathway. [Date last reviewed: 2019-03-14]	Peptidoglycan recognition protein LC	Mnat_05907	Peptidoglycan-recognition protein SD	Znev_01249	Peptidoglycan recognition protein I-alpha, partial [Zootermopsis nevadensis]
Csec_G09869	2.56483	0.00207683	FBgn0004901	Phosphoribosylamidotransferase (Prat) encodes a type-2 glutamine amidotransferase that converts phosphoribosylpyrophosphate to phosphoribosylamine using glutamine. It is an essential enzyme in the pathway for de novo synthesis of the purine nucleotide inosine monophosphate (IMP). IMP is the precursor for purine nucleotides required for nucleic acids, energy transfer, cell signaling, and coenzymes…	Phosphoribosylamidotransferase	NA	NA	Znev_12387	amidophosphoribosyltransferase-like [Zootermopsis nevadensis] > amidophosphoribosyltransferase-like [Zootermopsis nevadensis] > Amidophosphoribosyltransferase [Zootermopsis nevadensis]
Csec_G10295	2.56407	0.0134605	FBgn0266346	Insufficient genetic data for FlyBase to solicit a summary. [Date last reviewed: 2016-06-30]	Cyclic nucleotide-gated ion channel subunit B	Mnat_00414	Cyclic nucleotide-gated cation channel beta-1	Znev_02230	cyclic nucleotide-gated cation channel beta-3 isoform X3 [Zootermopsis nevadensis]
Csec_G00983	2.55241	0.0487303	FBgn0259189	Insufficient genetic data for FlyBase to solicit a summary. [Date last reviewed: 2016-06-30]	Ionotropic receptor 7e	Mnat_03857	Glutamate receptor 1	Znev_19053	NA
Csec_G07208	2.54743	0.000470961	FBgn0039594	-	snustorr	Mnat_12050	ABC transporter G family member 20	Znev_00159	ABC transporter G family member 20 isoform X1 [Zootermopsis nevadensis]
Csec_G08694	2.5304	0.0321716	FBgn0037646	Carbonic anhydrase β (CAHβ) encodes a beta-class carbonate dehydratase that catalyzes the reversible hydration/dehydration of carbon dioxide to bicarbonate and protons. [Date last reviewed: 2019-09-12]	Carbonic anhydrase beta	Mnat_14946	Beta carbonic anhydrase 1	Znev_02101	PREDICTED: beta carbonic anhydrase 1 isoform X1 [Bemisia tabaci]
Csec_G12312	2.52421	0.000102315	FBgn0015791	Rab14 (Rab14) encodes a protein involved in phagocytosis, phagolysosome assembly and phagosome acidification. [Date last reviewed: 2019-08-01]	Rab14	Mnat_16046	NA	Znev_10816	ras-related protein Rab-14 [Zootermopsis nevadensis] > ras-related protein Rab-14 [Zootermopsis nevadensis] > ras-related protein Rab-14 [Zootermopsis nevadensis] > Ras-related protein Rab-14 [Zootermopsis nevadensis]
Csec_G17348	2.52082	0.0102727	FBgn0261278	grapes (grp) encodes a protein that functions in a cell cycle checkpoint pathway that responds to DNA damage. [Date last reviewed: 2019-03-07]	grapes	Mnat_04527	Serine/threonine-protein kinase grp	Znev_01916	Serine/threonine-protein kinase grp [Blattella germanica]
Csec_G04794	2.51031	0.0155337	FBgn0037963	-	Cadherin 87A	Mnat_05511	Cadherin-87A	Znev_10612	Cadherin-87A, partial [Zootermopsis nevadensis]
Csec_G12131	2.50638	0.00479555	NA	NA	NA	NA	NA	NA	NA
Csec_G03275	2.50142	0.0203374	FBgn0035767	Insufficient genetic data for FlyBase to solicit a summary. [Date last reviewed: 2016-06-30]	Cln7	NA	NA	Znev_00211	major facilitator superfamily domain-containing protein 8 isoform X1 [Zootermopsis nevadensis] > major facilitator superfamily domain-containing protein 8 isoform X2 [Zootermopsis nevadensis] > Major facilitator superfamily domain-containing protein 8 [Zootermopsis nevadensis]
Csec_G10049	2.5002	0.0292666	FBgn0003410	-	seven in absentia	Mnat_03405	E3 ubiquitin-protein ligase Siah1	Znev_14703	E3 ubiquitin-protein ligase sina-like isoform X1 [Zootermopsis nevadensis]
Csec_G17438	2.49968	0.0327929	NA	NA	NA	NA	NA	NA	NA
Csec_G07963	2.49598	0.00811971	NA	NA	NA	NA	NA	NA	NA
Csec_G07434	2.49301	5.65608e-05	NA	NA	NA	NA	NA	NA	NA
Csec_G05957	2.47882	0.00266593	NA	NA	NA	NA	NA	NA	NA
Csec_G02379	2.47466	0.0236772	FBgn0034804	Insufficient genetic data for FlyBase to solicit a summary. [Date last reviewed: 2016-06-30]	-	NA	NA	Znev_00424	nucleolar protein 10 [Zootermopsis nevadensis]
Csec_G02758	2.47158	0.00540254	FBgn0029003	Insufficient genetic data for FlyBase to solicit a summary. [Date last reviewed: 2016-06-30]	mab-21	Mnat_10011	Protein mab-21	Znev_03280	Protein mab-21 [Blattella germanica]
Csec_G11191	2.45769	0.0341124	FBgn0041713	Insufficient genetic data for FlyBase to solicit a summary. [Date last reviewed: 2016-06-30]	yellow-c	Mnat_03352	Protein yellow	Znev_03908	protein yellow [Zootermopsis nevadensis] > Protein yellow [Zootermopsis nevadensis]
Csec_G11986	2.45426	0.00261829	FBgn0023541	Insufficient genetic data for FlyBase to solicit a summary. [Date last reviewed: 2016-06-30]	Cyp4d14	Mnat_12199	Cytochrome P450 4C1	Znev_06128	Cytochrome P450 4c3 [Blattella germanica]
Csec_G09576	2.44095	1.57205e-05	FBgn0035844	Insufficient genetic data for FlyBase to solicit a summary. [Date last reviewed: 2016-06-30]	-	Mnat_08827	NA	Znev_01078	NA
Csec_G07404	2.43872	0.00013484	FBgn0004577	Peroxidase (Pxd) encodes an enzyme that converts hydrogen peroxide to water and molecular oxygen, in the process oxidizing glutathione to glutathione disulfide. It is involved in the cellular response to oxidative stress. [Date last reviewed: 2019-03-14]	Peroxidase	Mnat_03969	Peroxidase	Znev_03574	peroxidase-like [Zootermopsis nevadensis] > peroxidase-like [Zootermopsis nevadensis] > peroxidase-like [Zootermopsis nevadensis] > Peroxidase [Zootermopsis nevadensis]
Csec_G10277	2.43374	5.76608e-05	FBgn0031737	Insufficient genetic data for FlyBase to solicit a summary. [Date last reviewed: 2016-06-30]	obstructor-E	Mnat_06336	Chondroitin proteoglycan-2	Znev_00285	protein obstructor-E [Zootermopsis nevadensis] > Chondroitin proteoglycan 2 [Zootermopsis nevadensis]
Csec_G12610	2.42558	0.0237533	NA	NA	NA	NA	NA	Znev_12270	NA
Csec_G17260	2.41863	8.62311e-06	FBgn0031213	galectin (galectin) encodes a galactoside binding protein involved in synaptic target recognition. [Date last reviewed: 2019-09-12]	galectin	Mnat_10645	Tectonin beta-propeller repeat-containing protein	Znev_07311	galectin-4-like isoform X1 [Zootermopsis nevadensis] > Galectin-4 [Zootermopsis nevadensis]
Csec_G00749	2.41245	0.00326497	FBgn0032652	Insufficient genetic data for FlyBase to solicit a summary. [Date last reviewed: 2016-06-30]	-	Mnat_15884	Cytochrome b5	Znev_02536	cytochrome b5 type B-like [Zootermopsis nevadensis] > Cytochrome b5 [Zootermopsis nevadensis]
Csec_G13996	2.40545	0.00341478	NA	NA	NA	NA	NA	NA	NA
Csec_G06378	2.37687	0.0152095	FBgn0264488	Insufficient genetic data for FlyBase to solicit a summary. [Date last reviewed: 2016-06-30]	-	Mnat_16008	Peritrophin-44	Znev_04139	NA
Csec_G02240	2.37089	0.00535564	FBgn0029858	mulder (mldr) encodes a protein involved in mitochondrial tRNA processing. [Date last reviewed: 2019-09-12]	mulder	Mnat_13361	Mitochondrial ribonuclease P protein 3	Znev_12544	Mitochondrial ribonuclease P protein 3 [Zootermopsis nevadensis]
Csec_G04406	2.36197	0.021735	FBgn0034276	Insufficient genetic data for FlyBase to solicit a summary. [Date last reviewed: 2016-06-30]	Sarcosine dehydrogenase	Mnat_11619	Sarcosine dehydrogenase, mitochondrial	Znev_10431	Sarcosine dehydrogenase, mitochondrial, partial [Zootermopsis nevadensis]
Csec_G11810	2.36092	0.0495492	FBgn0025455	-	Cyclin T	NA	NA	Znev_03807	Cyclin-T [Zootermopsis nevadensis]
Csec_G08688	2.3573	0.00073761	NA	NA	NA	Mnat_10449	Formimidoyltransferase-cyclodeaminase	Znev_13949	Formimidoyltransferase-cyclodeaminase, partial [Zootermopsis nevadensis]
Csec_G08054	2.34371	0.0229804	FBgn0085434	Na channel protein 60E (NaCP60E) encodes a voltage-gated calcium-selective cation channel that likely modulates the stability of neural circuits, particularly under environmental stresses. [Date last reviewed: 2019-02-28]	Na channel protein 60E	Mnat_06033	Sodium channel protein 60E	Znev_05610	LOW QUALITY PROTEIN: sodium channel protein 60E [Zootermopsis nevadensis]
Csec_G16265	2.33399	0.0107895	FBgn0034909	-	-	Mnat_01286	Facilitated trehalose transporter Tret1	Znev_16826	Facilitated trehalose transporter Tret1 [Cryptotermes secundus]
Csec_G09993	2.3294	9.8279e-06	FBgn0039804	Insufficient genetic data for FlyBase to solicit a summary. [Date last reviewed: 2016-06-30]	-	NA	NA	Znev_12981	NA
Csec_G11272	2.32043	0.00140287	FBgn0035922	Insufficient genetic data for FlyBase to solicit a summary. [Date last reviewed: 2016-06-30]	Peroxin 7	Mnat_14004	Glutamate-rich WD repeat-containing protein 1	Znev_13333	peroxisomal targeting signal 2 receptor [Zootermopsis nevadensis] > peroxisomal targeting signal 2 receptor [Zootermopsis nevadensis] > peroxisomal targeting signal 2 receptor [Zootermopsis nevadensis] > peroxisomal targeting signal 2 receptor [Zootermopsis nevadensis] > peroxisomal targeting signal 2 receptor [Zootermopsis nevadensis] > Peroxisomal targeting signal 2 receptor [Zootermopsis nevad…
Csec_G08700	2.31763	0.00184023	FBgn0005638	slow border cells (slbo) encodes an essential transcriptional activator. Although null mutants are lethal, female-sterile alleles exhibit a specific defect in border cell migration during ovarian development. In this context, Jak/STAT signaling controls slbo expression, which in turn regulates hundreds of downstream targets including the product of shg. [Date last reviewed: 2019-03-14]	slow border cells	NA	NA	Znev_02108	CCAAT/enhancer-binding protein [Zootermopsis nevadensis] > CCAAT/enhancer-binding protein [Zootermopsis nevadensis]
Csec_G08618	2.31236	0.00957944	FBgn0034045	-	-	Mnat_17381	Facilitated trehalose transporter Tret1	Znev_01297	Sugar transporter ERD6-like 6, partial [Zootermopsis nevadensis]
Csec_G06634	2.3089	0.0121347	FBgn0284435	trynity (tyn) encodes a protein belonging to the ZP-domain proteins family known as extracellular modular proteins. These proteins are secreted and anchored to the membrane or released into the extracellular space to form specialized extracellular matrices. [Date last reviewed: 2019-03-14]	trynity	Mnat_11621	Cuticlin-1	Znev_10436	NA
Csec_G15355	2.30629	0.00963215	FBgn0036990	-	mitochondrial ribosomal protein L15	Mnat_09971	39S ribosomal protein L15, mitochondrial	Znev_14579	39S ribosomal protein L15 [Blattella germanica]
Csec_G17019	2.30115	0.0473144	FBgn0260386	mind the gap (mtg) encodes a protein involved in synapse assembly. [Date last reviewed: 2019-09-12]	mind the gap	Mnat_14404	NA	Znev_00094	mucin-17-like [Zootermopsis nevadensis]
Csec_G11509	2.30007	0.00326497	NA	NA	NA	Mnat_02395	NA	Znev_17555	NA
Csec_G05791	2.29495	0.00246061	NA	NA	NA	NA	NA	NA	NA
Csec_G08051	2.28791	0.0494309	FBgn0262728	Peptidyl-α-hydroxyglycine-α-amidating lyase 2 (Pal2) encodes one of two related lyases (the other is encoded by Pal1) involved in alpha-amidation of neuropeptides, thereby promoting neuropeptide potency and stability. [Date last reviewed: 2019-09-26]	Peptidyl-alpha-hydroxyglycine-alpha-amidating lyase 2	Mnat_06037	Peptidyl-alpha-hydroxyglycine alpha-amidating lyase 2	Znev_06027	Peptidyl-alpha-hydroxyglycine alpha-amidating lyase 2 [Cryptotermes secundus]
Csec_G12133	2.28338	9.66923e-05	FBgn0030558	Insufficient genetic data for FlyBase to solicit a summary. [Date last reviewed: 2016-06-30]	-	Mnat_15858	Tyrosine aminotransferase	Znev_04798	tyrosine aminotransferase isoform X1 [Zootermopsis nevadensis]
Csec_G03105	2.28291	0.00637208	FBgn0033072	Insufficient genetic data for FlyBase to solicit a summary. [Date last reviewed: 2016-06-30]	-	NA	NA	Znev_09510	coiled-coil domain-containing protein 177-like isoform X2 [Zootermopsis nevadensis]
Csec_G14566	2.28216	0.00268306	FBgn0032839	Insufficient genetic data for FlyBase to solicit a summary. [Date last reviewed: 2016-06-30]	Arylalkylamine N-acetyltransferase-like 3	Mnat_13820	NA	Znev_12216	dopamine N-acetyltransferase isoform X2 [Cryptotermes secundus]
Csec_G14953	2.28085	0.0346911	FBgn0051871	-	-	Mnat_11624	Lipase 3	Znev_01875	Lipase 3 [Zootermopsis nevadensis]
Csec_G00058	2.28085	0.000220327	FBgn0035948	-	-	Mnat_01392	NA	Znev_02283	NA
Csec_G16518	2.27573	8.56234e-05	NA	NA	NA	Mnat_05162	Mariner Mos1 transposase	Znev_00718	NA
Csec_G12765	2.26643	0.035766	FBgn0050147	Hillarin (Hil) encodes a W180-domain protein that affects cytokinesis through interactions with the Septin family member encoded by pnut in the developing nervous system. [Date last reviewed: 2019-03-07]	Hillarin	NA	NA	Znev_07062	PREDICTED: hillarin [Bemisia tabaci]
Csec_G15820	2.25573	0.00268306	FBgn0033550	Insufficient genetic data for FlyBase to solicit a summary. [Date last reviewed: 2016-06-30]	-	NA	NA	Znev_04095	Transmembrane protein 170A [Cryptotermes secundus]
Csec_G10418	2.25453	0.000992001	FBgn0029823	Serine hydroxymethyl transferase (Shmt) encodes a conserved pyridoxal phosphate-containing enzyme that converts serine into glycine and N5,N10-methylentetrahydrofolate. This reaction represents a major source for activated C1 units and tetrahydrofolate-mediated C1 metabolism. [Date last reviewed: 2018-10-11]	Serine hydroxymethyl transferase	Mnat_03638	Serine hydroxymethyltransferase, cytosolic	Znev_06975	serine hydroxymethyltransferase, mitochondrial-like [Zootermopsis nevadensis] > serine hydroxymethyltransferase, mitochondrial-like [Zootermopsis nevadensis] > serine hydroxymethyltransferase, mitochondrial-like [Zootermopsis nevadensis] > Serine hydroxymethyltransferase, mitochondrial [Zootermopsis nevadensis]
Csec_G17321	2.2436	0.0181463	NA	NA	NA	Mnat_13868	NA	Znev_12015	general transcription factor II-I repeat domain-containing protein 2-like isoform X2 [Python bivittatus]
Csec_G10239	2.23271	0.000364614	FBgn0029994	Insufficient genetic data for FlyBase to solicit a summary. [Date last reviewed: 2016-06-30]	Lipid droplet subset dehydrogenase 1	Mnat_08373	Epidermal retinol dehydrogenase 2	Znev_11891	PREDICTED: short-chain dehydrogenase/reductase family 16C member 6-like isoform X2 [Bemisia tabaci]
Csec_G03000	2.23159	0.012408	FBgn0033464	-	-	Mnat_14060	Putative fatty acyl-CoA reductase	Znev_01499	Putative fatty acyl-CoA reductase [Zootermopsis nevadensis]
Csec_G18127	2.22029	0.0495492	FBgn0030447	-	-	NA	NA	Znev_07582	Alpha-aspartyl dipeptidase [Blattella germanica]
Csec_G06786	2.21904	0.00633554	FBgn0034408	serrano (sano) encodes an apically-enriched cytosolic protein that contributes to trachea development and to the planar cell polarity pathway through binding to the product of dsh. [Date last reviewed: 2019-03-14]	serrano	Mnat_13967	NA	Znev_12998	NA
Csec_G09207	2.21693	0.0106071	FBgn0035348	Insufficient genetic data for FlyBase to solicit a summary. [Date last reviewed: 2016-06-30]	-	Mnat_06510	Purine nucleoside phosphorylase	Znev_04026	purine nucleoside phosphorylase isoform X1 [Zootermopsis nevadensis] > Purine nucleoside phosphorylase [Zootermopsis nevadensis]
Csec_G08684	2.20945	0.00440491	FBgn0033203	Insufficient genetic data for FlyBase to solicit a summary. [Date last reviewed: 2016-06-30]	-	Mnat_10451	Retinol dehydrogenase 14	Znev_14043	retinol dehydrogenase 12-like [Zootermopsis nevadensis]
Csec_G13222	2.19444	0.0152389	FBgn0038881	-	-	Mnat_10283	NA	Znev_06351	NA
Csec_G02364	2.19241	0.0134605	FBgn0032749	PH domain leucine-rich repeat protein phosphatase (Phlpp) encodes an enzyme involved in apoptosis regulation and tumor growth suppression via dephosphorylation of the product of Akt1. [Date last reviewed: 2019-08-01]	PH domain leucine-rich repeat protein phosphatase	Mnat_14581	Protein phosphatase PHLPP-like protein	Znev_00411	Protein phosphatase PHLPP-like protein [Cryptotermes secundus]
Csec_G05529	2.18991	0.0342929	FBgn0033519	Insufficient genetic data for FlyBase to solicit a summary. [Date last reviewed: 2016-06-30]	-	NA	NA	Znev_11312	HIG1 domain family member 1A [Zootermopsis nevadensis]
Csec_G07962	2.18666	0.0055407	NA	NA	NA	Mnat_07841	NA	Znev_18471	NA
Csec_G00694	2.18143	0.0162761	NA	NA	NA	NA	NA	Znev_10002	NA
Csec_G07915	2.16547	0.00548065	FBgn0250839	Insufficient genetic data for FlyBase to solicit a summary. [Date last reviewed: 2016-06-30]	-	Mnat_10297	Protein takeout	Znev_03421	Protein takeout [Zootermopsis nevadensis]
Csec_G16261	2.16146	0.0309101	NA	NA	NA	NA	NA	Znev_01376	NA
Csec_G03714	2.15844	0.00939879	FBgn0038309	Ammonium transporter (Amt) encodes a protein required for ammonia detection. [Date last reviewed: 2019-03-07]	Ammonium transporter	NA	NA	Znev_06967	Putative ammonium transporter 1 [Zootermopsis nevadensis]
Csec_G07903	2.14672	0.00069617	FBgn0038395	Insufficient genetic data for FlyBase to solicit a summary. [Date last reviewed: 2016-06-30]	-	Mnat_10295	Protein takeout	Znev_02016	protein takeout-like [Zootermopsis nevadensis] > protein takeout-like [Zootermopsis nevadensis] > Protein takeout [Zootermopsis nevadensis]
Csec_G00868	2.1385	0.00447796	NA	NA	NA	NA	NA	NA	NA
Csec_G16687	2.13558	0.000414592	FBgn0003074	Phosphoglucose isomerase (Pgi) encodes an enzyme involved in glucose homeostasis. [Date last reviewed: 2019-09-12]	Phosphoglucose isomerase	NA	NA	Znev_03132	Glucose-6-phosphate isomerase [Zootermopsis nevadensis]
Csec_G14032	2.13284	0.0352526	FBgn0262866	Ribosomal protein S6 kinase II (S6kII) encodes a protein that functions as a downstream effector and regulator of the MAP kinase pathway. It is involved in MAP kinase regulated developmental processes, organization of the neuromuscular junction and adult behavior including circadian rhythm and learning. [Date last reviewed: 2019-03-14]	Ribosomal protein S6 kinase II	Mnat_02132	Calcium-independent protein kinase C	Znev_00262	ribosomal protein S6 kinase 2 beta isoform X1 [Zootermopsis nevadensis]
Csec_G13103	2.12726	0.000129303	FBgn0027585	Insufficient genetic data for FlyBase to solicit a summary. [Date last reviewed: 2016-06-30]	-	Mnat_04124	NA	Znev_03468	probable serine/threonine-protein kinase DDB_G0282963 [Cryptotermes secundus] > probable serine/threonine-protein kinase DDB_G0282963 [Cryptotermes secundus]
Csec_G16807	2.11678	0.000920664	FBgn0033302	Insufficient genetic data for FlyBase to solicit a summary. [Date last reviewed: 2016-06-30]	Cyp6a14	Mnat_10560	Probable cytochrome P450 6a14	Znev_14802	LOW QUALITY PROTEIN: probable cytochrome P450 6a14 [Zootermopsis nevadensis]
Csec_G01271	2.11237	3.21848e-05	FBgn0027945	-	pumpless	Mnat_11812	Glycine cleavage system H protein, mitochondrial	NA	NA
Csec_G05646	2.10585	0.0180658	FBgn0033710	Insufficient genetic data for FlyBase to solicit a summary. [Date last reviewed: 2016-06-30]	-	Mnat_12114	Spondin-1	Znev_12888	Spondin-1 [Zootermopsis nevadensis]
Csec_G13415	2.09802	0.0246723	FBgn0034087	clueless (clu) encodes a cytoplasmic ribonucleoprotein that is required for mitochondrial function. It functions in part with protein complexes at the outer mitochondrial membrane, such as the ribosome, the translocase complex TOM and the mitophagy proteins encoded by park and Pink1. Loss of clu causes mitochondrial oxidative damage, decreased ATP and lethality. [Date last reviewed: 2019-03-07]	clueless	Mnat_11549	NA	Znev_18082	clustered mitochondria protein homolog [Zootermopsis nevadensis]
Csec_G10939	2.09543	0.000364614	NA	NA	NA	NA	NA	NA	NA
Csec_G05533	2.07921	0.0164584	FBgn0035438	PHGPx (PHGPx) encodes a peroxidase involved in intestinal stem cell homeostasis and the response to endoplasmic reticulum stress. [Date last reviewed: 2019-09-12]	PHGPx	Mnat_16732	DNA-directed RNA polymerases I, II, and III subunit RPABC1	Znev_11207	Glutathione peroxidase 6 [Zootermopsis nevadensis]
Csec_G05374	2.07231	0.0150685	FBgn0030598	Insufficient genetic data for FlyBase to solicit a summary. [Date last reviewed: 2016-06-30]	-	Mnat_15106	Glucose dehydrogenase [acceptor]	Znev_12364	Glucose dehydrogenase [acceptor], partial [Zootermopsis nevadensis]
Csec_G14686	2.06894	0.0495295	FBgn0263200	Galactose-1-phosphate uridylyltransferase (Galt) encodes an enzyme that contributes to galactose homeostasis and adult locomotory behavior. [Date last reviewed: 2019-03-07]	Galactose-1-phosphate uridylyltransferase	Mnat_11653	Galactose-1-phosphate uridylyltransferase	Znev_16711	putative galactose-1-phosphate uridylyltransferase [Blattella germanica]
Csec_G16418	2.05497	0.0227918	FBgn0053172	Insufficient genetic data for FlyBase to solicit a summary. [Date last reviewed: 2016-06-30]	-	Mnat_02364	Transducin beta-like protein 3	Znev_17656	WD repeat-containing protein 6 isoform X1 [Zootermopsis nevadensis]
Csec_G07124	2.05496	0.0277413	FBgn0032382	Insufficient genetic data for FlyBase to solicit a summary. [Date last reviewed: 2016-06-30]	Maltase B2	Mnat_16912	Maltase 1	Znev_13226	Maltase 1 [Zootermopsis nevadensis]
Csec_G03986	2.0482	0.0127125	FBgn0260004	Sensory neuron membrane protein 1 (Snmp1) encodes a member of the CD36 family of lipoprotein receptors. It is expressed in a subset of olfactory neurons. It is required for a normal olfactory response to the male-specific pheromone 11-cis vaccenyl acetate. [Date last reviewed: 2019-03-14]	Sensory neuron membrane protein 1	Mnat_13389	Platelet glycoprotein 4	Znev_05147	Lysosome membrane protein 2, partial [Zootermopsis nevadensis]
Csec_G16943	2.04673	0.0278198	NA	NA	NA	NA	NA	Znev_05925	NA
Csec_G07352	2.0462	0.00471767	FBgn0037801	Insufficient genetic data for FlyBase to solicit a summary. [Date last reviewed: 2016-06-30]	-	Mnat_12846	Glycine dehydrogenase [decarboxylating], mitochondrial	Znev_04702	Glycine dehydrogenase (decarboxylating), mitochondrial [Cryptotermes secundus]
Csec_G04125	2.0446	0.0143876	FBgn0283509	Peptidylglycine-α-hydroxylating monooxygenase (Phm) encodes a hydroxylating monooxygenase, dedicated to the regulated secretory pathway and critical for proper neuropeptide biosynthesis. It promotes the potency and stability of secreted neuropeptides via C-terminal amidation. [Date last reviewed: 2019-09-26]	Peptidylglycine-alpha-hydroxylating monooxygenase	Mnat_01449	MOXD1-like protein	Znev_16738	Peptidylglycine alpha-hydroxylating monooxygenase [Blattella germanica]
Csec_G02768	2.03544	0.000149324	FBgn0001208	Henna (Hn) encodes a tryptophan phenylalanine hydroxylase. It is a dual function enzyme: it hydroxylates both phenylalanine to generate tyrosine, as well as tryptophan to generate the precursor for peripheral (non-neuronal) serotonin. It is also involved in pteridine synthesis. [Date last reviewed: 2019-03-07]	Henna	NA	NA	Znev_07052	protein henna isoform X1 [Zootermopsis nevadensis] > Protein henna [Zootermopsis nevadensis]
Csec_G14464	2.03177	0.0084858	FBgn0033052	-	SREBP cleavage activating protein	Mnat_06132	Protein will die slowly	Znev_02039	Sterol regulatory element-binding protein cleavage-activating protein [Zootermopsis nevadensis]
Csec_G01605	2.02942	0.00521241	NA	NA	NA	NA	NA	NA	NA
Csec_G04780	2.02578	0.0477301	FBgn0263118	taxi (tx) encodes a transcription factor that affects cell adhesion by regulating the expression of mys. It is involved in the development of multiple organs and cell-types including tendon cells, chordotonal organs and the wing. [Date last reviewed: 2019-03-14]	taxi	Mnat_10185	Atonal-like protein	Znev_09565	neurogenic differentiation factor 4-like [Zootermopsis nevadensis] > neurogenic differentiation factor 4-like [Zootermopsis nevadensis] > Helix-loop-helix protein delilah [Zootermopsis nevadensis]
Csec_G18296	2.02566	0.0187185	FBgn0000473	-	Cytochrome P450-6a2	Mnat_10558	Probable cytochrome P450 6a14	Znev_18647	LOW QUALITY PROTEIN: probable cytochrome P450 6a14 [Zootermopsis nevadensis]
Csec_G01847	2.02242	0.0245255	FBgn0031312	-	Transport and Golgi organization 14	Mnat_16082	Nogo-B receptor	Znev_00084	Dehydrodolichyl diphosphate synthase complex subunit nus1 [Cryptotermes secundus]
Csec_G09397	2.01492	0.0252496	FBgn0035243	Insufficient genetic data for FlyBase to solicit a summary. [Date last reviewed: 2017-07-13]	-	NA	NA	Znev_04822	OPI10-like protein, partial [Cryptotermes secundus]
Csec_G01591	2.0123	0.0192349	FBgn0261928	Insufficient genetic data for FlyBase to solicit a summary. [Date last reviewed: 2016-06-30]	-	Mnat_08234	NA	Znev_06726	TBC1 domain family member 30 [Zootermopsis nevadensis]
Csec_G12782	2.01176	0.0414605	FBgn0020618	Receptor of activated protein kinase C 1 (Rack1) encodes a cytosolic adaptor protein that is essential during development, particularly oogenesis. [Date last reviewed: 2019-03-14]	Receptor of activated protein kinase C 1	Mnat_12698	Guanine nucleotide-binding protein subunit beta-like protein	Znev_00657	guanine nucleotide-binding protein subunit beta-2-like 1 isoform X1 [Zootermopsis nevadensis] > Guanine nucleotide-binding protein subunit beta-2-like 1 [Zootermopsis nevadensis]
Csec_G05436	2.00754	0.0076954	NA	NA	NA	NA	NA	Znev_09765	intraflagellar transport protein 25 homolog [Zootermopsis nevadensis] > Heat shock protein beta-11 [Zootermopsis nevadensis]
Csec_G08274	2.00658	0.000539841	FBgn0001186	Hexokinase A (Hex-A) encodes a hexokinase involved in glucose homeostasis. [Date last reviewed: 2019-09-12]	Hexokinase A	Mnat_07401	Hexokinase type 2	Znev_17894	LOW QUALITY PROTEIN: hexokinase type 2-like [Zootermopsis nevadensis]
Csec_G05344	1.99887	0.0117898	FBgn0022338	Insufficient genetic data for FlyBase to solicit a summary. [Date last reviewed: 2016-06-30]	deoxyribonucleoside kinase	NA	NA	Znev_13433	deoxynucleoside kinase-like isoform X1 [Zootermopsis nevadensis] > Deoxynucleoside kinase [Zootermopsis nevadensis]
Csec_G17238	1.99854	9.22628e-05	FBgn0051145	-	-	Mnat_07836	NA	Znev_11786	extracellular serine/threonine protein CG31145 [Cryptotermes secundus] > extracellular serine/threonine protein CG31145 [Cryptotermes secundus]
Csec_G07918	1.976	0.0384918	NA	NA	NA	Mnat_10302	MFS-type transporter	Znev_03390	MFS-type transporter SLC18B1 [Halyomorpha halys]
CCsec_G03137	1.97102	0.0338043	NA	NA	NA	Mnat_16795	Non-structural protein NS1	NA	NA
Csec_G17636	1.97063	0.028516	FBgn0035519	Insufficient genetic data for FlyBase to solicit a summary. [Date last reviewed: 2016-06-30]	-	NA	NA	Znev_07144	Protein BAT5 [Zootermopsis nevadensis]
Csec_G00552	1.96834	0.0243461	FBgn0039118	Insufficient genetic data for FlyBase to solicit a summary. [Date last reviewed: 2016-06-30]	-	Mnat_17824	Uncharacterized protein C11D3.03c	Znev_09556	NA
Csec_G13648	1.96708	0.0058905	FBgn0036485	alpha1,3-fucosyltransferase A (FucTA) encodes a Golgi fucosyltransferase that transfers fucose in α1,3-linkage to core N-acetylglucosamine residues of N-linked oligosaccharides. It is required for the synthesis of the anti-horseradish peroxidase epitope. [Date last reviewed: 2019-03-07]	alpha1,3-fucosyltransferase A	Mnat_17821	Glycoprotein 3-alpha-L-fucosyltransferase A	Znev_04762	alpha-(1,3)-fucosyltransferase 7-like [Zootermopsis nevadensis] > Glycoprotein 3-alpha-L-fucosyltransferase A [Zootermopsis nevadensis]
Csec_G13404	1.95613	0.0181463	FBgn0034417	-	-	Mnat_11546	Beta-glucuronidase	Znev_10107	Beta-glucuronidase [Zootermopsis nevadensis]
Csec_G14671	1.95354	0.0139459	NA	NA	NA	NA	NA	Znev_10721	protein O-linked-mannose beta-1,2-N-acetylglucosaminyltransferase 1-like [Zootermopsis nevadensis] > protein O-linked-mannose beta-1,2-N-acetylglucosaminyltransferase 1-like [Zootermopsis nevadensis] > Protein O-linked-mannose beta-1,2-N-acetylglucosaminyltransferase 1 [Zootermopsis nevadensis]
Csec_G13969	1.95341	0.0397909	FBgn0019985	-	metabotropic Glutamate Receptor	Mnat_02041	G-protein coupled receptor family C group 5 member C	Znev_04842	Metabotropic glutamate receptor 5 [Zootermopsis nevadensis]
Csec_G07681	1.94269	0.0345625	FBgn0034047	Insufficient genetic data for FlyBase to solicit a summary. [Date last reviewed: 2016-10-13]	-	Mnat_06383	NA	Znev_14830	cyclic GMP-AMP synthase-like isoform X3 [Zootermopsis nevadensis] > cyclic GMP-AMP synthase-like isoform X3 [Zootermopsis nevadensis] > cyclic GMP-AMP synthase-like isoform X3 [Zootermopsis nevadensis] > cyclic GMP-AMP synthase-like isoform X3 [Zootermopsis nevadensis] > cyclic GMP-AMP synthase-like isoform X3 [Zootermopsis nevadensis]
Csec_G07658	1.93497	0.0130248	FBgn0044419	Pmi (Pmi) encodes a ubiquitous protein of the mitochondrial inner membrane that negatively controls the biogenesis of cristae membrane. Pmi-dependent cristae alterations are associated with impaired oxidative metabolism, abnormal mitochondrial shape/size, defective mitochondrial transport in neurons, and lead to stress-induced paralysis in adult flies. [Date last reviewed: 2019-03-14]	Pmi	NA	NA	Znev_12819	Transmembrane protein 11, mitochondrial [Cryptotermes secundus]
Csec_G02138	1.93391	0.0426326	FBgn0261277	retroactive (rtv) encodes a membrane-inserted protein required for chitin organization in the cuticle and the tracheal system. [Date last reviewed: 2019-03-14]	retroactive	NA	NA	Znev_15062	Rtv [Locusta migratoria]
Csec_G12065	1.92884	0.00715976	FBgn0034158	-	-	Mnat_10652	Protein son of sevenless	Znev_08977	ras-specific guanine nucleotide-releasing factor RalGPS2 isoform X1 [Zootermopsis nevadensis] > ras-specific guanine nucleotide-releasing factor RalGPS2 isoform X1 [Zootermopsis nevadensis] > Ras-specific guanine nucleotide-releasing factor RalGPS1 [Zootermopsis nevadensis]
Csec_G11001	1.92423	0.0111051	NA	NA	NA	NA	NA	NA	NA
Csec_G02898	1.92348	0.0309101	NA	NA	NA	NA	NA	Znev_15914	Anosmin-1 [Zootermopsis nevadensis]
Csec_G17243	1.92237	0.0226116	NA	NA	NA	NA	NA	NA	NA
Csec_G14492	1.92055	0.00263251	FBgn0027570	-	Neprilysin 2	Mnat_03308	Membrane metallo-endopeptidase-like 1	Znev_09790	Membrane metallo-endopeptidase-like 1 [Zootermopsis nevadensis]
Csec_G13116	1.91543	0.0130218	FBgn0051522	-	-	Mnat_17096	Elongation of very long chain fatty acids protein	Znev_07404	elongation of very long chain fatty acids protein AAEL008004 isoform X1 [Zootermopsis nevadensis]
Csec_G14455	1.91124	0.00263251	FBgn0000527	ebony (e) encodes a protein that links beta-alanine to biogenic amines like dopamine or histamine. It controls the amount of free biogenic amine, e.g. of dopamine in cuticle formation and of histamine in visual signal transduction of the eye. It is also involved in behavioral rhythmicity. [Date last reviewed: 2019-03-07]	ebony	Mnat_13192	Probable 4-coumarate--CoA ligase 3	Znev_02014	beta-alanyl conjugating enzyme [Periplaneta americana]
Csec_G08414	1.89833	0.0194858	FBgn0010497	Dietary and metabolic glutamate transporter (dmGlut) encodes a sodium-independent transmembrane glutamate transporter. It plays an essential role during early embryogenesis. It causes megamitochondria formation when it is overexpressed. [Date last reviewed: 2019-03-07]	Dietary and metabolic glutamate transporter	Mnat_10630	Putative inorganic phosphate cotransporter	Znev_03865	putative inorganic phosphate cotransporter isoform X1 [Zootermopsis nevadensis]
Csec_G13939	1.89035	0.00693387	FBgn0030189	Insufficient genetic data for FlyBase to solicit a summary. [Date last reviewed: 2016-06-30]	-	NA	NA	Znev_07772	NA
Csec_G13929	1.8819	2.2519e-05	NA	NA	NA	Mnat_11925	Dynein heavy chain-like protein	Znev_14131	Rsp60 [Periplaneta americana]
Csec_G09962	1.87892	0.00654747	NA	NA	NA	NA	NA	Znev_10327	NA
Csec_G05334	1.87681	0.000200914	FBgn0004117	-	Tropomyosin 2	Mnat_07070	Tropomyosin	Znev_13354	putative Per a 7 isoallergen [Periplaneta americana]
Csec_G11871	1.87566	0.0337818	FBgn0031053	Insufficient genetic data for FlyBase to solicit a summary. [Date last reviewed: 2016-10-13]	-	NA	NA	Znev_09527	NA
Csec_G07430	1.87077	9.76348e-05	FBgn0086691	-	UK114	Mnat_02286	NA	Znev_12243	Ribonuclease UK114 [Cryptotermes secundus]
Csec_G07722	1.8707	0.0360007	FBgn0032343	Insufficient genetic data for FlyBase to solicit a summary. [Date last reviewed: 2016-06-30]	-	Mnat_14196	Alpha-L-iduronidase	Znev_12338	Alpha-L-iduronidase [Zootermopsis nevadensis]
Csec_G09926	1.86794	0.0123991	FBgn0011656	Myocyte enhancer factor 2 (Mef2) encodes a protein that belongs to the MADS-box family of transcription factors and is required for muscle development. It directly activates a large number of muscle protein genes. It also regulates gene expression in other tissues, including the fat body and neural tissue. [Date last reviewed: 2019-03-14]	Myocyte enhancer factor 2	Mnat_14506	NA	Znev_11272	Myocyte-specific enhancer factor 2 [Zootermopsis nevadensis]
Csec_G17414	1.86747	0.00130886	NA	NA	NA	NA	NA	Znev_09129	NA
Csec_G08671	1.85179	0.0488161	FBgn0037895	Insufficient genetic data for FlyBase to solicit a summary. [Date last reviewed: 2016-06-30]	-	Mnat_03594	Sodium-coupled monocarboxylate transporter 2	Znev_01171	sodium-coupled monocarboxylate transporter 1-like isoform X1 [Zootermopsis nevadensis] > sodium-coupled monocarboxylate transporter 1-like isoform X1 [Zootermopsis nevadensis] > sodium-coupled monocarboxylate transporter 1-like isoform X1 [Zootermopsis nevadensis] > sodium-coupled monocarboxylate transporter 1-like isoform X1 [Zootermopsis nevadensis]
Csec_G14385	1.84824	0.0110904	FBgn0025681	Insufficient genetic data for FlyBase to solicit a summary. [Date last reviewed: 2016-10-13]	-	Mnat_13334	NA	Znev_02766	protein FAM160B1-like isoform X1 [Zootermopsis nevadensis]
Csec_G04792	1.84583	0.0495295	FBgn0259110	Insufficient genetic data for FlyBase to solicit a summary. [Date last reviewed: 2016-06-30]	mind-meld	Mnat_03977	Disintegrin and metalloproteinase domain-containing protein 10	Znev_15943	Disintegrin and metalloproteinase domain-containing protein 22, partial [Zootermopsis nevadensis]
Csec_G05266	1.84331	0.00253613	FBgn0261341	vermiform (verm) encodes a chitin deacetylase-like protein that is secreted by tracheal cells and accumulates in the embryonic tracheal lumen. Its functions include cuticle development and tracheal tube size control. [Date last reviewed: 2019-03-21]	vermiform	Mnat_12518	NA	Znev_11617	NA
Csec_G16233	1.83683	0.0210634	FBgn0030748	-	TNF-receptor-associated factor-like	Mnat_08018	TNF receptor-associated factor 6	Znev_11985	TNF receptor-associated factor 5 [Zootermopsis nevadensis]
Csec_G11059	1.83346	0.0154478	FBgn0034396	Insufficient genetic data for FlyBase to solicit a summary. [Date last reviewed: 2016-06-30]	-	Mnat_15278	Kelch-like protein 5	Znev_03505	Kelch-like protein diablo [Cryptotermes secundus]
Csec_G08861	1.82606	0.00384026	FBgn0029681	Insufficient genetic data for FlyBase to solicit a summary. [Date last reviewed: 2016-06-30]	-	Mnat_17782	Replicase polyprotein 1ab	Znev_09270	NA
Csec_G12875	1.82558	0.00515776	FBgn0037007	-	-	Mnat_13574	NA	Znev_02732	BCL2/adenovirus E1B 19 kDa protein-interacting protein 3-like [Zootermopsis nevadensis]
Csec_G10171	1.8146	0.00166826	FBgn0032803	Insufficient genetic data for FlyBase to solicit a summary. [Date last reviewed: 2016-06-30]	-	Mnat_14082	NA	Znev_09119	NA
Csec_G07085	1.80865	0.0194163	FBgn0051720	Insufficient genetic data for FlyBase to solicit a summary. [Date last reviewed: 2016-06-30]	methuselah-like 15	Mnat_10781	Probable G-protein coupled receptor Mth-like 1	Znev_14785	NA
Csec_G11796	1.80727	0.0345625	NA	NA	NA	NA	NA	Znev_09431	ubiquitin-like protein 7 isoform X1 [Zootermopsis nevadensis] > Ubiquitin-like protein 7 [Zootermopsis nevadensis]
Csec_G14514	1.79943	0.0327557	FBgn0052056	scramblase 1 (scramb1) encodes a protein that, together with the product of scramb2, has a modulatory function in the process of neurotransmission. They have a significant role in scrambling of phospholipids across the plasma membrane during apoptosis. [Date last reviewed: 2019-03-14]	scramblase 1	Mnat_17923	Phospholipid scramblase 2	Znev_11192	Phospholipid scramblase 2 [Zootermopsis nevadensis]
Csec_G13377	1.78884	0.00352289	FBgn0032820	-	fructose-1,6-bisphosphatase	NA	NA	Znev_09434	Fructose-1,6-bisphosphatase 1 [Zootermopsis nevadensis]
Csec_G05964	1.78467	0.0295389	FBgn0034471	Insufficient genetic data for FlyBase to solicit a summary. [Date last reviewed: 2016-06-30]	Odorant-binding protein 56e	Mnat_08172	NA	Znev_14609	chemosensory protein [Blattella germanica]
Csec_G10819	1.75855	0.0157492	FBgn0030889	Insufficient genetic data for FlyBase to solicit a summary. [Date last reviewed: 2017-07-13]	-	Mnat_03299	Cancer susceptibility candidate-like protein	Znev_10922	Axonemal 84 kDa protein [Zootermopsis nevadensis]
Csec_G11693	1.74768	1.14047e-05	FBgn0004598	Insufficient genetic data for FlyBase to solicit a summary. [Date last reviewed: 2016-06-30]	Furin 2	Mnat_06209	Furin-like protease 2	Znev_00323	Furin-like protease 2 [Cryptotermes secundus] > Furin-like protease 2 [Cryptotermes secundus]
Csec_G10372	1.73874	0.0220663	FBgn0039667	Insufficient genetic data for FlyBase to solicit a summary. [Date last reviewed: 2016-06-30]	F-box involved in polyQ pathogenesis	Mnat_02409	F-box/LRR-repeat protein 2	Znev_10807	F-box/LRR-repeat protein 2, partial [Zootermopsis nevadensis]
Csec_G04343	1.73101	0.0044413	FBgn0036715	Cadherin 74A (Cad74A) encodes a non-classical cadherin involved in cell-cell adhesion. [Date last reviewed: 2019-07-11]	Cadherin 74A	Mnat_11800	Cadherin-23	Znev_11807	Cadherin-23 [Zootermopsis nevadensis]
Csec_G07901	1.72656	0.0258904	FBgn0039203	-	-	Mnat_11632	Protein takeout	Znev_02017	protein takeout-like [Zootermopsis nevadensis] > Protein takeout [Zootermopsis nevadensis]
Csec_G08751	1.72561	0.0114332	FBgn0001994	cropped (crp) encodes a transcription factor that controls cellular branching of the terminal cells at the ends of tracheal tubes. As a downstream target gene of the product of Myc, it affects cell growth, organ size and survival. [Date last reviewed: 2019-03-07]	cropped	Mnat_04539	Transcription factor AP-4	Znev_01926	Transcription factor AP-4, partial [Zootermopsis nevadensis]
Csec_G05382	1.72258	0.004442	NA	NA	NA	Mnat_05447	Mariner Mos1 transposase	Znev_16638	SETMR methyltransferase, partial [Acromyrmex insinuator]
Csec_G07466	1.71755	0.00011944	FBgn0027066	Eb1 (Eb1) encodes a microtubule end-binding protein that contributes to organization of the microtubule cytoskeleton. It is involved in chromosome segregation, wound healing and flight behavior. [Date last reviewed: 2019-09-26]	Eb1	Mnat_13973	Microtubule-associated protein RP/EB family member 1	Znev_03705	Microtubule-associated protein RP/EB family member 3 [Zootermopsis nevadensis]
Csec_G08449	1.70691	0.00229271	FBgn0031816	Insufficient genetic data for FlyBase to solicit a summary. [Date last reviewed: 2016-06-30]	Ring finger and CHY zinc finger domain containing 1	NA	NA	Znev_04656	RING finger and CHY zinc finger domain-containing protein 1, partial [Cryptotermes secundus]
Csec_G16614	1.70558	0.0300437	FBgn0039620	waterproof (wat) encodes a fatty acyl-CoA reductase that reduces very long chain fatty acids of 24 and 26 carbon atoms. It is essential for gas filling of the embryonic tracheal system and for the formation of the outermost tracheal cuticle sublayer, the envelope. [Date last reviewed: 2019-03-21]	waterproof	Mnat_03302	Putative fatty acyl-CoA reductase	Znev_13958	fatty acyl-CoA reductase wat-like isoform X1 [Zootermopsis nevadensis] > fatty acyl-CoA reductase wat-like isoform X1 [Zootermopsis nevadensis] > Putative fatty acyl-CoA reductase [Zootermopsis nevadensis]
Csec_G11778	1.69969	0.0306592	FBgn0033901	-	O-fucosyltransferase 1	Mnat_04322	GDP-fucose protein O-fucosyltransferase 1	Znev_03513	GDP-fucose protein O-fucosyltransferase 1 [Cryptotermes secundus]
Csec_G12262	1.69421	0.0135075	FBgn0004893	brother of odd with entrails limited (bowl) encodes a member of the Odd-skipped (Odd) family of zinc finger proteins involved in developmental patterning and cell fate specification. Its localization in the nucleus is regulated by the nuclear protein encoded by lin and the the product of drm with opposing roles. [Date last reviewed: 2019-03-07]	brother of odd with entrails limited	Mnat_13320	Protein bowel	Znev_13786	protein bowel, putative [Pediculus humanus corporis] > protein bowel, putative [Pediculus humanus corporis]
Csec_G09767	1.69318	0.0155069	FBgn0015399	kekkon 1 (kek1) encodes a transmembrane protein that acts in a negative feedback loop to modulate the activity of the product of Egfr in a number of tissues, including follicle cells and imaginal discs. It also plays a role in axonal outgrowth in the central nervous system. [Date last reviewed: 2019-03-14]	kekkon 1	Mnat_16586	Matrix-remodeling-associated protein 5	Znev_01429	GSCOCG00006065001-RA-CDS [Cotesia congregata]
Csec_G03902	1.6803	0.0307671	FBgn0014427	Insufficient genetic data for FlyBase to solicit a summary. [Date last reviewed: 2016-06-30]	-	Mnat_09839	Probable phosphoserine aminotransferase	Znev_05748	putative phosphoserine aminotransferase [Cryptotermes secundus]
Csec_G08483	1.679	0.0060599	NA	NA	NA	Mnat_09583	Vacuolar protein sorting-associated protein 13A	Znev_17978	vacuolar protein sorting-associated protein 13A-like isoform X1 [Zootermopsis nevadensis] > vacuolar protein sorting-associated protein 13A-like isoform X1 [Zootermopsis nevadensis] > vacuolar protein sorting-associated protein 13A-like isoform X1 [Zootermopsis nevadensis]
Csec_G05308	1.67792	0.0309101	NA	NA	NA	NA	NA	NA	NA
Csec_G12554	1.67746	0.0399027	FBgn0036336	Insufficient genetic data for FlyBase to solicit a summary. [Date last reviewed: 2016-06-30]	isoprenylcysteine carboxylmethyltransferase	NA	NA	Znev_00388	protein-S-isoprenylcysteine O-methyltransferase isoform X1 [Zootermopsis nevadensis] > Protein-S-isoprenylcysteine O-methyltransferase [Zootermopsis nevadensis]
Csec_G10340	1.67383	0.00836013	FBgn0031535	Insufficient genetic data for FlyBase to solicit a summary. [Date last reviewed: 2016-06-30]	-	NA	NA	Znev_04275	AN1-type zinc finger protein 2A-like [Zootermopsis nevadensis] > AN1-type zinc finger protein 2B [Zootermopsis nevadensis]
Csec_G14403	1.67322	0.0250136	FBgn0052238	Insufficient genetic data for FlyBase to solicit a summary. [Date last reviewed: 2016-06-30]	Tubulin tyrosine ligase-like 1B	Mnat_17875	Tubulin polyglutamylase TTLL5	Znev_16528	putative tubulin polyglutamylase TTLL1, partial [Cryptotermes secundus]
Csec_G06969	1.66946	0.0354937	FBgn0262114	Ran-binding protein M (RanBPM) encodes a protein involved in cell adhesion that regulates the shape, size, and organization of the germline stem cell niche in the ovary. [Date last reviewed: 2019-03-14]	Ran-binding protein M	Mnat_13989	Ran-binding protein 9	Znev_03728	LOW QUALITY PROTEIN: ran-binding protein 9-like [Zootermopsis nevadensis]
Csec_G14748	1.66303	0.00380943	NA	NA	NA	NA	NA	Znev_13943	UPF0061 protein [Blattella germanica]
Csec_G16611	1.66159	0.0408105	FBgn0037537	Insufficient genetic data for FlyBase to solicit a summary. [Date last reviewed: 2016-06-30]	-	Mnat_02910	1,5-anhydro-D-fructose reductase	Znev_16921	alcohol dehydrogenase [NADP(+)]-like [Zootermopsis nevadensis]
Csec_G09979	1.66045	0.029655	NA	NA	NA	Mnat_05224	Toll-interacting protein	Znev_07741	Toll-interacting protein [Blattella germanica]
Csec_G17929	1.65414	0.000539841	FBgn0031037	-	-	Mnat_03212	Protein lethal(2)essential for life	Znev_09291	stress-induced protein 1-like [Zootermopsis nevadensis] > Heat shock protein Hsp-16.1/Hsp-16.11 [Zootermopsis nevadensis]
Csec_G10095	1.65262	0.00352289	FBgn0039228	Insufficient genetic data for FlyBase to solicit a summary. [Date last reviewed: 2016-06-30]	-	Mnat_14331	Hsc70-interacting protein	Znev_01546	Tetratricopeptide repeat protein 12 [Zootermopsis nevadensis]
Csec_G11779	1.65123	0.0220663	NA	NA	NA	NA	NA	Znev_03512	NA
Csec_G16467	1.64815	0.000273629	FBgn0051954	Insufficient genetic data for FlyBase to solicit a summary. [Date last reviewed: 2016-06-30]	-	Mnat_08812	Serine proteinase stubble	Znev_15353	Trypsin-1 [Zootermopsis nevadensis]
Csec_G05531	1.64576	0.000496287	FBgn0039897	Insufficient genetic data for FlyBase to solicit a summary. [Date last reviewed: 2016-06-30]	-	NA	NA	Znev_10997	flocculation protein FLO11 isoform X1 [Zootermopsis nevadensis]
Csec_G07314	1.6435	0.0310854	FBgn0032732	Insufficient genetic data for FlyBase to solicit a summary. [Date last reviewed: 2016-06-30]	ER membrane protein complex subunit 5	NA	NA	Znev_14162	Membrane magnesium transporter 1 [Blattella germanica]
Csec_G03854	1.63938	0.000105892	FBgn0032136	Apolipoprotein lipid transfer particle (Apoltp) encodes a apolipoprotein of the ApoB family. It is assembled with lipids to form high density, low abundance lipoproteins named lipid transfer particles (LTP). LTP catalyzes the transfer of lipids from the gut to circulating lipophorin and from lipophorin to peripheral tissues, such as imaginal discs and ovaries. [Date last reviewed: 2019-03-07]	Apolipoprotein lipid transfer particle	Mnat_03726	Apolipophorin	Znev_11071	Apolipophorin, partial [Zootermopsis nevadensis]
Csec_G13548	1.63937	0.0225443	NA	NA	NA	Mnat_17208	NA	Znev_00135	Pecanex-like protein 1 [Zootermopsis nevadensis]
Csec_G09984	1.6371	0.0084409	FBgn0000052	Phosphoribosylformylglycinamidine synthase (Pfas) encodes a phosphoribosylformylglycinamidine synthase, which is an essential enzyme in the pathway for de novo synthesis of the purine nucleotide inosine monophosphate (IMP). IMP is the precursor for purine nucleotides required for nucleic acids, energy transfer, cell signaling, and coenzymes. [Date last reviewed: 2019-03-14]	Phosphoribosylformylglycinamidine synthase	Mnat_05228	Phosphoribosylformylglycinamidine synthase	Znev_07735	Phosphoribosylformylglycinamidine synthase [Blattella germanica]
Csec_G07559	1.6351	0.0105607	FBgn0031645	-	-	Mnat_06042	Vesicular glutamate transporter 2	Znev_16999	sialin isoform X1 [Zootermopsis nevadensis]
Csec_G16317	1.63112	0.0084858	NA	NA	NA	NA	NA	NA	NA
Csec_G03426	1.62925	0.0227918	FBgn0029831	Insufficient genetic data for FlyBase to solicit a summary. [Date last reviewed: 2016-06-30]	-	Mnat_01817	Pancreatic lipase-related protein 2	Znev_09599	Pancreatic lipase-related protein 2 [Cryptotermes secundus]
Csec_G10181	1.6277	0.0101728	FBgn0034931	Insufficient genetic data for FlyBase to solicit a summary. [Date last reviewed: 2016-06-30]	-	Mnat_11376	WD repeat, SAM and U-box domain-containing protein 1	Znev_14203	WD repeat-containing protein 47 isoform X1 [Zootermopsis nevadensis]
Csec_G10435	1.62531	0.0180794	FBgn0036030	-	Phosphoribosyl pyrophosphate synthetase	Mnat_06702	Ribose-phosphate pyrophosphokinase 2	Znev_07351	Ribose-phosphate pyrophosphokinase 2, partial [Zootermopsis nevadensis]
Csec_G14547	1.6221	0.0295919	FBgn0052447	Insufficient genetic data for FlyBase to solicit a summary. [Date last reviewed: 2016-06-30]	-	Mnat_02041	G-protein coupled receptor family C group 5 member C	Znev_17680	NA
Csec_G12529	1.62209	0.0294724	FBgn0036857	Insufficient genetic data for FlyBase to solicit a summary. [Date last reviewed: 2016-06-30]	Aldehyde dehydrogenase 7 family member A1	Mnat_12158	Alpha-aminoadipic semialdehyde dehydrogenase	Znev_02146	putative aldehyde dehydrogenase family 7 member A1 homolog isoform X1 [Zootermopsis nevadensis] > putative aldehyde dehydrogenase family 7 member A1 homolog isoform X1 [Zootermopsis nevadensis] > Alpha-aminoadipic semialdehyde dehydrogenase [Zootermopsis nevadensis]
Csec_G07979	1.622	1.14047e-05	FBgn0004367	meiotic 41 (mei-41) encodes a protein that, together with mus304, promotes DNA damage-dependent responses, including repair and cell cycle checkpoint signalling. [Date last reviewed: 2019-03-14]	meiotic 41	Mnat_02014	Serine/threonine-protein kinase atr	Znev_00569	DNA-dependent protein kinase catalytic subunit-like isoform X1 [Zootermopsis nevadensis] > DNA-dependent protein kinase catalytic subunit [Zootermopsis nevadensis]
Csec_G03771	1.61498	0.0107895	FBgn0032259	Insufficient genetic data for FlyBase to solicit a summary. [Date last reviewed: 2016-06-30]	-	NA	NA	Znev_00468	alpha-ketoglutarate-dependent dioxygenase alkB homolog 6 [Zootermopsis nevadensis] > Alkylated DNA repair protein alkB-like protein 6 [Zootermopsis nevadensis]
Csec_G01618	1.60806	0.0231264	FBgn0038610	Insufficient genetic data for FlyBase to solicit a summary. [Date last reviewed: 2016-06-30]	-	Mnat_11248	Retinol dehydrogenase 11	Znev_04952	Retinol dehydrogenase 14 [Blattella germanica]
Csec_G05267	1.6032	0.00693387	FBgn0260653	serpentine (serp) encodes a putative chitin deacetylase. It is expressed by the epidermal and tracheal cells and is secreted into the apical extracellular space. Its activity maintains the strength of cuticles and restricts tracheal tube length. [Date last reviewed: 2019-03-14]	serpentine	Mnat_12519	NA	Znev_11616	NA
Csec_G01448	1.60277	0.0224139	FBgn0039226	Uracil-DNA degrading factor (Ude) encodes a DNA-processing enzyme with uracil-DNA-degrading activity. [Date last reviewed: 2019-03-14]	Uracil-DNA degrading factor	NA	NA	Znev_01358	NA
Csec_G10148	1.58896	0.0187854	FBgn0033636	toutatis (tou) encodes a transcription factor that activates proneural expression via positive regulation of the product of pnr. It is involved in chromatin remodeling and nervous system development. [Date last reviewed: 2019-08-01]	toutatis	NA	NA	Znev_02137	differentially expressed in FDCP 6 homolog [Zootermopsis nevadensis] > Differentially expressed in FDCP 6-like protein [Zootermopsis nevadensis]
Csec_G10645	1.58832	0.0194858	NA	NA	NA	Mnat_10874	Serine/threonine-protein kinase 17B	Znev_13526	serine/threonine-protein kinase DDB_G0283821 [Cryptotermes secundus]
Csec_G07717	1.58589	0.0101728	FBgn0020269	-	M-spondin	Mnat_14201	Spondin-2	Znev_16902	spondin-2 [Cryptotermes secundus]
Csec_G04759	1.58212	0.0161006	FBgn0086378	-	Apoptosis-linked gene-2	Mnat_14434	Peflin	Znev_06065	Programmed cell death protein 6 [Blattella germanica]
Csec_G10938	1.56561	0.0444906	FBgn0015737	Insufficient genetic data for FlyBase to solicit a summary. [Date last reviewed: 2016-06-30]	Hemomucin	NA	NA	Znev_01517	Adipocyte plasma membrane-associated protein [Zootermopsis nevadensis]
Csec_G02366	1.56233	0.0306652	FBgn0261109	marionette (mrn) encodes a subunit of the basal transcription and DNA repair factor TFIIH. [Date last reviewed: 2019-03-14]	marionette	Mnat_14580	General transcription factor IIH subunit 4	Znev_00410	General transcription factor IIH subunit 4 [Blattella germanica]
Csec_G16911	1.55292	0.000557335	FBgn0032394	-	3-hydroxyacyl-CoA dehydratase 1	Mnat_05966	3-hydroxyacyl-CoA dehydratase	Znev_08255	Protein-tyrosine phosphatase-like member B [Zootermopsis nevadensis]
Csec_G11264	1.55232	0.000141106	FBgn0002526	-	Laminin A	Mnat_11703	Laminin subunit alpha	Znev_15076	Laminin subunit alpha, partial [Zootermopsis nevadensis]
Csec_G02277	1.53665	4.01645e-05	FBgn0036239	Pop2 (Pop2) encodes a poly(A)-specific ribonuclease involved in translation inhibition. [Date last reviewed: 2019-08-01]	Pop2	NA	NA	Znev_10337	CCR4-NOT transcription complex subunit 7 [Blattella germanica]
Csec_G02427	1.53068	0.00230166	FBgn0026077	Gasp (Gasp) encodes a protein involved in cuticle biosynthesis during embryonic tracheal system development. [Date last reviewed: 2019-09-19]	Gasp	Mnat_11631	NA	Znev_05881	Protein obstructor-E [Cryptotermes secundus]
Csec_G16022	1.52267	0.0102884	FBgn0259726	Insufficient genetic data for FlyBase to solicit a summary. [Date last reviewed: 2016-06-30]	-	NA	NA	Znev_16687	GPI mannosyltransferase 1 [Blattella germanica]
Csec_G01672	1.52122	0.028516	FBgn0033710	Insufficient genetic data for FlyBase to solicit a summary. [Date last reviewed: 2016-06-30]	-	Mnat_12114	Spondin-1	Znev_12888	Spondin-1 [Zootermopsis nevadensis]
Csec_G06681	1.51847	0.0258904	FBgn0036302	Insufficient genetic data for FlyBase to solicit a summary. [Date last reviewed: 2016-06-30]	sosondowah	Mnat_06754	NA	Znev_17925	ankyrin repeat domain-containing protein SOWAHB isoform X2 [Cryptotermes secundus]
Csec_G17634	1.51732	0.0228065	FBgn0035900	-	ZC3H3	NA	NA	Znev_07147	zinc finger CCCH domain-containing protein 3 [Zootermopsis nevadensis] > zinc finger CCCH domain-containing protein 3 [Zootermopsis nevadensis] > zinc finger CCCH domain-containing protein 3 [Zootermopsis nevadensis] > zinc finger CCCH domain-containing protein 3 [Zootermopsis nevadensis] > Zinc finger CCCH domain-containing protein 7 [Zootermopsis nevadensis]
Csec_G07284	1.51369	0.0337617	NA	NA	NA	NA	NA	NA	NA
Csec_G00680	1.51234	0.0157092	NA	NA	NA	NA	NA	Znev_01675	LisH domain-containing protein FOPNL [Blattella germanica]
Csec_G10175	1.51174	0.00912835	FBgn0037364	Rab23 (Rab23) encodes a member of the Rab family of small GTPases known to be involved in vesicle transport processes. It cooperates with the product of in and the core group of planar cell polarity genes. It contributes to restricting actin accumulation and thus, prehair initiation to a single site within each wing cell, and to regulate the number and orientation of hairs on the leg and the abdo…	Rab23	Mnat_08430	Ras-related protein Rab-23	Znev_09485	ras-related protein Rab-23 [Zootermopsis nevadensis] > ras-related protein Rab-23 [Zootermopsis nevadensis] > Ras-related protein Rab-23 [Zootermopsis nevadensis]
Csec_G03959	1.50948	0.000584289	FBgn0011674	inscuteable (insc) encodes an adaptor protein required for asymmetric cell division. It interacts with the microtubule binding protein encoded by mud and the adaptor encoded by pins. It also binds to the apical complex proteins encoded by baz, par-6 and aPKC and may recruit microtubule binding proteins to the apical cell cortex to induce apical-basal spindle orientation. [Date last reviewed: 2019…	inscuteable	NA	NA	Znev_05176	protein inscuteable homolog [Zootermopsis nevadensis] > protein inscuteable homolog [Zootermopsis nevadensis] > protein inscuteable homolog [Zootermopsis nevadensis] > protein inscuteable homolog [Zootermopsis nevadensis] > Inscuteable-like protein [Zootermopsis nevadensis]
Csec_G03063	1.50806	0.0202917	FBgn0010638	Sec61 β subunit (Sec61β) encodes a protein involved in the regulation of autophagy. [Date last reviewed: 2019-09-19]	Sec61 beta subunit	NA	NA	Znev_05569	Sec61 beta family protein [Coptotermes formosanus]
Csec_G10456	1.50796	0.0225151	FBgn0034401	Methionyl-tRNA synthetase (MetRS) encodes an enzyme that catalyzes the covalent attachment of methionine to methionyl-tRNA, an essential first step of protein translation. [Date last reviewed: 2019-03-14]	Methionyl-tRNA synthetase	Mnat_09475	Methionyl-tRNA synthetase, cytoplasmic	Znev_12956	Methionyl-tRNA synthetase, cytoplasmic [Zootermopsis nevadensis]
Csec_G00788	1.50681	0.000309812	NA	NA	NA	Mnat_16889	WD repeat-containing protein 11	Znev_05211	WD repeat-containing protein 11 [Blattella germanica]
Csec_G14563	1.50542	0.00864152	FBgn0000057	adipose (adp) encodes a protein involved in lipid metabolism and fat storage. [Date last reviewed: 2019-09-12]	adipose	Mnat_15318	DDB1- and CUL4-associated factor 6	Znev_00115	WD and tetratricopeptide repeats protein 1, partial [Zootermopsis nevadensis]
Csec_G02397	1.50137	0.0487448	FBgn0034035	-	-	Mnat_12344	Mannose-1-phosphate guanyltransferase alpha-A	Znev_03822	mannose-1-phosphate guanyltransferase alpha-A isoform X1 [Zootermopsis nevadensis] > Mannose-1-phosphate guanyltransferase alpha-A [Zootermopsis nevadensis]
Csec_G03906	1.49521	0.0367262	NA	NA	NA	Mnat_01427	NA	Znev_05691	NA
Csec_G09480	1.49071	0.00522195	FBgn0283471	wings up A (wupA) encodes a cytoskeletal protein of the troponin complex of the muscle thin filament. It is involved in calcium-dependent regulation of muscle contraction, and in development of the embryonic heart, skeletal muscle and flight muscle It also contributes to non-muscle functions such as apico-basal polarity formation, nuclear division and maintenance of nuclear integrity. [Date last …	wings up A	Mnat_08023	Troponin I	Znev_16276	troponin I isoform X1 [Zootermopsis nevadensis] > Troponin I [Zootermopsis nevadensis]
Csec_G11782	1.49053	0.0416252	FBgn0033520	Insufficient genetic data for FlyBase to solicit a summary. [Date last reviewed: 2016-06-30]	Peroxiredoxin 2540-1	Mnat_04323	Peroxiredoxin-6	Znev_03511	peroxiredoxin-6-like isoform X1 [Zootermopsis nevadensis] > peroxiredoxin-6-like isoform X1 [Zootermopsis nevadensis] > Peroxiredoxin-6 [Zootermopsis nevadensis]
Csec_G06858	1.48706	0.0203207	FBgn0037045	Insufficient genetic data for FlyBase to solicit a summary. [Date last reviewed: 2017-07-13]	-	Mnat_09992	Methyltransferase-like protein 22	Znev_03234	methyltransferase-like protein 22 isoform X1 [Zootermopsis nevadensis] > methyltransferase-like protein 22 isoform X1 [Zootermopsis nevadensis] > methyltransferase-like protein 22 isoform X1 [Zootermopsis nevadensis]
Csec_G16586	1.48616	0.0250119	FBgn0033919	Insufficient genetic data for FlyBase to solicit a summary. [Date last reviewed: 2016-06-30]	-	NA	NA	Znev_08334	mucin-5AC-like isoform X2 [Zootermopsis nevadensis]
Csec_G07953	1.47997	0.0073445	FBgn0002567	Rab32 (Rab32) encodes a small GTPase that contributes to vesicle trafficking regulation. It is involved in eye development, autophagy and lipid storage. [Date last reviewed: 2019-09-26]	Rab32	Mnat_13375	Ras-related protein Rab-32B	Znev_02473	ras-related protein Rab-44 isoform X1 [Zootermopsis nevadensis] > Ras-related protein Rab-32 [Zootermopsis nevadensis]
Csec_G15960	1.47446	3.93475e-05	FBgn0026402	Nuclear inhibitor of Protein phosphatase 1 (NiPp1) encodes a PP1 phosphatase inhibitor involved in axon guidance. [Date last reviewed: 2019-09-26]	Nuclear inhibitor of Protein phosphatase 1	Mnat_16058	Smad nuclear interacting protein 1	Znev_03127	Nuclear inhibitor of protein phosphatase 1 [Zootermopsis nevadensis]
Csec_G03111	1.46407	0.00323526	FBgn0010774	-	RNA and export factor binding protein 1	Mnat_15582	RNA-binding protein 39	Znev_09506	RNA and export factor-binding protein 2 [Coptotermes formosanus]
Csec_G02862	1.45934	0.00229271	FBgn0262126	Secretory 24CD (Sec24CD) encodes a subunit of the coat protein complex of COPII vesicles, which transport cargo from the endoplasmic reticulum to the Golgi apparatus. It is essential for export of membrane and secreted proteins from the endoplasmic reticulum. It is involved in epithelial morphogenesis and differentiation. [Date last reviewed: 2019-03-14]	Secretory 24CD	Mnat_15523	Protein transport protein Sec24B	Znev_07288	protein transport protein Sec24C-like [Zootermopsis nevadensis] > Protein transport protein Sec24C [Zootermopsis nevadensis]
Csec_G11105	1.45579	0.0151599	NA	NA	NA	Mnat_10670	NA	Znev_10429	NA
Csec_G01427	1.45557	0.011942	FBgn0020385	pugilist (pug) encodes the trifunctional enzyme methylenetetrahydrofolate dehydrogenase involved in the pigmentation of pteridines and ommochromes. [Date last reviewed: 2019-09-12]	pugilist	Mnat_07876	C-1-tetrahydrofolate synthase, cytoplasmic	Znev_04881	C-1-tetrahydrofolate synthase, cytoplasmic isoform X1 [Zootermopsis nevadensis] > C-1-tetrahydrofolate synthase, cytoplasmic isoform X1 [Zootermopsis nevadensis]
Csec_G16328	1.45023	0.0141432	FBgn0034802	-	CCHC-type zinc finger nucleic acid binding protein	Mnat_16511	Retrovirus-related Pol polyprotein from transposon TNT 1-94	Znev_09957	PREDICTED: CCHC-type zinc finger protein CG3800 isoform X2 [Ceratosolen solmsi marchali]
Csec_G02626	1.44944	1.55922e-11	FBgn0037633	Insufficient genetic data for FlyBase to solicit a summary. [Date last reviewed: 2016-06-30]	-	Mnat_14936	PiggyBac transposable element-derived protein 4	Znev_12913	PiggyBac transposable element-derived protein 3 [Zootermopsis nevadensis]
Csec_G13557	1.43792	0.0269212	FBgn0040259	Insufficient genetic data for FlyBase to solicit a summary. [Date last reviewed: 2016-06-30]	UDP-glycosyltransferase family 302 member C1	Mnat_02213	2-hydroxyacylsphingosine 1-beta-galactosyltransferase	Znev_06300	UDP-glucuronosyltransferase 2B19 [Cryptotermes secundus] > UDP-glucuronosyltransferase 2B19 [Cryptotermes secundus]
Csec_G17509	1.43601	0.0044467	FBgn0037998	Insufficient genetic data for FlyBase to solicit a summary. [Date last reviewed: 2016-06-30]	Component of oligomeric golgi complex 1	Mnat_06324	Conserved oligomeric Golgi complex subunit 1	Znev_00288	Conserved oligomeric Golgi complex subunit 1 [Harpegnathos saltator]
Csec_G05652	1.43428	0.000479379	NA	NA	NA	Mnat_11308	Abhydrolase domain-containing protein 14A	Znev_13365	Abhydrolase domain-containing protein 14B, partial [Zootermopsis nevadensis]
Csec_G12007	1.43411	0.0055407	FBgn0026080	Tat interactive protein 60kDa (Tip60) encodes a lysine acetyltransferase that acetylates histone proteins to regulate chromatin packaging and epigenetic gene control. It also acetylates non-histone proteins, and plays a role in apoptosis, DNA repair and various neural processes. [Date last reviewed: 2019-03-14]	Tat interactive protein 60kDa	Mnat_17059	Histone acetyltransferase Tip60	Znev_00128	Histone acetyltransferase Tip60 [Cryptotermes secundus]
Csec_G07502	1.4337	0.000930488	FBgn0035877	Insufficient genetic data for FlyBase to solicit a summary. [Date last reviewed: 2016-06-30]	-	Mnat_08994	NA	Znev_17989	UPF0183 protein CG7083 isoform X1 [Zootermopsis nevadensis] > UPF0183 protein CG7083 isoform X1 [Zootermopsis nevadensis] > UPF0183 protein CG7083 isoform X1 [Zootermopsis nevadensis] > UPF0183 protein CG7083 isoform X1 [Zootermopsis nevadensis] > UPF0183 protein CG7083 isoform X1 [Zootermopsis nevadensis]
Csec_G08343	1.43198	9.90903e-06	FBgn0038876	Insufficient genetic data for FlyBase to solicit a summary. [Date last reviewed: 2016-06-30]	Isopentenyl-diphosphate delta isomerase	Mnat_11052	Isopentenyl-diphosphate Delta-isomerase 1	Znev_09747	isopentenyl diphosphate isomerase [Nasutitermes takasagoensis]
Csec_G17335	1.42562	0.0237363	FBgn0284243	-	beta-Tubulin at 56D	Mnat_02405	Tubulin beta-1 chain	Znev_03450	tubulin beta-1 chain [Diaphorina citri]
Csec_G01171	1.41425	0.00194739	NA	NA	NA	NA	NA	NA	NA
Csec_G01036	1.40861	0.00314837	FBgn0250869	Insufficient genetic data for FlyBase to solicit a summary. [Date last reviewed: 2016-10-13]	-	NA	NA	Znev_04348	NA
Csec_G11648	1.39586	0.0191415	FBgn0003174	pawn (pwn) encodes a protein involved in chaeta morphogenesis. [Date last reviewed: 2019-09-19]	pawn	Mnat_07963	Protein jagged-1b	Znev_07568	Sushi, nidogen and EGF-like domain-containing protein 1, partial [Zootermopsis nevadensis]
Csec_G13424	1.39451	0.0123991	FBgn0030088	Insufficient genetic data for FlyBase to solicit a summary. [Date last reviewed: 2016-06-30]	ADP-ribosylation factor related protein 1	Mnat_11555	ADP-ribosylation factor-related protein 1	Znev_09403	ADP-ribosylation factor-related protein 1 [Zootermopsis nevadensis]
Csec_G14861	1.39424	0.036159	FBgn0052645	-	-	Mnat_06162	Nose resistant to fluoxetine protein 6	Znev_08375	Nose resistant to fluoxetine protein 6 [Zootermopsis nevadensis]
Csec_G10430	1.3811	0.014688	FBgn0261801	Insufficient genetic data for FlyBase to solicit a summary. [Date last reviewed: 2016-06-30]	-	Mnat_06697	NA	Znev_07342	NA
Csec_G00441	1.37835	0.0295389	FBgn0015338	CG5861 encodes a transmembrane protein involved in phagocytosis. [Date last reviewed: 2019-03-07]	-	NA	NA	Znev_07223	Transmembrane protein 147 [Cryptotermes secundus]
Csec_G02515	1.37272	0.0062958	FBgn0004197	-	Serrate	Mnat_07963	Protein jagged-1b	Znev_07715	Serrate protein, partial [Zootermopsis nevadensis]
Csec_G17433	1.35949	0.0109977	NA	NA	NA	NA	NA	Znev_04115	UBA-like domain-containing protein 2-A isoform X1 [Cryptotermes secundus] > UBA-like domain-containing protein 2 [Cryptotermes secundus]
Csec_G16833	1.35893	0.00664671	FBgn0025336	-	-	Mnat_15931	28S ribosomal protein S27, mitochondrial	Znev_11050	28S ribosomal protein S27, mitochondrial [Zootermopsis nevadensis] > 28S ribosomal protein S27, mitochondrial [Zootermopsis nevadensis]
Csec_G11482	1.35399	0.0352213	NA	NA	NA	NA	NA	Znev_04261	NA
Csec_G03301	1.35397	0.0202917	FBgn0033813	fates-shifted (fsd) encodes an F-box protein with a role in the gradient formation of the product of bcd and fatemap specification through targeting bcd protein for ubiquitination and degradation. [Date last reviewed: 2019-03-07]	fates-shifted	Mnat_15250	NA	Znev_00236	transmembrane protein 183 isoform X2 [Zootermopsis nevadensis]
Csec_G02744	1.35301	0.0174	NA	NA	NA	NA	NA	Znev_00135	Pecanex-like protein 1 [Zootermopsis nevadensis]
Csec_G01877	1.34413	0.00447796	FBgn0037017	-	-	NA	NA	Znev_04791	Down syndrome critical region protein 3 isoform X1 [Zootermopsis nevadensis]
Csec_G17225	1.33858	0.0366824	FBgn0004638	downstream of receptor kinase (drk) encodes an adaptor protein that recognizes phosphorylated tyrosine residues of membrane receptors and triggers the Ras/Raf/MAPK pathway. drk product contributes to the regulation of cytoskeletal organization and participates in developmental and cognitive processes (associative learning, anesthesia resistant memory). [Date last reviewed: 2018-09-06]	downstream of receptor kinase	Mnat_06897	Protein E(sev)2B	Znev_06421	Protein E(sev)2B [Blattella germanica]
Csec_G06021	1.3258	0.020969	NA	NA	NA	NA	NA	Znev_05474	macrophage migration inhibitory factor homolog isoform X1 [Zootermopsis nevadensis] > macrophage migration inhibitory factor homolog isoform X1 [Zootermopsis nevadensis] > Macrophage migration inhibitory factor-like protein [Zootermopsis nevadensis]
Csec_G17121	1.32482	0.048274	FBgn0037709	Insufficient genetic data for FlyBase to solicit a summary. [Date last reviewed: 2016-06-30]	-	Mnat_09596	2-oxoisovalerate dehydrogenase subunit alpha, mitochondrial	Znev_02559	2-oxoisovalerate dehydrogenase subunit alpha, mitochondrial isoform X1 [Zootermopsis nevadensis]
Csec_G00573	1.31023	0.0127705	FBgn0016693	Putative Achaete Scute Target 1 (Past1) encodes a protein that associates predominantly with the plasma membrane and genetically interacts with N. It contributes to endocytosis, male sterility, temperature sensitivity, life span and differentiation of photoreceptors R1/R6/R7 and cone cells. [Date last reviewed: 2019-03-14]	Putative Achaete Scute Target 1	Mnat_14330	Sarcalumenin	Znev_00463	EH domain-containing protein 1, partial [Camponotus floridanus]
Csec_G01037	1.30577	0.0130749	FBgn0004391	shattered (shtd) encodes the largest subunit that forms the scaffold of the Anaphase Promoting Complex/Cyclosome (APC/C) E3 ubiquitin ligase. APC/C is active during mitosis and G1 phases of the cell cycle to mediates the degradation of cyclins and other key cell cycle regulators, which triggers the metaphase to anaphase transition and the exit from mitosis. [Date last reviewed: 2018-09-06]	shattered	NA	NA	Znev_17828	Anaphase-promoting complex subunit 1 [Cryptotermes secundus]
Csec_G02832	1.30475	0.0101807	FBgn0035498	-	Fermitin 1	Mnat_04872	Talin-1	Znev_15927	unc-112-related protein-like isoform X1 [Zootermopsis nevadensis] > Unc-112-related protein [Zootermopsis nevadensis]
Csec_G17790	1.3045	0.00384026	FBgn0038601	-	-	Mnat_12211	DNA-directed RNA polymerase I subunit RPA49	Znev_02252	DNA-directed RNA polymerase I subunit rpa49 [Zootermopsis nevadensis] > DNA-directed RNA polymerase I subunit RPA49 [Zootermopsis nevadensis]
Csec_G14434	1.30036	0.0177962	FBgn0031114	cactin (cactin) encodes a conserved protein that functions in the Rel-NFkB pathway, possibly by controlling the stability of the product of cact. [Date last reviewed: 2018-10-04]	cactin	Mnat_14280	NA	Znev_10534	Uncharacterized protein C19orf29 [Atta colombica]
Csec_G05650	1.29728	0.0479268	FBgn0029976	snazarus (snz) encodes a sorting nexin protein involved in lifespan. [Date last reviewed: 2019-03-14]	snazarus	Mnat_11306	Sorting nexin-25	Znev_13363	sorting nexin-25 isoform X1 [Zootermopsis nevadensis] > sorting nexin-25 isoform X1 [Zootermopsis nevadensis] > Sorting nexin-25 [Zootermopsis nevadensis]
Csec_G10945	1.296	0.0147708	FBgn0033842	Insufficient genetic data for FlyBase to solicit a summary. [Date last reviewed: 2016-06-30]	crowded by cid	NA	NA	Znev_01522	protein CLP1 homolog [Zootermopsis nevadensis] > CLP1-like protein [Zootermopsis nevadensis]
Csec_G07293	1.29565	0.0152389	FBgn0022344	-	-	Mnat_10849	ATP synthase mitochondrial F1 complex assembly factor 1	Znev_09340	ATP synthase mitochondrial F1 complex assembly factor 1 [Zootermopsis nevadensis] > ATP synthase mitochondrial F1 complex assembly factor 1 [Zootermopsis nevadensis]
Csec_G15283	1.29334	0.0445947	NA	NA	NA	NA	NA	Znev_00878	Phosphonopyruvate decarboxylase [Zootermopsis nevadensis]
Csec_G01358	1.29148	0.00308845	FBgn0033639	-	-	Mnat_04050	Ubiquitin-conjugating enzyme E2 Z	Znev_10959	F-box/LRR-repeat protein 2-like [Zootermopsis nevadensis] > F-box/LRR-repeat protein 2-like [Zootermopsis nevadensis] > F-box/LRR-repeat protein 2 [Zootermopsis nevadensis]
Csec_G11608	1.29116	0.00950249	FBgn0000053	GART trifunctional enzyme (Gart) encodes a multifunctional enzyme that exhibits phosphoribosylamine-glycine ligase, phosphoribosylformylglycinamidine cyclo-ligase and phosphoribosylglycinamide formyltransferase activities. [Date last reviewed: 2019-09-12]	GART trifunctional enzyme	Mnat_05898	Trifunctional purine biosynthetic protein adenosine-3	Znev_01970	trifunctional purine biosynthetic protein adenosine-3 [Zootermopsis nevadensis] > Trifunctional purine biosynthetic protein adenosine-3 [Zootermopsis nevadensis]
Csec_G08011	1.28757	0.00229271	FBgn0039681	Insufficient genetic data for FlyBase to solicit a summary. [Date last reviewed: 2016-06-30]	-	Mnat_00293	Transmembrane protein 86A	Znev_18544	lysoplasmalogenase-like protein TMEM86A isoform X1 [Zootermopsis nevadensis]
Csec_G17595	1.28573	0.0161926	FBgn0031877	Insufficient genetic data for FlyBase to solicit a summary. [Date last reviewed: 2016-06-30]	3-Hydroxymethyl-3-methylglutaryl-CoA lyase	Mnat_00075	Hydroxymethylglutaryl-CoA lyase, mitochondrial	Znev_01456	hydroxymethylglutaryl-CoA lyase, mitochondrial isoform X1 [Zootermopsis nevadensis]
Csec_G08838	1.27124	0.0162691	FBgn0030792	Insufficient genetic data for FlyBase to solicit a summary. [Date last reviewed: 2016-06-30]	-	Mnat_12082	Uridine-cytidine kinase-like 1	Znev_09108	Rab-like protein 3 [Zootermopsis nevadensis]
Csec_G12787	1.26729	0.0201948	NA	NA	NA	Mnat_16792	Protein kinase C	NA	NA
Csec_G05225	1.26563	0.0120027	FBgn0010317	Cyclin J (CycJ) encodes a cyclin-dependent protein serine/threonine kinase regulator that contributes to oogenesis and the early embryonic division cycles. [Date last reviewed: 2019-09-19]	Cyclin J	Mnat_16332	NA	Znev_02760	Cyclin-J-like protein [Zootermopsis nevadensis]
Csec_G02316	1.26427	0.00212257	FBgn0034644	-	-	Mnat_15590	NA	Znev_06930	inositol hexakisphosphate kinase 2 isoform X2 [Cryptotermes secundus] > inositol hexakisphosphate kinase 2 isoform X1 [Cryptotermes secundus]
Csec_G02103	1.26353	0.0366502	FBgn0036381	Insufficient genetic data for FlyBase to solicit a summary. [Date last reviewed: 2016-06-30]	-	Mnat_16806	Alanine--glyoxylate aminotransferase 2, mitochondrial	Znev_11087	Alanine--glyoxylate aminotransferase 2-like, partial [Zootermopsis nevadensis]
Csec_G15869	1.25241	0.0157642	NA	NA	NA	NA	NA	NA	NA
Csec_G11524	1.24373	7.11598e-05	FBgn0034963	Insufficient genetic data for FlyBase to solicit a summary. [Date last reviewed: 2016-06-30]	CCR4-NOT transcription complex subunit 11	Mnat_16222	NA	Znev_07074	CCR4-NOT transcription complex subunit 11 [Blattella germanica]
Csec_G09029	1.23854	0.0257797	FBgn0010278	Insufficient genetic data for FlyBase to solicit a summary. [Date last reviewed: 2016-06-30]	Structure specific recognition protein	Mnat_15346	FACT complex subunit Ssrp1	Znev_06426	FACT complex subunit Ssrp1 [Blattella germanica]
Csec_G08773	1.2377	4.01645e-05	FBgn0013347	Transcription-factor-IIA-S (TfIIA-S) encodes one of the basal transcription factors required for the formation of the pre-initiation complex (PIC) at Pol II-transcribed genes. It stabilizes the product of Tbp-TATA box interaction, thus promoting PIC formation. [Date last reviewed: 2019-03-14]	Transcription-factor-IIA-S	Mnat_13011	Eukaryotic translation initiation factor 3 subunit A	Znev_01609	Transcription initiation factor IIA subunit 2 [Zootermopsis nevadensis]
Csec_G17518	1.23049	0.0344078	FBgn0035501	Insufficient genetic data for FlyBase to solicit a summary. [Date last reviewed: 2016-06-30]	-	Mnat_12991	Proclotting enzyme	Znev_01625	Venom serine protease Bi-VSP [Cryptotermes secundus]
Csec_G04779	1.21484	0.0422455	FBgn0014859	Hormone receptor-like in 38 (Hr38) encodes a protein that can heterodimerize with the U adult cuticle and for the proper uptake and storage of glycogen in larvae. [Date last reviewed: 2019-03-07]	Hormone receptor-like in 38	Mnat_05508	Probable nuclear hormone receptor HR38	Znev_16131	probable nuclear hormone receptor HR38 isoform X1 [Zootermopsis nevadensis]
Csec_G02462	1.20693	0.0137872	FBgn0005771	-	no ocelli	Mnat_00686	Zinc finger protein Noc	Znev_13675	Zinc finger protein Noc [Blattella germanica]
Csec_G03851	1.20455	0.0237363	FBgn0032292	ER Membrane protein Complex 3 (EMC3) encodes a subunit of the ER membrane protein complex (EMC). In fly retinas, EMC has been shown to be essential for the biosynthesis of multi-pass membrane proteins, but not for single-pass membrane proteins and secretory proteins. [Date last reviewed: 2019-03-07]	ER membrane protein complex subunit 3	Mnat_08627	Mariner Mos1 transposase	Znev_11078	ER membrane protein complex subunit 3 [Blattella germanica]
Csec_G07593	1.1988	0.0383384	FBgn0039844	Insufficient genetic data for FlyBase to solicit a summary. [Date last reviewed: 2016-06-30]	-	Mnat_06723	B(0,+)-type amino acid transporter 1	Znev_01180	Y+L amino acid transporter 2, partial [Zootermopsis nevadensis]
Csec_G13328	1.19493	0.0178926	FBgn0027498	Insufficient genetic data for FlyBase to solicit a summary. [Date last reviewed: 2016-06-30]	-	Mnat_03557	LanC-like-like protein	Znev_00756	lanC-like protein 2 [Limulus polyphemus]
Csec_G07542	1.1889	0.0345625	FBgn0000479	dunce (dnc) encodes a cAMP-specific phosphodiesterase, responsible for cAMP degradation. dnc product plays a pivotal role in neurological and behavioral plasticity including synaptic development and function, learning and courtship. The product of dnc is also known to affect regulation of several developmental processes such as oogenesis. [Date last reviewed: 2019-03-21]	dunce	Mnat_16380	High affinity cAMP-specific 3',5'-cyclic phosphodiesterase 7A	Znev_02450	High affinity cAMP-specific 3',5'-cyclic phosphodiesterase 7A [Zootermopsis nevadensis]
Csec_G05201	1.18575	0.0350057	FBgn0265726	Nna1 carboxypeptidase (Nna1) encodes a highly conserved cytoplasmic carboxypeptidase. Nna1 loss leads to neurodegeneration by causing mitochondrial dysfunction. It has been proposed to function as protein-deglutamylases, possibly interacting with and modifying tubulin. [Date last reviewed: 2019-03-14]	Nna1 carboxypeptidase	Mnat_13187	Cytosolic carboxypeptidase 1	Znev_00445	cytosolic carboxypeptidase 1-like isoform X1 [Zootermopsis nevadensis]
Csec_G10944	1.18519	0.0151666	FBgn0030700	Insufficient genetic data for FlyBase to solicit a summary. [Date last reviewed: 2017-07-13]	-	NA	NA	Znev_01521	PREDICTED: glycosyltransferase-like domain-containing protein 1-like [Saccoglossus kowalevskii]
Csec_G14672	1.17467	0.0044467	NA	NA	NA	NA	NA	Znev_01741	copine-8-like [Zootermopsis nevadensis] > copine-8-like [Zootermopsis nevadensis] > copine-8-like [Zootermopsis nevadensis] > copine-8-like [Zootermopsis nevadensis] > Copine-8 [Zootermopsis nevadensis]
Csec_G15524	1.17175	0.0121195	FBgn0015781	Insufficient genetic data for FlyBase to solicit a summary. [Date last reviewed: 2016-06-30]	Pyrroline 5-carboyxlate reductase	NA	NA	Znev_12630	Pyrroline-5-carboxylate reductase 1, mitochondrial [Zootermopsis nevadensis]
Csec_G01273	1.15811	0.0324752	FBgn0035540	Syntaxin 17 (Syx17) encodes a Qa type SNARE protein localizing to ER, mitochondria and autophagosomes. It mediates the fusion of autophagosomes with endosomes and lysosomes by forming a SNARE complex with the products of Snap29 and Vamp7. The product of Syx17 roles include autophagosome clearance and neuromuscular function. [Date last reviewed: 2019-03-14]	Syntaxin 17	Mnat_11815	Syntaxin-17	Znev_08223	syntaxin-17 [Cephus cinctus]
Csec_G05119	1.1575	0.0321617	FBgn0040475	-	SH3 and PX domain containing 1	Mnat_10260	Sorting nexin-9	Znev_06373	sorting nexin lst-4 [Zootermopsis nevadensis] > Sorting nexin-9 [Zootermopsis nevadensis]
Csec_G14334	1.15481	0.0422622	FBgn0030693	-	-	Mnat_04393	NA	Znev_02666	RING finger protein 141 [Blattella germanica]
Csec_G11133	1.15461	0.0189647	FBgn0266186	Vesicle-associated membrane protein 7 (Vamp7) encodes an R type SNARE protein. It mediates the fusion of autophagosomes with endosomes and lysosomes by forming a SNARE complex with the products of Syx17 and Snap29. It localizes to endosomes in a Rab21 and Sbf dependent manner. [Date last reviewed: 2019-03-21]	Vesicle-associated membrane protein 7	Mnat_00485	Vesicle-associated membrane protein 7	Znev_03778	vesicle-associated membrane protein 7 [Athalia rosae]
Csec_G14293	1.15437	0.00423087	FBgn0040529	Insufficient genetic data for FlyBase to solicit a summary. [Date last reviewed: 2016-06-30]	Cytochrome c oxidase subunit 7A	Mnat_06553	Cytochrome c oxidase subunit 7A1, mitochondrial	Znev_08204	cytochrome c oxidase subunit VIIa [Coptotermes formosanus]
Csec_G04139	1.14769	0.0179502	FBgn0066101	Lipophorin receptor 1 (LpR1) encodes a transmembrane receptor that regulates immune response by mediating clearance of the protein encoded by nec from the hemolymph. Some of the LpR1-encoded isoforms are also involved in the cellular uptake of neutral lipids from the circulating protein encoded by apolpp. [Date last reviewed: 2019-03-14]	Lipophorin receptor 1	Mnat_13647	Very low-density lipoprotein receptor	Znev_02983	low-density lipoprotein receptor-like isoform X1 [Zootermopsis nevadensis]
Csec_G04921	1.13852	0.0337617	FBgn0026317	Tsc1 (Tsc1) encodes a tumour suppressor protein that forms a complex with the product of gig. They control cellular growth via antagonizing insulin and TOR signalling pathways. [Date last reviewed: 2019-03-14]	Tsc1	NA	NA	Znev_11179	hamartin [Zootermopsis nevadensis] > Hamartin [Zootermopsis nevadensis]
Csec_G04768	1.13662	0.0384026	FBgn0020309	crooked legs (crol) encodes a zinc finger transcription factor induced by 20-hydroxyecdysone at the onset of metamorphosis. It regulates wg transcription and cell cycle progression in the wing. Its over-expression in the eye accelerates the cell cycle and de-represses silenced genes. [Date last reviewed: 2019-03-07]	crooked legs	Mnat_17458	NA	Znev_07658	zinc finger protein 37-like [Zootermopsis nevadensis]
Csec_G12077	1.1328	8.09864e-06	FBgn0039727	Insufficient genetic data for FlyBase to solicit a summary. [Date last reviewed: 2016-06-30]	Vacuolar protein sorting 13B	Mnat_13381	Vacuolar protein sorting-associated protein 13D	Znev_08969	Vacuolar protein sorting-associated protein 13B [Zootermopsis nevadensis]
Csec_G01018	1.11083	0.0110904	FBgn0050022	Insufficient genetic data for FlyBase to solicit a summary. [Date last reviewed: 2016-06-30]	-	Mnat_07822	Hydroxyacylglutathione hydrolase, mitochondrial	Znev_04335	putative ETHE1 protein, partial [Coptotermes formosanus]
Csec_G07499	1.10764	0.0452244	FBgn0040513	Insufficient genetic data for FlyBase to solicit a summary. [Date last reviewed: 2016-06-30]	kappaB-Ras	Mnat_08997	NF-kappa-B inhibitor-interacting Ras-like protein 2	Znev_06522	NF-kappa-B inhibitor-interacting Ras-like protein [Cryptotermes secundus]
Csec_G02432	1.10126	0.0415209	FBgn0026077	Gasp (Gasp) encodes a protein involved in cuticle biosynthesis during embryonic tracheal system development. [Date last reviewed: 2019-09-19]	Gasp	Mnat_11642	NA	Znev_05886	Chondroitin proteoglycan-2 [Zootermopsis nevadensis]
Csec_G08855	1.08103	0.0051749	FBgn0035911	Insufficient genetic data for FlyBase to solicit a summary. [Date last reviewed: 2016-06-30]	-	Mnat_02452	Isovaleryl-CoA dehydrogenase, mitochondrial	Znev_08185	isovaleryl-coA dehydrogenase, mitochondrial-like protein [Coptotermes formosanus]
Csec_G13552	1.0709	0.0442015	FBgn0002773	Myosin light chain 2 (Mlc2) encodes a subunit of the myosin complex involved in myofibril assembly. It contributes to different flight-related processes including wing beat frequency, and indirect flight muscle contraction. [Date last reviewed: 2019-07-11]	Myosin light chain 2	Mnat_02219	Myosin regulatory light chain 2	Znev_06290	myosin light chain variant 2 [Periplaneta americana]
Csec_G08565	1.06925	0.00292989	FBgn0011305	Insufficient genetic data for FlyBase to solicit a summary. [Date last reviewed: 2016-06-30]	Repressor splicing factor 1	Mnat_10839	RNA-binding protein 1	Znev_17507	RNA-binding protein Rsf1, partial [Zootermopsis nevadensis]
Csec_G06389	1.06127	0.0104899	NA	NA	NA	Mnat_16027	Inosine triphosphate pyrophosphatase	Znev_04168	Endonuclease/exonuclease/phosphatase family domain-containing protein 1 [Cryptotermes secundus] > Endonuclease/exonuclease/phosphatase family domain-containing protein 1 [Cryptotermes secundus]
Csec_G01735	1.05972	0.0288571	FBgn0033050	-	PNGase-like	Mnat_00664	Peptide-N(4)-(N-acetyl-beta-glucosaminyl)asparagine amidase	Znev_10640	peptide-N(4)-(N-acetyl-beta-glucosaminyl)asparagine amidase isoform X1 [Zootermopsis nevadensis] > Peptide-N(4)-(N-acetyl-beta-glucosaminyl)asparagine amidase [Zootermopsis nevadensis]
Csec_G02798	1.0576	0.0340532	FBgn0028662	Vacuolar H[+] ATPase PPA1 subunit 1 (VhaPPA1-1) encodes a protein involved in tracheal terminal branching. [Date last reviewed: 2019-09-26]	Vacuolar H[+] ATPase PPA1 subunit 1	Mnat_10098	V-type proton ATPase 21 kDa proteolipid subunit	Znev_06869	V-type proton ATPase 21 kDa proteolipid subunit, partial [Zootermopsis nevadensis]
Csec_G04314	1.05503	0.0449067	FBgn0035145	-	Mediator complex subunit 14	Mnat_08261	Mediator of RNA polymerase II transcription subunit 14	Znev_10687	mediator of RNA polymerase II transcription subunit 14 isoform X1 [Zootermopsis nevadensis] > mediator of RNA polymerase II transcription subunit 14 isoform X1 [Zootermopsis nevadensis] > Mediator of RNA polymerase II transcription subunit 14 [Zootermopsis nevadensis]
Csec_G04295	1.05139	0.0399027	FBgn0020312	Insufficient genetic data for FlyBase to solicit a summary. [Date last reviewed: 2016-06-30]	Transmembrane O-mannosyltransferase targeting cadherins 3	Mnat_00256	NA	Znev_02347	Transmembrane and TPR repeat-containing protein 4 [Blattella germanica]
Csec_G16997	1.04775	0.032672	FBgn0038578	-	Mediator complex subunit 17	Mnat_12475	Mediator of RNA polymerase II transcription subunit 17	Znev_04391	Mediator of RNA polymerase II transcription subunit 17 [Cryptotermes secundus]
Csec_G06390	1.041	0.00530214	FBgn0029771	Insufficient genetic data for FlyBase to solicit a summary. [Date last reviewed: 2016-06-30]	-	Mnat_16026	Protein asteroid	Znev_04169	CKLF4 protein, partial [Pseudoatta argentina]
Csec_G06352	1.03813	0.00149127	FBgn0033122	Insufficient genetic data for FlyBase to solicit a summary. [Date last reviewed: 2017-07-13]	-	Mnat_07283	G protein pathway suppressor 2	Znev_07186	G protein pathway suppressor 2 isoform X1 [Zootermopsis nevadensis] > G protein pathway suppressor 2 [Zootermopsis nevadensis]
Csec_G15224	1.03303	0.0294724	FBgn0028646	Insufficient genetic data for FlyBase to solicit a summary. [Date last reviewed: 2016-06-30]	aralar1	Mnat_02906	Calcium-binding mitochondrial carrier protein Aralar1	Znev_12051	calcium-binding mitochondrial carrier protein Aralar1 isoform X1 [Zootermopsis nevadensis]
Csec_G02036	1.02466	0.00381233	NA	NA	NA	NA	NA	Znev_00715	guanine nucleotide exchange protein smcr8b-like [Zootermopsis nevadensis] > guanine nucleotide exchange protein smcr8b-like [Zootermopsis nevadensis] > guanine nucleotide exchange protein smcr8b-like [Zootermopsis nevadensis] > Smith-Magenis syndrome chromosomal region candidate gene 8-B protein-like protein [Zootermopsis nevadensis]
Csec_G16373	1.02255	0.00166779	FBgn0040227	-	eukaryotic translation initiation factor 3 subunit d1	Mnat_07818	Eukaryotic translation initiation factor 3 subunit D	Znev_07952	eukaryotic translation initiation factor 3 subunit D-like [Zootermopsis nevadensis] > Eukaryotic translation initiation factor 3 subunit D [Zootermopsis nevadensis]
Csec_G11045	1.0164	0.0206135	FBgn0020309	crooked legs (crol) encodes a zinc finger transcription factor induced by 20-hydroxyecdysone at the onset of metamorphosis. It regulates wg transcription and cell cycle progression in the wing. Its over-expression in the eye accelerates the cell cycle and de-represses silenced genes. [Date last reviewed: 2019-03-07]	crooked legs	Mnat_01540	NA	Znev_05118	zinc finger protein 271-like [Zootermopsis nevadensis]
Csec_G08833	1.00386	0.0224588	FBgn0052103	Short Calcium-binding Mitochondrial Carrier (SCaMC) encodes a mitochondrial carrier family protein with calcium-binding motifs. SCaMC transcripts are strongly detected in the corpora allata, suggesting its potential role in juvenile hormone biosynthesis. [Date last reviewed: 2019-09-26]	Short Calcium-binding Mitochondrial Carrier	Mnat_02433	NA	Znev_08162	Calcium-binding mitochondrial carrier protein SCaMC-2, partial [Zootermopsis nevadensis]
Csec_G11423	1.0031	0.00571315	FBgn0024806	DISCO Interacting Protein 2 (DIP2) encodes a member of DIP2 family. It interacts physically with the product of disco in vitro and participates in axonal bifurcation and guidance downstream of the JNK pathway. [Date last reviewed: 2019-03-21]	DISCO Interacting Protein 2	NA	NA	Znev_11112	disco-interacting protein 2 isoform X1 [Cryptotermes secundus]
Csec_G16209	0.997878	0.00649802	FBgn0051715	Insufficient genetic data for FlyBase to solicit a summary. [Date last reviewed: 2016-06-30]	-	Mnat_14203	Tankyrase-1	Znev_18625	Myotrophin [Cryptotermes secundus]
Csec_G16274	0.995415	0.0145768	FBgn0285937	Rab1 (Rab1) encodes a small GTPase which regulates endoplasmic reticulum to Golgi and intra Golgi trafficking through different effectors. It has been involved in Notch signaling, cell migration, autophagy and cytokinesis. [Date last reviewed: 2019-03-28]	Rab1	Mnat_15499	Ras-related protein Rab-43	Znev_03653	Ras-related protein Rab 1A [Schistocerca gregaria]
Csec_G14807	0.99481	0.0179392	FBgn0037011	Insufficient genetic data for FlyBase to solicit a summary. [Date last reviewed: 2016-06-30]	-	Mnat_12192	Cytosolic Fe-S cluster assembly factor nubp1	Znev_07958	cytosolic Fe-S cluster assembly factor NUBP2 homolog [Zootermopsis nevadensis] > Cytosolic Fe-S cluster assembly factor NUBP2-like protein [Zootermopsis nevadensis]
Csec_G08866	0.994546	2.35805e-05	FBgn0286567	gryzun (gry) encodes a protein required for secretion that localizes to the early Golgi apparatus. It has been implicated in memory formation. [Date last reviewed: 2019-03-07]	gryzun	NA	NA	Znev_09263	trafficking protein particle complex subunit 11 isoform X1 [Zootermopsis nevadensis] > trafficking protein particle complex subunit 11 isoform X1 [Zootermopsis nevadensis] > trafficking protein particle complex subunit 11 isoform X1 [Zootermopsis nevadensis]
Csec_G10312	0.992714	0.023697	NA	NA	NA	Mnat_02188	Protein LZIC	Znev_13412	Protein LZIC [Blattella germanica]
Csec_G10029	0.987541	0.00872469	FBgn0034269	Insufficient genetic data for FlyBase to solicit a summary. [Date last reviewed: 2017-07-13]	Hyccin	Mnat_10625	Hyccin	Znev_02189	hyccin isoform X1 [Athalia rosae]
Csec_G13630	0.987491	0.0295389	FBgn0004227	-	no on or off transient A	Mnat_00104	Polyadenylate-binding protein 1	Znev_05505	Hrp65 protein [Zootermopsis nevadensis]
Csec_G09212	0.982852	0.0191415	FBgn0029113	Ubiquitin-like activating enzyme 2 (Uba2) encodes one of two subunits (along with the product of Aos1) of the heterodimeric SUMO activating enzyme. It contains the catalytic cysteine residue that first becomes adenylated using ATP and that then forms a thioester linkage to the C-terminal end of SUMO. [Date last reviewed: 2019-09-26]	Ubiquitin-like activating enzyme 2	Mnat_06516	SUMO-activating enzyme subunit 2	Znev_04031	PREDICTED: SUMO-activating enzyme subunit 2 [Neodiprion lecontei]
Csec_G07501	0.979728	0.0285867	FBgn0026079	-	NOP2-Sun domain family, member 2	Mnat_08995	tRNA (cytosine-5-)-methyltransferase CG6133	Znev_06524	tRNA (cytosine(34)-C(5))-methyltransferase [Cryptotermes secundus]
Csec_G08400	0.965052	0.04414	FBgn0261524	licorne (lic) encodes a serine/threonine kinase that phosphorylates p38 MAP kinases. [Date last reviewed: 2019-02-28]	licorne	Mnat_07869	Dual specificity mitogen-activated protein kinase kinase 4	Znev_17342	Dual specificity mitogen-activated protein kinase kinase 6 [Blattella germanica]
Csec_G15651	0.943549	0.0298482	FBgn0033339	Secretory 31 (Sec31) encodes a protein involved in the innate immune response. [Date last reviewed: 2019-07-11]	Secretory 31	Mnat_01272	F-box-like/WD repeat-containing protein TBL1XR1	Znev_04910	protein transport protein Sec31A isoform X1 [Zootermopsis nevadensis] > protein transport protein Sec31A isoform X1 [Zootermopsis nevadensis]
Csec_G11243	0.939832	0.0328248	FBgn0038466	Insufficient genetic data for FlyBase to solicit a summary. [Date last reviewed: 2016-06-30]	-	Mnat_04697	Epidermal growth factor receptor kinase substrate 8-like protein 1	Znev_07677	Epidermal growth factor receptor kinase substrate 8, partial [Zootermopsis nevadensis]
Csec_G03940	0.939072	0.0385009	FBgn0027524	-	-	Mnat_06132	Protein will die slowly	Znev_12503	WD repeat-containing protein 61 isoform X1 [Zootermopsis nevadensis] > WD repeat-containing protein 61 [Zootermopsis nevadensis]
Csec_G14147	0.935292	0.0328248	FBgn0033350	Insufficient genetic data for FlyBase to solicit a summary. [Date last reviewed: 2017-07-13]	-	Mnat_10039	Protein FAM8A1	Znev_01213	protein FAM8A1 isoform X1 [Athalia rosae]
Csec_G13765	0.932446	0.0342952	FBgn0030109	-	-	Mnat_06729	NA	Znev_18208	protein GPR107 [Zootermopsis nevadensis]
Csec_G14629	0.930321	0.0165065	FBgn0034223	Insufficient genetic data for FlyBase to solicit a summary. [Date last reviewed: 2016-06-30]	Testin	Mnat_03348	Prickle-like protein 1-A	Znev_03912	NA
Csec_G04965	0.92504	0.00890483	FBgn0037882	-	-	Mnat_13434	DnaJ-like protein subfamily B member	Znev_00329	DnaJ-like protein subfamily C member 17 [Zootermopsis nevadensis]
Csec_G04906	0.92394	0.0177502	FBgn0010660	-	Nucleoporin 214kD	NA	NA	Znev_09142	nuclear pore complex protein Nup214 [Zootermopsis nevadensis] > Nuclear pore complex protein Nup214 [Zootermopsis nevadensis]
Csec_G10047	0.922661	0.0311173	FBgn0000289	combgap (cg) encodes a DNA binding protein that can act as a repressor or activator of gene expression depending on context. It binds to Polycomb Response Elements and is necessary to recruit Polycomb protein complexes to some of them. [Date last reviewed: 2019-03-07]	combgap	Mnat_01540	NA	Znev_02134	zinc finger protein 436-like isoform X1 [Zootermopsis nevadensis]
Csec_G07038	0.922627	0.0295919	FBgn0038251	Hexamethylene bisacetamide inducible (Hexim) encodes an RNA binding protein. When associated with snRNA:7SK, it recruits and inhibits the positive transcription elongation factor encoded by Cdk9. Regulated release and re-sequestration of the product of Cdk9 by the snRNA:7SK snRNP plays an essential role in RNA polymerase II elongation control. [Date last reviewed: 2019-03-07]	Hexamethylene bisacetamide inducible	Mnat_00053	Protein HEXIM1	Znev_06151	protein HEXIM-like [Zootermopsis nevadensis] > Protein HEXIM [Zootermopsis nevadensis]
Csec_G15745	0.920259	0.0190043	FBgn0262732	multiprotein bridging factor 1 (mbf1) encodes a transcriptional co-activator that bridges between sequence-specific transcriptional regulators and the product of Tbp. Under stress, the product of mbf1 in the cytoplasm can translocate into the nucleus and serve as a co-activator to induce stress-reponse genes. [Date last reviewed: 2019-03-14]	multiprotein bridging factor 1	NA	NA	Znev_01990	Endothelial differentiation-related factor 1 [Blattella germanica]
Csec_G04014	0.914164	0.026547	FBgn0034094	Insufficient genetic data for FlyBase to solicit a summary. [Date last reviewed: 2016-06-30]	Transferrin 3	Mnat_08769	Transferrin	Znev_05709	transferrin-like isoform X1 [Zootermopsis nevadensis] > Transferrin [Zootermopsis nevadensis]
Csec_G03804	0.913127	0.0151301	NA	NA	NA	NA	NA	Znev_00384	poly(A)-specific ribonuclease PARN-like isoform X1 [Zootermopsis nevadensis] > Poly(A)-specific ribonuclease PARN [Zootermopsis nevadensis]
Csec_G11163	0.91003	0.0309101	FBgn0033688	pre-mRNA processing factor 8 (Prp8) is an essential gene that encodes the largest and most highly conserved splicing factor. It is a core component of the U5 snRNP, with a key function in pre-mRNA processing catalyzed by the spliceosome. [Date last reviewed: 2019-03-14]	pre-mRNA processing factor 8	Mnat_09428	Pre-mRNA-processing-splicing factor 8	Znev_12691	PREDICTED: pre-mRNA-processing-splicing factor 8 [Neodiprion lecontei]
Csec_G03896	0.90645	0.00509926	FBgn0028397	Tob (Tob) encodes a protein involved in long-term memory. [Date last reviewed: 2019-09-19]	Transducer of ERBB2	NA	NA	Znev_06657	BTG1-like protein [Coptotermes formosanus]
Csec_G08592	0.898749	0.00388388	FBgn0036534	Decapping protein 2 (DCP2) encodes a m7G(5')pppN diphosphatase involved in gene silencing by miRNA and the regulation of cytoplasmic mRNA processing body assembly. [Date last reviewed: 2019-09-12]	Decapping protein 2	Mnat_08118	mRNA-decapping enzyme 2	Znev_14870	m7GpppN-mRNA hydrolase isoform X1 [Zootermopsis nevadensis] > m7GpppN-mRNA hydrolase isoform X1 [Zootermopsis nevadensis] > mRNA-decapping enzyme 2 [Zootermopsis nevadensis]
Csec_G01368	0.892624	0.0211855	FBgn0023177	-	Protein phosphatase 19C	Mnat_07810	Serine/threonine-protein phosphatase 4 catalytic subunit	Znev_10249	Serine/threonine-protein phosphatase 4 catalytic subunit B [Bagarius yarrelli]
Csec_G00362	0.885205	0.0165065	FBgn0262871	lute (lute) encodes a protein involved in neurogenesis. [Date last reviewed: 2019-09-19]	lute	Mnat_04173	BTB/POZ domain-containing protein 6-B	Znev_06307	BTB/POZ domain-containing protein 2-like isoform X1 [Zootermopsis nevadensis] > BTB/POZ domain-containing protein 2-like isoform X1 [Zootermopsis nevadensis] > BTB/POZ domain-containing protein 2-like isoform X1 [Zootermopsis nevadensis]
Csec_G06470	0.883335	0.0349478	FBgn0035392	Insufficient genetic data for FlyBase to solicit a summary. [Date last reviewed: 2016-06-30]	-	NA	NA	Znev_04079	putative glycerol kinase 5, partial [Cryptotermes secundus]
Csec_G16377	0.873348	0.0137123	FBgn0037024	-	tenzing norgay	Mnat_07822	Hydroxyacylglutathione hydrolase, mitochondrial	Znev_11798	hydroxyacylglutathione hydrolase, mitochondrial isoform X1 [Zootermopsis nevadensis] > hydroxyacylglutathione hydrolase, mitochondrial isoform X1 [Zootermopsis nevadensis] > Hydroxyacylglutathione hydrolase, mitochondrial [Zootermopsis nevadensis]
Csec_G12223	0.871792	0.0205126	FBgn0020653	-	Thioredoxin reductase-1	Mnat_16577	Thioredoxin reductase 1, mitochondrial	Znev_03359	thioredoxin reductase 2, mitochondrial-like isoform X1 [Zootermopsis nevadensis] > Thioredoxin reductase 1, mitochondrial [Zootermopsis nevadensis]
Csec_G05587	0.865741	0.0165065	FBgn0038830	Insufficient genetic data for FlyBase to solicit a summary. [Date last reviewed: 2016-06-30]	-	Mnat_09211	Calmodulin-like protein 4	Znev_03951	calmodulin-like protein [Coptotermes formosanus]
Csec_G12783	0.86537	0.0235164	FBgn0004177	microtubule star (mts) encodes the catalytic subunit of protein phosphatase 2A. It is involved in various developmental processes and signaling pathways, such as Hh signaling and Wingless signaling. [Date last reviewed: 2018-09-06]	microtubule star	Mnat_12700	Serine/threonine-protein phosphatase 2A catalytic subunit alpha isoform	Znev_00658	microtubule star [Frankliniella occidentalis]
Csec_G15018	0.860785	0.0181463	FBgn0036512	Insufficient genetic data for FlyBase to solicit a summary. [Date last reviewed: 2016-06-30]	-	NA	NA	Znev_02645	putative Ufm1-specific protease 2 [Blattella germanica]
Csec_G08270	0.853265	0.0155781	FBgn0036774	Insufficient genetic data for FlyBase to solicit a summary. [Date last reviewed: 2016-06-30]	mitochondrial ribosomal protein S26	Mnat_17877	Probable 28S ribosomal protein S26, mitochondrial	Znev_05434	putative 28S ribosomal protein S26, mitochondrial [Cryptotermes secundus]
Csec_G09688	0.845184	0.00651879	NA	NA	NA	NA	NA	NA	NA
Csec_G11049	0.845009	0.0084858	FBgn0032690	Predicted to enable RNA binding activity. Involved in regulation of defense response to virus. Part of catalytic step 2 spliceosome and precatalytic spliceosome. Is expressed in adult head and spermatozoon. Orthologous to human DDX23	-	Mnat_00661	ATP-dependent RNA helicase vasa, isoform A	Znev_07503	putative ATP-dependent RNA helicase DDX23 [Blattella germanica]
Csec_G15370	0.839188	0.0174029	FBgn0035715	Insufficient genetic data for FlyBase to solicit a summary. [Date last reviewed: 2016-06-30]	-	Mnat_03567	IST1-like protein	Znev_11553	IST1-like protein [Zootermopsis nevadensis]
Csec_G02506	0.836561	0.0139459	FBgn0015269	Neurofibromin 1 (Nf1) encodes a protein that functions as a GTPase activating protein for the products of Ras85D and Ras64B in the larval and adult nervous system. Loss of Nf1 results in excess Ras-Raf-ERK signaling and to a non-cell-autonomous cAMP/PKA signaling defect. The product of Nf1 contributes to postembryonic growth, learning/memory, and circadian rhythm. [Date last reviewed: 2019-03-14]	Neurofibromin 1	Mnat_05008	Neurofibromin	Znev_07727	neurofibromin isoform X1 [Zootermopsis nevadensis] > neurofibromin isoform X1 [Zootermopsis nevadensis] > neurofibromin isoform X1 [Zootermopsis nevadensis]
Csec_G13055	0.832316	0.0281873	FBgn0016983	-	smallminded	Mnat_07089	Transitional endoplasmic reticulum ATPase TER94	Znev_06169	nuclear valosin-containing protein-like isoform X1 [Zootermopsis nevadensis]
Csec_G14896	0.825639	0.00395982	FBgn0052250	-	Peroxisomal Membrane Protein 34	Mnat_07877	Solute carrier family 25 member 38-A	Znev_10891	peroxisomal membrane protein PMP34 isoform X1 [Zootermopsis nevadensis] > peroxisomal membrane protein PMP34 isoform X1 [Zootermopsis nevadensis] > Peroxisomal membrane protein PMP34 [Zootermopsis nevadensis]
Csec_G09653	0.816859	0.0477301	FBgn0036580	-	Programmed Cell Death 5	NA	NA	Znev_02796	Programmed cell death protein 5 [Blattella germanica]
Csec_G05692	0.816087	0.000915527	FBgn0029945	Insufficient genetic data for FlyBase to solicit a summary. [Date last reviewed: 2016-06-30]	-	Mnat_15594	4-coumarate--CoA ligase 3	Znev_06536	acyl-CoA synthetase family member 3, mitochondrial isoform X1 [Zootermopsis nevadensis]
Csec_G08226	0.812322	0.00768711	NA	NA	NA	Mnat_16562	Neuroblastoma-amplified sequence	Znev_07194	Neuroblastoma-amplified sequence, partial [Zootermopsis nevadensis]
Csec_G04269	0.807856	0.0354529	FBgn0023175	Insufficient genetic data for FlyBase to solicit a summary. [Date last reviewed: 2016-06-30]	Proteasome alpha7 subunit	Mnat_11654	Proteasome subunit alpha type-6	Znev_18508	Proteasome subunit alpha type-3, partial [Atta colombica]
Csec_G09243	0.797492	0.0443036	FBgn0027539	lilipod (lili) encodes a multi-pass transmembrane protein required for Dpp signal transduction in the female germline to promote ovarian stem cell maintenance. [Date last reviewed: 2018-09-27]	lilipod	Mnat_11294	Protein LMBR1L	Znev_14630	Protein LMBR1L, partial [Zootermopsis nevadensis]
Csec_G02550	0.796058	0.00559158	FBgn0031815	farjavit (frj) encodes a lysophospholipid acyltransferase that preferentially adds arachidonic acid to lysophosphatidylinositol. [Date last reviewed: 2019-03-07]	farjavit	Mnat_02271	Lysophospholipid acyltransferase 7	Znev_06609	Lysophospholipid acyltransferase 7 [Zootermopsis nevadensis]
Csec_G00900	0.790663	0.039077	FBgn0036292	Insufficient genetic data for FlyBase to solicit a summary. [Date last reviewed: 2016-06-30]	-	NA	NA	Znev_01850	protein TSSC1 [Zootermopsis nevadensis] > Protein TSSC1 [Zootermopsis nevadensis]
Csec_G13652	0.789238	0.0416252	NA	NA	NA	Mnat_04191	Uncharacterized protein C17orf39	Znev_04746	Glucose-induced degradation protein 4-like protein [Cryptotermes secundus]
Csec_G09861	0.784667	0.0165769	FBgn0031395	-	-	NA	NA	Znev_12396	coiled-coil domain-containing protein 28A isoform X2 [Zootermopsis nevadensis] > Coiled-coil domain-containing protein 28B [Zootermopsis nevadensis]
Csec_G16113	0.784091	0.0419177	FBgn0085436	Not1 (Not1) encodes a poly(A)-specific ribonuclease involved in translation inhibition and ovarian follicle cell development. [Date last reviewed: 2019-08-01]	Not1	Mnat_05910	CCR4-NOT transcription complex subunit 1	Znev_16584	CCR4-NOT transcription complex subunit 1 isoform X3 [Zootermopsis nevadensis]
Csec_G17124	0.780154	0.0252496	FBgn0032863	Cell division cycle 23 (Cdc23) encodes a subunit of the anaphase promoting complex/cyclosome (APC/C). Together with other subunits, it forms a functional subcomplex of the APC/C that binds to the product of shtd and is likely to be involved in activator and substrate binding. [Date last reviewed: 2019-03-07]	Cell division cycle 23	Mnat_15426	Cell division cycle-like protein	Znev_03622	Cell division cycle protein 23-like protein [Cryptotermes secundus]
Csec_G02176	0.756189	0.0295395	FBgn0265935	-	Coronin	Mnat_00006	Coronin-2B	Znev_03438	coronin-2B-like isoform X1 [Zootermopsis nevadensis]
Csec_G12606	0.753833	0.0326386	FBgn0015245	-	Heat shock protein 60A	Mnat_03968	T-complex protein 1 subunit epsilon	Znev_05327	60 kDa heat shock protein [Blattella germanica]
Csec_G16234	0.750787	0.0121851	FBgn0030093	Brahma associated protein 111kD (Bap111) encodes a protein important for Brahma complex function. It is involved in chromatin remodeling and transcription induction. [Date last reviewed: 2019-08-01]	Brahma associated protein 111kD	Mnat_10770	High mobility group protein 20A	Znev_11984	SWI/SNF-related matrix-associated actin-dependent regulator of chromatin subfamily E member 1 [Cryptotermes secundus]
Csec_G12299	0.747169	0.0224588	FBgn0030306	-	Spase 25-subunit	NA	NA	Znev_01053	putative signal peptidase complex subunit 2 [Blattella germanica]
Csec_G16245	0.746952	0.0062958	FBgn0029708	-	-	Mnat_15848	NA	Znev_06944	NA
Csec_G02254	0.744129	0.029606	FBgn0000382	corkscrew (csw) encodes a non receptor tyrosine phosphatase acting downstream of receptor tyrosine kinases (RTKs) such as Egfr, tor and FGF RTKs. The product of csw contributes to growth regulation, cell survival and developmental patterning. [Date last reviewed: 2018-09-06]	corkscrew	Mnat_08120	Tyrosine-protein phosphatase non-receptor type 9	Znev_17130	tyrosine-protein phosphatase non-receptor type 11-like [Zootermopsis nevadensis]
Csec_G15078	0.744085	0.0154406	FBgn0029905	Nuclear factor Y-box C (Nf-YC) encodes a transcription factor involved in axon guidance. [Date last reviewed: 2019-09-12]	Nuclear factor Y-box C	Mnat_04128	Nuclear transcription factor Y subunit gamma	Znev_03476	Nuclear transcription factor Y subunit gamma [Blattella germanica]
Csec_G11993	0.730714	0.00326497	FBgn0032597	Insufficient genetic data for FlyBase to solicit a summary. [Date last reviewed: 2016-06-30]	-	Mnat_12192	Cytosolic Fe-S cluster assembly factor nubp1	Znev_06122	cytosolic Fe-S cluster assembly factor nubp1 [Zootermopsis nevadensis] > Cytosolic Fe-S cluster assembly factor nubp1 [Zootermopsis nevadensis]
Csec_G02066	0.728067	0.0451355	FBgn0001220	-	Heat shock protein cognate 5	Mnat_13739	Heat shock 70 kDa protein cognate 3	Znev_05210	Heat shock 70 kDa protein cognate 5 [Blattella germanica]
Csec_G17083	0.695689	0.0292131	FBgn0039743	Insufficient genetic data for FlyBase to solicit a summary. [Date last reviewed: 2016-06-30]	JIL-1 anchoring and stabilizing protein	Mnat_09480	NA	Znev_11682	Hepatoma-derived growth factor-related protein 2 [Zootermopsis nevadensis]
Csec_G06583	0.679271	0.00664671	FBgn0013749	-	ADP ribosylation factor at 102F	Mnat_13644	ADP-ribosylation factor 6	Znev_06811	O-glucosyltransferase rumi homolog isoform X1 [Zootermopsis nevadensis] > CAP10 family protein [Zootermopsis nevadensis]
Csec_G06755	0.6787	0.0342454	FBgn0040285	-	Scamp	NA	NA	Znev_07261	secretory carrier-associated membrane protein 1 isoform X1 [Zootermopsis nevadensis]
Csec_G00320	0.65595	0.00872469	FBgn0000114	bruno 1 (bru1) encodes an RNA binding protein acting in multiple forms of post-transcriptional gene regulation including repression and activation of translation and alternative splicing of pre-mRNAs. The product of bru1 is required for gametogenesis, developmental patterning, and muscle organization. [Date last reviewed: 2018-09-06]	bruno 1	Mnat_07541	CUGBP Elav-like family member 2	Znev_13918	CUG-BP- and ETR-3-like factor 2, partial [Zootermopsis nevadensis]
Csec_G11177	0.654284	0.0111051	FBgn0039381	-	Signal peptide peptidase-like	Mnat_13970	Minor histocompatibility antigen H13	Znev_06648	signal peptide peptidase-like 3 [Zootermopsis nevadensis] > Signal peptide peptidase-like 3 [Zootermopsis nevadensis]
Csec_G16697	0.644273	0.00742946	FBgn0029687	VAMP-associated protein 33kDa (Vap33) encodes a protein that plays a conserved role in synaptic homeostasis. It controls a number of processes which depend on phosphoinositide levels, such as synaptic growth and axonal transport. It binds to the product of Sac1 to maintain normal levels of phosphoinositides and to the product of Dscam1 to affect its localization within axonal projections. [Date l…	VAMP-associated protein 33kDa	Mnat_17802	Vesicle-associated membrane protein-associated protein B	Znev_00815	Vesicle-associated membrane protein-associated protein B [Zootermopsis nevadensis]
Csec_G16829	0.631312	0.045072	FBgn0020279	lingerer (lig) encodes a putative RNA binding protein that forms a complex with the products of orb and orb2. Loss of lig results in defects in copulation and short-term memory. [Date last reviewed: 2019-03-14]	lingerer	Mnat_15933	Protein lingerer	Znev_11058	Protein lingerer [Zootermopsis nevadensis]
Csec_G09022	0.630804	0.00479555	FBgn0010488	NAT1 (NAT1) encodes a protein involved in chaeta development. [Date last reviewed: 2019-09-19]	NAT1	Mnat_02187	Eukaryotic translation initiation factor 4 gamma 1	Znev_17241	Hypothetical predicted protein [Cloeon dipterum]
Csec_G00800	0.626128	0.0367262	FBgn0030520	-	Programmed cell death 4	Mnat_17994	Programmed cell death protein 4	Znev_05219	Programmed cell death protein 4 [Zootermopsis nevadensis]
Csec_G17371	0.595516	0.045246	FBgn0030499	Insufficient genetic data for FlyBase to solicit a summary. [Date last reviewed: 2016-06-30]	-	Mnat_10899	Late secretory pathway-like protein	Znev_10752	Late secretory pathway protein AVL9-like protein [Zootermopsis nevadensis]
Csec_G01692	0.562227	0.0455081	NA	NA	NA	Mnat_10199	F-box only protein 9	NA	NA
Csec_G14252	0.545202	0.0262664	FBgn0010288	-	Ubiquitin carboxy-terminal hydrolase	Mnat_17909	Ubiquitin carboxyl-terminal hydrolase isozyme L3	Znev_01979	cysteine peptidase C12 containing ubiquitin carboxy-terminal hydrolase [Coptotermes formosanus]
Csec_G01354	0.535992	0.0498499	FBgn0015790	Rab11 (Rab11) encodes a Rab type protein. Rab proteins are ubiquitously expressed family of small monomeric Ras-like GTPases that are key regulators of endomembrane traffiking, regulating exocytosis, endocytosis and membrane recycling processes essential for maintaining various cellular functions. [Date last reviewed: 2019-03-14]	Rab11	Mnat_04048	Ras-related protein Rab-11A	Znev_10962	Ras-related protein Rab-11A [Coptotermes formosanus]
Csec_G00664	0.523345	0.04273	FBgn0036734	Insufficient genetic data for FlyBase to solicit a summary. [Date last reviewed: 2016-06-30]	-	Mnat_11415	Putative RNA-binding protein Luc7-like 1	Znev_01653	putative RNA-binding protein Luc7-like 2 isoform X1 [Zootermopsis nevadensis] > Putative RNA-binding protein Luc7-like 2 [Zootermopsis nevadensis]
Csec_G03828	0.45057	0.0323722	FBgn0034432	-	-	Mnat_02452	Isovaleryl-CoA dehydrogenase, mitochondrial	Znev_00364	very long-chain specific acyl-CoA dehydrogenase, mitochondrial [Zootermopsis nevadensis] > Very long-chain specific acyl-CoA dehydrogenase, mitochondrial [Zootermopsis nevadensis]

## Sheet: DEGs head+prothorax up protein+
Supplementary table S1c: DEGs upregulated in head+prothorax of queens under protein+ conditions
The genes displayed here are more highly expressed in protein+ compared to control queens.
Csec.GeneID	log2FoldChange	padj	Dmel_GeneID	Dmel_GeneSnapshot	Dmel_Name	Mnat_ID	Mnat_GeneAnnotation	Znev_ID	Znev_GeneAnnotation
Csec_G06705	17.5231	1.7887e-13	FBgn0261788	Ankyrin 2 (Ank2) encodes a cytoskeletal binding protein required for proper function of the product of β-Spec via direct interaction. It contributes to the regulation of short-term memory, sound perception, microtubule cytoskeleton and neuromuscular junction development and synapsis. [Date last reviewed: 2019-03-07]	Ankyrin 2	Mnat_09424	Ankyrin-2	Znev_08627	ankyrin-3-like [Zootermopsis nevadensis] >gb|KDR12895.1| Ankyrin-3 [Zootermopsis nevadensis]
Csec_G16224	16.4271	3.20015e-15	FBgn0053866	Insufficient genetic data for FlyBase to solicit a summary. [Date last reviewed: 2016-06-30]	His3:CG33866	Mnat_17838	Histone H3	Znev_13806	Histone H3c [Culex quinquefasciatus]
Csec_G05439	15.2742	1.91051e-10	NA	NA	NA	Mnat_00083	NA	Znev_01383	NA

## Sheet: DEGs head+prothorax up control
Supplementary table S1d: DEGs upregulated in head+prothorax of queens under control conditions
The genes displayed here are more weakly expressed in protein+ compared to control queens.
Csec.GeneID	log2FoldChange	padj	Dmel_GeneID	Dmel_GeneSnapshot	Dmel_Name	Mnat_ID	Mnat_GeneAnnotation	Znev_ID	Znev_GeneAnnotation
Csec_G10651	14.287	1.14359e-10	NA	NA	NA	Mnat_10910	DNA excision repair protein haywire	Znev_13521	NA
