# Supplementary material for: The remoulding of dietary effects on the fecundity / longevity trade-off in a social insect
Source: BMC Genomics. 2023 May 5;24:244. doi: 10.1186/s12864-023-09335-z (PMC10163710; doi:10.1186/s12864-023-09335-z)
Supplement: Supplementary file 3 — Additional file 3: Table S2. Contains differential gene expression data of TI-J-LiFe genes in heads and fat bodies. [file 12864_2023_9335_MOESM3_ESM.xlsx]

## Sheet: Fb_Protein+_Control
Supplementary table S2a: TI-J-LiFe genes in fat bodies
A positive log2foldchange indicates upregulation under protein+ conditions, a negative log2foldchange indicates downregulation under protein+ conditions
Genes displayed in the heatmap (figure 6) are marked in yellow
Csec_GeneID	log2FoldChange	padj	Ti-J-Life gene names	Potential Pathway/Functions
Csec_G02199	-3.00977	0.0227918	AC011, Acyl-CoA Delta(11) desaturase	CHC
Csec_G15794	-2.76657	0.00443069	Elongase (5)	CHC
Csec_G13116	-1.91543	0.0130219	Elongase (7)	CHC
Csec_G13121	-1.34303	0.0509261	Elongase(3)	CHC
Csec_G02204	-1.12653	0.224029	desaturase(1)	CHC
Csec_G13180	-0.830425	0.639309	desaturase(2)	CHC
Csec_G13185	-0.689459	0.780081	desaturase(3)	CHC
Csec_G02163	-0.569619	0.856956	ELOVL7_0 (Qdown), very long chain fatty acids	CHC
Csec_G02165	-0.128565	0.958653	Elongase(2)	CHC
Csec_G13183	-0.123143	0.960012	D11DS_1, Acyl-CoA Delta(11) desaturase	CHC
Csec_G02161	-0.0864349	0.96823	Elongase(1)	CHC
Csec_G02203	-0.0339965	0.993952	D11DS_2, Acyl-CoA Delta(11) desaturase	CHC
Csec_G13120	-0.0111674	1	Elovl7, very long chain fatty acids	CHC
Csec_G02201	0.149149	0.81158	D11DS_0, Acyl-CoA Delta(11) desaturase	CHC
Csec_G14938	0.370657	0.857284	Cytb5r_2	CHC
Csec_G14937	0.609901	0.66565	Cytb5r_0	CHC
Csec_G02160	0.815701	0.454026	Elongase(6)	CHC
Csec_G02162	1.83646	0.355929	Elongase (4)	CHC
Csec_G12717	1.86882	0.110845	Elovl4, very long chain fatty acids	CHC
Csec_G02164	2.13781	0.0349233	Elongase(8)	CHC
Csec_G03496	-0.540394	0.862704	ILP1,2,3,5	IIS/TOR
Csec_G03970	-1.0132	NA	ILP7	IIS/TOR
Csec_G03969	-0.538718	0.852213	ILP(X1)	IIS/TOR
Csec_G04294	-0.167627	0.951208	ILP	IIS/TOR
Csec_G00387	-3.24007	NA	ILP	IIS/TOR
Csec_G04111	-0.471813	0.562336	Csec-InR(1)	IIS/TOR
Csec_G12816	-3.07856	5.94601e-05	Csec-InR(2)	IIS/TOR
Csec_G12824	-0.737474	0.446078	Csec-InR(3)	IIS/TOR
Csec_G09496	0.0711464	0.887631	PRAS40	IIS/TOR
Csec_G04504	-4.9012	0.00240903	dLip4(1)	IIS/TOR
Csec_G03746	-1.1095	0.56264	Ras64B	IIS/TOR
Csec_G02143	-0.801762	0.305925	SIK2	IIS/TOR
Csec_G13329	-0.772876	0.132095	CREBB	IIS/TOR
Csec_G11526	-0.506556	0.794495	Ras85D	IIS/TOR
Csec_G04505	0.714862	NA	dLip4(2)	IIS/TOR
Csec_G10339	1.26715	0.0983902	CREBA	IIS/TOR
Csec_G02288	-0.645572	0.644303	GSK-3beta	IIS/TOR
Csec_G09384	-0.918662	0.478117	Csec-FOXO	IIS/TOR
Csec_G12777	-1.02954	0.145589	Csec-thor	IIS/TOR
Csec_G13923	-0.254557	0.838103	TIF-IA	IIS/TOR
Csec_G05564	-0.248175	0.738323	SREBP	IIS/TOR
Csec_G14320	-0.206636	0.638069	S6K	IIS/TOR
Csec_G12344	0.00679696	0.997185	Csec-eIF4B	IIS/TOR
Csec_G06317	0.573347	0.715905	Orct2(calderon?)	IIS/TOR
Csec_G06754	0.691626	0.309485	Csec-S6	IIS/TOR
Csec_G05299	-1.15966	NA	N Laz(1)	IIS/TOR
Csec_G02941	0.97387	0.219864	N Laz(2)	IIS/TOR
Csec_G04921	-1.13852	0.0337616	Csec-Tsc1	IIS/TOR
Csec_G03167	-0.44072	0.513738	Csec-Tsc2	IIS/TOR
Csec_G15770	-0.139121	0.884219	Csec-AMPK	IIS/TOR
Csec_G15293	0.1627	0.814865	Csec-Atg1	IIS/TOR
Csec_G02803	-1.31071	NA	PP2A-B’/wdb,-B’/wdb(1)	IIS/TOR
Csec_G01026	-1.17972	0.0746416	Csec-Akt	IIS/TOR
Csec_G02364	-2.19	0.0134605	PHLPP	IIS/TOR
Csec_G12783	-0.86537	0.0235162	Csec-PP2A-subC	IIS/TOR
Csec_G11008	-0.63963	0.297443	Csec-Melt	IIS/TOR
Csec_G09182	-0.586746	0.26076	Csec-PDK1	IIS/TOR
Csec_G17688	-0.526936	0.407158	Csec-p60(Pi3K21B)(1)	IIS/TOR
Csec_G12254	-0.389887	0.58399	Csec-Chico	IIS/TOR
Csec_G01659	-0.113105	0.92709	PP2A-B’/wdb,-B’/wdb(7)	IIS/TOR
Csec_G07375	-0.0785186	0.876371	Csec-PP2A-subA	IIS/TOR
Csec_G14290	-0.062476	0.941753	PP2A-B’/wdb,-B’/wdb(5)	IIS/TOR
Csec_G03845	-0.0273857	0.993622	Csec-p60(Pi3K21B)(2)	IIS/TOR
Csec_G19104	-0.0186997	0.998937	Csec-p110	IIS/TOR
Csec_G02368	-0.0163408	0.990747	PP2A-B’/wdb,-B’/wdb(8)	IIS/TOR
Csec_G17580	0	NA	PP2A-B’/wdb,-B’/wdb(6)	IIS/TOR
Csec_G08189	0	NA	PP2A-B’/wdb,-B’/wdb(2)	IIS/TOR
Csec_G17239	0.0620287	0.945811	Steppke	IIS/TOR
Csec_G07534	0.281401	0.663012	PTEN	IIS/TOR
Csec_G11176	0.906457	0.795793	PP2A-B’/wdb,-B’/wdb(3)	IIS/TOR
Csec_G05373	NA	NA	LNK	IIS/TOR
Csec_G14284	NA	NA	PP2A-B’/wdb,-B’/wdb(4)	IIS/TOR
Csec_G00373	-0.138631	NA	twins (PP2A-subB)	IIS/TOR
Csec_G14528	-1.59868	NA	dALS	IIS/TOR
Csec_G09447	-1.32341	NA	Csec-Rictor	IIS/TOR
Csec_G19106	-0.754592	0.237089	TORC	IIS/TOR
Csec_G14799	-0.726648	0.365602	Csec-RagA	IIS/TOR
Csec_G06642	-0.694713	0.271098	Csec-Rheb	IIS/TOR
Csec_G19103	-0.665593	0.623175	MAP4K3	IIS/TOR
Csec_G19105	-0.614933	0.605369	Csec-TOR	IIS/TOR
Csec_G04707	-0.522354	0.219751	Csec-RagC	IIS/TOR
Csec_G03163	0.452766	0.514125	Csec-Raptor	IIS/TOR
Csec_G07524	0.994433	0.0598194	GβL	IIS/TOR
Csec_G08343	-1.43198	9.90895e-06	Csec-IPPI	JH-related
Csec_G09527	-0.633563	0.77404	Csec-female JH epoxidase	JH-related
Csec_G09528	-1.47988	0.297355	Csec-JH epoxidase	JH-related
Csec_G06392	-1.31453	0.0699845	Csec-Kr-h1	JH-related
Csec_G11247	-0.547079	0.884742	Csec-Neofem3(Vg)	fecundity-related
Csec_G11248	0.066	0.986708	Csec-Csec-Vg-1	fecundity-related
Csec_G16407	-0.554	0.849239	Csec-Csec-Vg-2	fecundity-related
Csec_G02339	-1.367	0.278164	Csec-lipovitellin-phosvitin complex	fecundity-related
Csec_G08790	-0.153894	0.829992	ACAT	JH-related
Csec_G09133	-1.39289	0.40526	HMGS	JH-related
Csec_G10832	0.169308	0.761832	HMGS	JH-related
Csec_G04107	0.0180019	0.99529	HMGR	JH-related
Csec_G14749	0.632152	0.154472	MevK	JH-related
Csec_G06226	-0.449697	0.458968	MevPk	JH-related
Csec_G10200	-0.592933	0.196536	MEvPPD	JH-related
Csec_G12524	0.441136	0.491622	FPPS	JH-related
Csec_G02940	0.0380857	0.99022	FPPase	JH-related
Csec_G12222	NA	NA	FOHSDR	JH-related
Csec_G08190	1.10587	0.501303	FOHSDR-l1-6	JH-related
Csec_G08191	0.374728	0.800954	FOHSDR-l1-6	JH-related
Csec_G14848	1.67222	0.242471	FOHSDR-l1-6	JH-related
Csec_G06997	0.68545	0.540886	FOHSDR-l1-6	JH-related
Csec_G06998	0.0507341	0.965131	FOHSDR-l1-6	JH-related
Csec_G14859	0.658554	0.601598	FOHSDR-l1-6	JH-related
Csec_G10426	-1.27059	0.128833	FOHSDR-l1-6	JH-related
Csec_G06471	-0.44094	0.121919	ALDH	JH-related
Csec_G19102	0.685713	0.691098	JHAMT	JH-related
Csec_G07836	2.58038	0.323419	JHBP	JH-related
Csec_G19108	0.530413	0.438785	Met	JH-related
Csec_G19109	-0.245239	0.869319	Tai	JH-related
Csec_G09902	-1.09544	0.0865721	broad	JH-related
Csec_G14461	0.270204	0.812484	E93	JH-related
Csec_G04377	1.91233	0.0573519	JHE(-l1)	JH-related
Csec_G10442	0.838142	0.181924	JHEH-l1	JH-related
Csec_G13689	NA	NA	Jhebp29	JH-related
Csec_G03492	1.50463	0.379754	Neofem4	fecundity-related
Csec_G04891	-0.0620037	0.960012	Tobi	metabolism
Csec_G14435	0.292542	0.890261	AKHr	Neurohormone-related
Csec_G12895	0.688557	0.602764	HTHr	Neurohormone-related
Csec_G13380	-0.497973	0.269717	Heat-shock-protein-70Bc(6)	Stress response
Csec_G03871	-0.111685	0.911987	Heat-shock-protein-70Bc(5)	Stress response
Csec_G00719	0.190959	0.745792	Heat-shock-protein-70Bc(1)	Stress response
Csec_G01712	0.6507	0.57218	Heat-shock-protein-70Bc(4)	Stress response
Csec_G00991		NA	Heat-shock-protein-70Bc(2)	Stress response
Csec_G00992		NA	Heat-shock-protein-70Bc(3)	Stress response
Csec_G09335	-1.05941	0.308018	18 wheeler(2)	Immune response
Csec_G09333	-0.804461	0.673389	18 wheeler(4)	Immune response
Csec_G09330	-0.530248	0.423792	18 wheeler(1)	Immune response
Csec_G09340	-0.27026	NA	18 wheeler(3)	Immune response
Csec_G19101	-0.986652	0.472855	Hemolectin	Clotting reaction
Csec_G04002	1.18095	0.369215	Transferrin 1	?

## Sheet: Hd_Protein+_Control
Supplementary table S2b: TI-J-LiFe genes in heads
A positive log2foldchange indicates upregulation under protein+ conditions, a negative log2foldchange indicates downregulation under protein+ conditions
Genes displayed in the heatmap (figure S3) are marked in yellow
Csec_GeneID	log2FoldChange	padj	Ti-J-Life gene names	Potential Pathway/Functions
Csec_G02199	-0.105178	1	AC011, Acyl-CoA Delta(11) desaturase	CHC
Csec_G15794	0.686592	1	Elongase (5)	CHC
Csec_G13116	0.163016	1	Elongase (7)	CHC
Csec_G13121	0.0696285	1	Elongase(3)	CHC
Csec_G02204	-0.50114	1	desaturase(1)	CHC
Csec_G13180	-1.15655	1	desaturase(2)	CHC
Csec_G13185	-0.0770469	1	desaturase(3)	CHC
Csec_G02163	-0.893778	1	ELOVL7_0 (Qdown), very long chain fatty acids	CHC
Csec_G02165	0.284892	1	Elongase(2)	CHC
Csec_G13183	0.0374549	1	D11DS_1, Acyl-CoA Delta(11) desaturase	CHC
Csec_G02161	-0.702333	1	Elongase(1)	CHC
Csec_G02203	-0.0871551	1	D11DS_2, Acyl-CoA Delta(11) desaturase	CHC
Csec_G13120	0.407989	1	Elovl7, very long chain fatty acids	CHC
Csec_G02201	-0.0542752	1	D11DS_0, Acyl-CoA Delta(11) desaturase	CHC
Csec_G14938	-0.553559	1	Cytb5r_2	CHC
Csec_G14937	-0.249371	1	Cytb5r_0	CHC
Csec_G02160	0.0323882	1	Elongase(6)	CHC
Csec_G02162	-0.374648	1	Elongase (4)	CHC
Csec_G12717	-0.0686553	1	Elovl4, very long chain fatty acids	CHC
Csec_G02164	0.275166	1	Elongase(8)	CHC
Csec_G03496	-0.126306	1	ILP1,2,3,5	IIS/TOR
Csec_G03970	-0.382613	1	ILP7	IIS/TOR
Csec_G03969	-1.06377	1	ILP	IIS/TOR
Csec_G04294	0.0549337	1	ILP	IIS/TOR
Csec_G00387	0.47938	NA	ILP	IIS/TOR
Csec_G04111	-0.238741	1	Csec-InR(1)	IIS/TOR
Csec_G12816	0.0826213	1	Csec-InR(2)	IIS/TOR
Csec_G12824	-0.0921417	1	Csec-InR(3)	IIS/TOR
Csec_G02364	0.077	1	PHLPP	IIS/TOR
Csec_G09496	0.0364804	1	PRAS40	IIS/TOR
Csec_G04504	-0.535663	1	dLip4(1)	IIS/TOR
Csec_G03746	-0.348161	1	Ras64B	IIS/TOR
Csec_G02143	0.11613	1	SIK2	IIS/TOR
Csec_G13329	-0.0214948	1	CREBB	IIS/TOR
Csec_G11526	0.318636	1	Ras85D	IIS/TOR
Csec_G04505	-0.105207	NA	dLip4(2)	IIS/TOR
Csec_G10339	0.0220188	1	CREBA	IIS/TOR
Csec_G02288	0.327143	1	GSK-3beta	IIS/TOR
Csec_G09384	-0.0907903	1	Csec-FOXO	IIS/TOR
Csec_G12777	-0.119317	1	Csec-thor	IIS/TOR
Csec_G13923	0.13629	1	TIF-IA	IIS/TOR
Csec_G05564	0.128454	1	SREBP	IIS/TOR
Csec_G14320	0.0485442	1	S6K	IIS/TOR
Csec_G12344	-0.011331	1	Csec-eIF4B	IIS/TOR
Csec_G06317	0.154691	1	Orct2(calderon?)	IIS/TOR
Csec_G06754	-0.307732	1	Csec-S6	IIS/TOR
Csec_G05299	-0.951804	1	N Laz(1)	IIS/TOR
Csec_G02941	-0.265612	1	N Laz(2)	IIS/TOR
Csec_G04921	0.242716	1	Csec-Tsc1	IIS/TOR
Csec_G03167	0.111211	1	Csec-Tsc2	IIS/TOR
Csec_G15770	0.0433789	1	Csec-AMPK	IIS/TOR
Csec_G15293	0.259931	1	Csec-Atg1	IIS/TOR
Csec_G02803	-0.0933769	1	PP2A-B’/wdb,-B’/wdb(1)	IIS/TOR
Csec_G02364	0.077	1	PHLPP	IIS/TOR
Csec_G01026	0.236163	1	Csec-Akt	IIS/TOR
Csec_G12783	-0.0160753	1	Csec-PP2A-subC	IIS/TOR
Csec_G11008	0.0573801	1	Csec-Melt	IIS/TOR
Csec_G09182	-0.109578	1	Csec-PDK1	IIS/TOR
Csec_G17688	-0.0786046	1	Csec-p60(Pi3K21B)(1)	IIS/TOR
Csec_G12254	0.00120958	1	Csec-Chico	IIS/TOR
Csec_G01659	0.445137	1	PP2A-B’/wdb,-B’/wdb(7)	IIS/TOR
Csec_G07375	0.00415634	1	Csec-PP2A-subA	IIS/TOR
Csec_G14290	0.0180357	1	PP2A-B’/wdb,-B’/wdb(5)	IIS/TOR
Csec_G03845	0.0145247	1	Csec-p60(Pi3K21B)(2)	IIS/TOR
Csec_G19104	0.00555847	1	Csec-p110	IIS/TOR
Csec_G02368	0.172705	1	PP2A-B’/wdb,-B’/wdb(8)	IIS/TOR
Csec_G17580	-0.296131	1	PP2A-B’/wdb,-B’/wdb(6)	IIS/TOR
Csec_G08189	1.15916	1	PP2A-B’/wdb,-B’/wdb(2)	IIS/TOR
Csec_G17239	0.433427	1	Steppke	IIS/TOR
Csec_G07534	0.0301102	1	PTEN	IIS/TOR
Csec_G11176	0.0102161	1	PP2A-B’/wdb,-B’/wdb(3)	IIS/TOR
Csec_G05373	NA	NA	LNK	IIS/TOR
Csec_G14284	NA	NA	PP2A-B’/wdb,-B’/wdb(4)	IIS/TOR
Csec_G00373	-0.124944	NA	twins (PP2A-subB)	IIS/TOR
Csec_G14528	0.23373	NA	dALS	IIS/TOR
Csec_G09447	0.041233	NA	Csec-Rictor	IIS/TOR
Csec_G19106	0.0835759	1	TORC	IIS/TOR
Csec_G14799	0.159596	1	Csec-RagA	IIS/TOR
Csec_G06642	-0.0589086	1	Csec-Rheb	IIS/TOR
Csec_G19103	0.215428	1	MAP4K3	IIS/TOR
Csec_G19105	0.303248	1	Csec-TOR	IIS/TOR
Csec_G04707	0.0247859	1	Csec-RagC	IIS/TOR
Csec_G03163	0.16899	1	Csec-Raptor	IIS/TOR
Csec_G07524	0.249958	1	GβL	IIS/TOR
Csec_G03492	0.0295619	1	Neofem4	fecundity-related
Csec_G08343	0.00686957	1	Csec-IPPI	JH-related
Csec_G09527	-1.43539	1	Csec-female JH epoxidase	JH-related
Csec_G09528	-0.0464635	1	Csec-JH epoxidase	JH-related
Csec_G06392	-0.194562	1	Csec-Kr-h1	JH-related
Csec_G11247	-1.01918	1	Csec-Neofem3(Vg)	fecundity-related
Csec_G11248	-0.525	1	Csec-Csec-Vg-1	fecundity-related
Csec_G16407	-0.925	1	Csec-Csec-Vg-2	fecundity-related
Csec_G02339	-0.471	1	Csec-lipovitellin-phosvitin complex	fecundity-related
Csec_G08790	0.0374767	1	ACAT	JH-related
Csec_G14848	-0.500723	1	FOHSDR-l1-6	JH-related
Csec_G04377	0.0875411	1	JHE(-l1)	JH-related
Csec_G06471	0.0865485	1	ALDH	JH-related
Csec_G09133	0.306023	1	HMGS	JH-related
Csec_G02940	0.0570054	1	FPPase	JH-related
Csec_G13689	NA	NA	Jhebp29	JH-related
Csec_G12524	-0.0443866	1	FPPS	JH-related
Csec_G14749	0.0803325	1	MevK	JH-related
Csec_G06997	-0.310911	1	FOHSDR-l1-6	JH-related
Csec_G06998	-0.279861	1	FOHSDR-l1-6	JH-related
Csec_G10832	0.00789086	1	HMGS	JH-related
Csec_G09902	-0.000169872	1	broad	JH-related
Csec_G10426	0.0991726	1	FOHSDR-l1-6	JH-related
Csec_G10442	-0.199006	1	JHEH-l1	JH-related
Csec_G12222	NA	NA	FOHSDR	JH-related
Csec_G19108	-0.00452947	1	Met	JH-related
Csec_G06226	-0.31438	1	MevPk	JH-related
Csec_G19109	0.258171	1	Tai	JH-related
Csec_G08190	-0.298794	1	FOHSDR-l1-6	JH-related
Csec_G08191	0.373977	1	FOHSDR-l1-6	JH-related
Csec_G10200	-0.0685931	1	MEvPPD	JH-related
Csec_G19102	-0.110699	1	JHAMT	JH-related
Csec_G04107	-0.0134322	1	HMGR	JH-related
Csec_G14461	0.174638	1	E93	JH-related
Csec_G14859	-0.140207	1	FOHSDR-l1-6	JH-related
Csec_G07836	-1.16035	1	JHBP	JH-related
Csec_G04891	0.0377694	1	Tobi	metabolism
Csec_G14435	-0.334562	1	AKHr	Neurohormone-related
Csec_G12895	0.00216603	1	HTHr	Neurohormone-related
Csec_G13380	-0.0668033	1	Heat-shock-protein-70Bc(6)	Stress response
Csec_G03871	-0.0537939	1	Heat-shock-protein-70Bc(5)	Stress response
Csec_G00719	-0.0714549	1	Heat-shock-protein-70Bc(1)	Stress response
Csec_G01712	0.535636	1	Heat-shock-protein-70Bc(4)	Stress response
Csec_G00991	NA	NA	Heat-shock-protein-70Bc(2)	Stress response
Csec_G00992	NA	NA	Heat-shock-protein-70Bc(3)	Stress response
Csec_G09335	0.0212565	1	18 wheeler(2)	Immune response
Csec_G09333	0.172148	1	18 wheeler(4)	Immune response
Csec_G09330	-0.0517335	1	18 wheeler(1)	Immune response
Csec_G09340	0.0217935	NA	18 wheeler(3)	Immune response
Csec_G19101	0.123403	1	Hemolectin	Clotting reaction
Csec_G04002	0.46878	1	Transferrin 1	?
