# Supplementary material for: The remoulding of dietary effects on the fecundity / longevity trade-off in a social insect
Source: BMC Genomics. 2023 May 5;24:244. doi: 10.1186/s12864-023-09335-z (PMC10163710; doi:10.1186/s12864-023-09335-z)
Supplement: Supplementary file 4 — Additional file 4: Table S3. Contains GO terms of heads and fat bodies. [file 12864_2023_9335_MOESM4_ESM.xlsx]

## Sheet: Protein+ queens_fat bodies
Supplementary table S3a: Significantly overrepresented GO terms in fat bodies of protein+ queens
algorithm: weight01
Significantly overrepresented GO terms of biological processes								Significantly overrepresented GO terms of cellular components								Significantly overrepresented GO terms of molecular functions
GO.ID	Term	Annotated	Significant	Expected	Fisher			GO.ID	Term	Annotated	Significant	Expected	Fisher			GO.ID	Term	Annotated	Significant	Expected	Fisher
GO:0055085	transmembrane transport	425	25	15.23	0.0066			GO:0005840	ribosome	108	10	4.23	0.006			GO:0008237	metallopeptidase activity	98	10	3.01	0.00042
GO:0006012	galactose metabolic process	5	2	0.18	0.0119			GO:0005681	spliceosomal complex	12	3	0.47	0.0099			GO:0003735	structural constituent of ribosome	107	10	3.29	0.00159
GO:0000387	spliceosomal snRNP assembly	8	2	0.29	0.031			GO:0030136	clathrin-coated vesicle	4	2	0.16	0.0388			GO:0022857	transmembrane transporter activity	521	28	16	0.00386
GO:0009443	pyridoxal 5'-phosphate salvage	1	1	0.04	0.0358			GO:0016533	cyclin-dependent protein kinase 5 holoenzyme complex	1	1	0.04	0.0391			GO:0008061	chitin binding	53	6	1.63	0.0054
GO:0006233	dTDP biosynthetic process	1	1	0.04	0.0358			GO:0005673	transcription factor TFIIE complex	1	1	0.04	0.0391			GO:0005216	ion channel activity	215	8	6.6	0.00782
GO:0045132	meiotic chromosome segregation	1	1	0.04	0.0358			GO:0005785	signal recognition particle receptor complex	1	1	0.04	0.0391			GO:0004181	metallocarboxypeptidase activity	15	3	0.46	0.00989
GO:1905775	negative regulation of DNA helicase activity	1	1	0.04	0.0358			GO:0005854	nascent polypeptide-associated complex	1	1	0.04	0.0391			GO:0008289	lipid binding	55	4	1.69	0.00992
GO:0061817	endoplasmic reticulum-plasma membrane tethering	1	1	0.04	0.0358			GO:0031965	nuclear membrane	1	1	0.04	0.0391			GO:0005506	iron ion binding	112	8	3.44	0.02157
GO:0046600	negative regulation of centriole replication	1	1	0.04	0.0358			GO:0000118	histone deacetylase complex	1	1	0.04	0.0391			GO:0008378	galactosyltransferase activity	8	2	0.25	0.02326
																GO:0004553	hydrolase activity, hydrolyzing O-glycosyl compounds	81	7	2.49	0.02383
																GO:0004736	pyruvate carboxylase activity	1	1	0.03	0.03071
																GO:0009374	biotin binding	1	1	0.03	0.03071
																GO:0004798	thymidylate kinase activity	1	1	0.03	0.03071
																GO:0004046	aminoacylase activity	1	1	0.03	0.03071
																GO:0008897	holo-[acyl-carrier-protein] synthase activity	1	1	0.03	0.03071
																GO:0005545	1-phosphatidylinositol binding	1	1	0.03	0.03071
																GO:0008478	pyridoxal kinase activity	1	1	0.03	0.03071
																GO:0004656	procollagen-proline 4-dioxygenase activity	1	1	0.03	0.03071

## Sheet: Control queens_fat bodies
Supplementary table S3b: Significantly overrepresented GO terms in fat bodies of control queens
algorithm: weight01
Significantly overrepresented GO terms of biological processes								Significantly overrepresented GO terms of cellular components								Significantly overrepresented GO terms of molecular functions
GO.ID	Term	Annotated	Significant	Expected	Fisher			GO.ID	Term	Annotated	Significant	Expected	Fisher			GO.ID	Term	Annotated	Significant	Expected	Fisher
GO:0009072	aromatic amino acid family metabolic process	8	6	0.39	0.001			GO:0005576	extracellular region	101	11	4.1	0.0019			GO:0030170	pyridoxal phosphate binding	37	6	1.62	0.0049
GO:0006559	L-phenylalanine catabolic process	2	2	0.1	0.0023			GO:0005784	Sec61 translocon complex	1	1	0.04	0.0406			GO:0004806	triglyceride lipase activity	3	2	0.13	0.0056
GO:0009113	purine nucleobase biosynthetic process	2	2	0.1	0.0023			GO:0005960	glycine cleavage complex	1	1	0.04	0.0406			GO:0004252	serine-type endopeptidase activity	85	9	3.72	0.0116
GO:0055114	oxidation-reduction process	422	32	20.45	0.0063											GO:0016712	oxidoreductase activity, acting on paired donors, with incorporation or reduction of molecular oxygen, reduced flavin or flavoprotein as one donor, and incorporation of one atom of oxygen	5	2	0.22	0.0175
GO:0006189	'de novo' IMP biosynthetic process	3	2	0.15	0.0068											GO:0051920	peroxiredoxin activity	6	2	0.26	0.0254
GO:0006564	L-serine biosynthetic process	3	2	0.15	0.0068											GO:0016715	oxidoreductase activity, acting on paired donors, with incorporation or reduction of molecular oxygen, reduced ascorbate as one donor, and incorporation of one atom of oxygen	6	2	0.26	0.0254
GO:0006094	gluconeogenesis	3	2	0.15	0.0068											GO:0004375	glycine dehydrogenase (decarboxylating) activity	1	1	0.04	0.0437
GO:0005975	carbohydrate metabolic process	155	16	7.51	0.011											GO:0030623	U5 snRNA binding	1	1	0.04	0.0437
GO:0007219	Notch signaling pathway	5	2	0.24	0.0212											GO:0004329	formate-tetrahydrofolate ligase activity	1	1	0.04	0.0437
GO:0015031	protein transport	105	6	5.09	0.028											GO:0071858	corazonin receptor binding	1	1	0.04	0.0437
GO:0006518	peptide metabolic process	202	6	9.79	0.0324											GO:0004347	glucose-6-phosphate isomerase activity	1	1	0.04	0.0437
GO:0016226	iron-sulfur cluster assembly	7	2	0.34	0.0418											GO:0004994	somatostatin receptor activity	1	1	0.04	0.0437
GO:0009058	biosynthetic process	885	41	42.89	0.0476											GO:0015187	glycine transmembrane transporter activity	1	1	0.04	0.0437
GO:0015889	cobalamin transport	1	1	0.05	0.0485											GO:0033980	phosphonopyruvate decarboxylase activity	1	1	0.04	0.0437
GO:0007420	brain development	1	1	0.05	0.0485											GO:0004613	phosphoenolpyruvate carboxykinase (GTP) activity	1	1	0.04	0.0437
GO:0007229	integrin-mediated signaling pathway	1	1	0.05	0.0485											GO:0004617	phosphoglycerate dehydrogenase activity	1	1	0.04	0.0437
GO:0033499	galactose catabolic process via UDP-galactose	1	1	0.05	0.0485											GO:0004641	phosphoribosylformylglycinamidine cyclo-ligase activity	1	1	0.04	0.0437
GO:0042026	protein refolding	1	1	0.05	0.0485											GO:0004642	phosphoribosylformylglycinamidine synthase activity	1	1	0.04	0.0437
GO:0019310	inositol catabolic process	1	1	0.05	0.0485											GO:0004644	phosphoribosylglycinamide formyltransferase activity	1	1	0.04	0.0437
GO:0006567	threonine catabolic process	1	1	0.05	0.0485											GO:0004648	O-phospho-L-serine:2-oxoglutarate aminotransferase activity	1	1	0.04	0.0437
GO:0042423	catecholamine biosynthetic process	1	1	0.05	0.0485											GO:0004637	phosphoribosylamine-glycine ligase activ...	1	1	0.04	0.0437
GO:0006570	tyrosine metabolic process	1	1	0.05	0.0485											GO:0017070	U6 snRNA binding	1	1	0.04	0.0437
GO:0006516	glycoprotein catabolic process	1	1	0.05	0.0485											GO:0019948	SUMO activating enzyme activity	1	1	0.04	0.0437
GO:0019464	glycine decarboxylation via glycine cleavage system	1	1	0.05	0.0485											GO:0008890	glycine C-acetyltransferase activity	1	1	0.04	0.0437
GO:1904983	transmembrane glycine transport from cytosol to mitochondrion	1	1	0.05	0.0485											GO:0016428	tRNA (cytosine-5-)-methyltransferase act...	1	1	0.04	0.0437
GO:0045823	positive regulation of heart contraction	1	1	0.05	0.0485											GO:0004511	tyrosine 3-monooxygenase activity	1	1	0.04	0.0437
GO:0032923	organic phosphonate biosynthetic process	1	1	0.05	0.0485											GO:0050113	inositol oxygenase activity	1	1	0.04	0.0437
GO:0031032	actomyosin structure organization	1	1	0.05	0.0485											GO:0003868	4-hydroxyphenylpyruvate dioxygenase acti...	1	1	0.04	0.0437
GO:0019441	tryptophan catabolic process to kynurenine	1	1	0.05	0.0485											GO:0016844	strictosidine synthase activity	1	1	0.04	0.0437
GO:0019243	methylglyoxal catabolic process to D-lactate via S-lactoyl-glutathione	1	1	0.05	0.0485											GO:0004452	isopentenyl-diphosphate delta-isomerase ...	1	1	0.04	0.0437
																GO:0005112	Notch binding	1	1	0.04	0.0437
																GO:0005542	folic acid binding	1	1	0.04	0.0437
																GO:0031419	cobalamin binding	1	1	0.04	0.0437
																GO:0004505	phenylalanine 4-monooxygenase activity	1	1	0.04	0.0437
																GO:0004411	homogentisate 1,2-dioxygenase activity	1	1	0.04	0.0437
																GO:0004415	hyalurononglucosaminidase activity	1	1	0.04	0.0437
																GO:0004416	hydroxyacylglutathione hydrolase activit...	1	1	0.04	0.0437
																GO:0004419	hydroxymethylglutaryl-CoA lyase activity	1	1	0.04	0.0437
																GO:0004044	amidophosphoribosyltransferase activity	1	1	0.04	0.0437
																GO:0004359	glutaminase activity	1	1	0.04	0.0437
																GO:0004833	tryptophan 2,3-dioxygenase activity	1	1	0.04	0.0437
																GO:0008108	UDP-glucose:hexose-1-phosphate uridylylt...	1	1	0.04	0.0437
																GO:0004838	L-tyrosine:2-oxoglutarate aminotransfera...	1	1	0.04	0.0437
																GO:0004867	serine-type endopeptidase inhibitor acti...	8	2	0.35	0.0448
																GO:0005507	copper ion binding	19	3	0.83	0.0478
