# Supplementary material for: The remoulding of dietary effects on the fecundity / longevity trade-off in a social insect
Source: BMC Genomics. 2023 May 5;24:244. doi: 10.1186/s12864-023-09335-z (PMC10163710; doi:10.1186/s12864-023-09335-z)
Supplement: Supplementary file 5 — Additional file 5: Table S4. Contains fitness data of the 20 experimental colonies. [file 12864_2023_9335_MOESM5_ESM.xlsx]

## Sheet: Fitness data
Supplementary table S4. Detailed overview of Cryptotermes secundus samples used for fitness analysis
20 experimental colonies were used for fitness analysis. 17 queens (10 control and seven protein+) were later used for de novo transcriptome sequencing and RNA-Seq data analysis.
No queen data in Protein+ colony FD54 T4 because of technical problems.
Colony ID	Treatment	Stockcolony	No. of workers at the start	Original queen survival	Original reproductive survival	Proportion of surviving workers + nymphs	Total no. of eggs in colony	Total fitness (no. of workers + eggs present at end)	Eggs of original queens	Eggs of replacement queens	Individual egg laying rate	Queens	Used for transcriptomes
FD54 T2	Control	1	5	yes	yes	0.2	0	1	0		0	Original	yes
FD54 T3	Control	1	16	yes	yes	0.5	4	9	4		0.307692	Original	yes
FD76-3c T2	Control	2	17	yes	yes	0.588235	5	10	5		0.384615	Original	yes
FD94 T1	Control	3	13	yes	no	0.307692	4	5	4		0.307692	Original	yes
FD94 T3	Control	3	8	yes	yes	0.625	4	6	4		0.307692	Original	yes
FD70a-1c T2	Control	4	15	yes	yes	0.266667	3	6	3		0.230769	Original	yes
FD70a-1c T4	Control	4	5	yes	yes	0	1	0	1		0.0769231	Original	yes
GP9-2c T1	Control	5	15	yes	yes	0.266667	10	11	10		0.769231	Original	yes
GP9-2c T4	Control	5	20	no	no	0.25	0	5	0		0	Original	no
										0	0	Replacement	yes
FD45 T4	Control	6	16	yes	yes	0.375	2	8	2		0.153846	Original	yes
FD54 T1	Protein+	1	7	yes	yes	0.571429	2	4	2		0.153846	Original	yes
FD54 T4	Protein+	1	5		yes	0.25	0	1
FD76-3c T1	Protein+	2	9	yes	yes	0.222222	3	4	3		0.230769	Original	yes
FD94 T2	Protein+	3	17	yes	yes	0.352941	6	9	6		0.461538	Original	yes
FD70a-1c T1	Protein+	4	6	yes	no	0.166667	3	2	3		0.230769	Original	yes
FD70a-1c T3	Protein+	4	5	no	no	0.4	6	4	4		1	Original	no
										2	0.222222	Replacement	yes
GP9-2c T2	Protein+	5	6	no	no	0	1	0	1		0.1	Original	no
GP9-2c T3	Protein+	5	5	no	no	0	0	0	0		0	Original	no
										0	0	Replacement	no
FD45 T2	Protein+	6	11	yes	yes	0.363636	2	4	2		0.153846	Original	yes
FD45 T3	Protein+	6	9	yes	yes	0.333333	6	5	6		0.461538	Original	yes
