# Supplementary material for: The remoulding of dietary effects on the fecundity / longevity trade-off in a social insect
Source: BMC Genomics. 2023 May 5;24:244. doi: 10.1186/s12864-023-09335-z (PMC10163710; doi:10.1186/s12864-023-09335-z)
Supplement: Supplementary file 6 — Additional file 6: Table S5. Contains feeding duration data of the 10 protein+ colonies. [file 12864_2023_9335_MOESM6_ESM.xlsx]

## Sheet: All
Supplementary table 5a. Detailed overview of Cryptotermes secundus samples used for feeding analysis
Relative feeding duration (Total feeding duration / observation time of individual) for each individual including caste, survival and colony information
Subject	Caste	Survival	Relative Feeding Duration	ColonyID	Stockcolony ID
Queen	Reproductive	yes	0.002	FD45T2	6
King	Reproductive	yes	0.0021	FD45T2	6
Small green head/red abdomen	Worker	no	0	FD45T2	6
Middle with black head	Worker	no	0.0021	FD45T2	6
Small red head, green abdomen	Worker	no	0.0265	FD45T2	6
Middle red head	Worker	no	0.0648	FD45T2	6
Middle Green head	Worker	no	0.0766	FD45T2	6
Blue head, red abdomen	Worker	no	0.1237	FD45T2	6
Red head	Worker	no	0.1626	FD45T2	6
Blue head	Worker	yes	0.0997	FD45T2	6
Green head	Worker	yes	0.1474	FD45T2	6
Green head/abdomen	Worker	yes	0.1678	FD45T2	6
Blue head/thorax	Worker	yes	0.2087	FD45T2	6
Queen	Reproductive	yes	0.0112	FD45T3	6
Small 1	Worker	no	0	FD45T3	6
Small 2	Worker	no	0	FD45T3	6
Green head/red thorax	Worker	no	0.0251	FD45T3	6
Blue head	Worker	no	0.0253	FD45T3	6
No marking	Worker	no	0.0586	FD45T3	6
Small green head	Worker	no	0.0616	FD45T3	6
Blue thorax	Worker	yes	0.0502	FD45T3	6
Green thorax/black abdomen	Worker	yes	0.0521	FD45T3	6
Blue head/green thorax	Worker	yes	0.1474	FD45T3	6
Queen	Reproductive	yes	0.0004	FD54aT1	1
King	Reproductive	yes	0.0031	FD54aT1	1
Red Head	Worker	no	0.0339	FD54aT1	1
Black Thorax	Worker	no	0.0509	FD54aT1	1
Small	Worker	no	0.0816	FD54aT1	1
Nymph	Worker	yes	0.0256	FD54aT1	1
Blue Head	Worker	yes	0.0727	FD54aT1	1
Neonred Abdomen	Worker	yes	0.087	FD54aT1	1
Green Head	Worker	yes	0.1179	FD54aT1	1
King	Reproductive	yes	0.0257	FD54aT4	1
Blue Head	Worker	no	0.0727	FD54aT4	1
Nothing/black thorax	Worker	no	0.108	FD54aT4	1
Green Head	Worker	no	0.1136	FD54aT4	1
Red head	Worker	no	0.402611	FD54aT4	1
Red Thorax	Worker	yes	0.038	FD54aT4	1
King	Reproductive	no	0.0006	FD70a-1cT1	4
Queen	Reproductive	yes	0.0715	FD70a-1cT1	4
Green head	Worker	no	0	FD70a-1cT1	4
Small black	Worker	no	0.009	FD70a-1cT1	4
Black-Red head	Worker	no	0.0418	FD70a-1cT1	4
Middle green thorax	Worker	no	0.0515	FD70a-1cT1	4
Small blue head	Worker	no	0.0729	FD70a-1cT1	4
Blue head	Worker	yes	0.093	FD70a-1cT1	4
King	Reproductive	no	0.0008	FD70a-1cT3	4
Queen	Reproductive	no	0.0484	FD70a-1cT3	4
Blue head/red thorax	Worker	no	0.0219	FD70a-1cT3	4
Black head/green thorax	Worker	no	0.1341	FD70a-1cT3	4
Green head	Worker	yes	0.0792	FD70a-1cT3	4
Red head/thorax	Worker	yes	0.1061	FD70a-1cT3	4
Blue head	Worker	yes	0.1254	FD70a-1cT3	4
King	Reproductive	yes	0.0052	FD76-3cT1	2
Queen	Reproductive	yes	0.0174	FD76-3cT1	2
Blue Head	Worker	no	0.0026	FD76-3cT1	2
Larvae	Worker	no	0.0053	FD76-3cT1	2
Red Thorax	Worker	no	0.0854	FD76-3cT1	2
Blue Thorax	Worker	no	0.0943	FD76-3cT1	2
Neonred Abdomen	Worker	no	0.1254	FD76-3cT1	2
Green Thorax	Worker	no	0.1522	FD76-3cT1	2
Neonred Head	Worker	no	0.175	FD76-3cT1	2
Red Head	Worker	yes	0.0847	FD76-3cT1	2
Green Head	Worker	yes	0.1012	FD76-3cT1	2
King	Reproductive	yes	0.0011	FD94T2	3
Queen	Reproductive	yes	0.015	FD94T2	3
M Black Head	Worker	no	0.0002	FD94T2	3
No Marking	Worker	no	0.001	FD94T2	3
M Black h Red A	Worker	no	0.0028	FD94T2	3
Small green	Worker	no	0.0089	FD94T2	3
Green Head	Worker	no	0.0132	FD94T2	3
M Green Head	Worker	no	0.0169	FD94T2	3
M Red Head	Worker	no	0.0342	FD94T2	3
M Blue Abdomen	Worker	no	0.0517	FD94T2	3
Black H Green A	Worker	no	0.0588	FD94T2	3
Neonred Thorax	Worker	no	0.0645	FD94T2	3
Blue H Green Th	Worker	no	0.0829	FD94T2	3
Black Head	Worker	no	0.1179	FD94T2	3
M Blue Head	Worker	yes	0.0132	FD94T2	3
M Black H Green A	Worker	yes	0.0326	FD94T2	3
Blue H Red A	Worker	yes	0.0363	FD94T2	3
Black H Red A	Worker	yes	0.0383	FD94T2	3
Red Head	Worker	yes	0.1148	FD94T2	3
Green-black Th	Worker	yes	0.1472	FD94T2	3
Queen	Reproductive	no	0.0034	GP9-2cT2	5
King	Reproductive	no	0.0133	GP9-2cT2	5
Black head	Worker	no	0	GP9-2cT2	5
Small green head	Worker	no	0.0019	GP9-2cT2	5
Red thorax	Worker	no	0.0289	GP9-2cT2	5
Blue head	Worker	no	0.0728	GP9-2cT2	5
Blue head/green abdomen	Worker	no	0.1334	GP9-2cT2	5
Blue head/red abdomen	Worker	no	0.198	GP9-2cT2	5
Queen	Reproductive	no	8.14e-05	GP9-2cT3	5
King	Reproductive	no	0.0097	GP9-2cT3	5
Green head	Worker	no	0.0253	GP9-2cT3	5
Blue head	Worker	no	0.0547	GP9-2cT3	5
No marking	Worker	no	0.0607	GP9-2cT3	5
Blue head/green thorax	Worker	no	0.0644	GP9-2cT3	5
Red thorax	Worker	no	0.111	GP9-2cT3	5

## Sheet: Queen ~ Worker feeding
Supplementary table 5b. Detailed overview of Cryptotermes secundus samples used for feeding analysis of queens
Data used to analyse queen survival and queen relative feeding duration in correlation with worker relative feeding duration and to analyse mean relative feeding duration between dead and surviving workers
Colony ID	Subject	Queen survival	Queen relative feeding duration	Eggs	sum all Worker relative feeding duration	mean all Worker relative feeding duration	sum dead Worker relative feeding duration	mean dead Worker relative feeding duration	sum alive Worker relative feeding duration	mean alive Worker relative feeding duration
FD54aT1	Queen	yes	0.0004	2	0.4696	0.0670857	0.1664	0.0554667	0.3032	0.0758
FD761cT1	Queen	yes	0.0174	3	0.8261	0.0917889	0.6402	0.0914571	0.1859	0.09295
FD94T2	Queen	yes	0.015	6	0.8354	0.0464111	0.453	0.03775	0.3824	0.0637333
FD70a1cT1	Queen	yes	0.0715	3	0.2682	0.0447	0.1752	0.03504	0.093	0.093
FD70a1cT3	Queen	no	0.0484	6	0.4667	0.09334	0.156	0.078	0.3107	0.103567
GP9-2cT2	Queen	no	0.0034	1	0.435	0.0725	0.435	0.0725
GP9-2cT3	Queen	no	8.14e-05	0	0.3161	0.06322	0.3161	0.06322
FD45T2	Queen	yes	0.002	2	1.0799	0.0981727	0.4563	0.0651857	0.6236	0.1559
FD45T3	Queen	yes	0.0112	6	0.4203	0.0467	0.1706	0.0284333	0.2497	0.0832333
