# Supplementary material for: The remoulding of dietary effects on the fecundity / longevity trade-off in a social insect
Source: BMC Genomics. 2023 May 5;24:244. doi: 10.1186/s12864-023-09335-z (PMC10163710; doi:10.1186/s12864-023-09335-z)
Supplement: Supplementary file 7 — Additional file 7: Table S6. Contains information about the 24 samples used for transcriptome generation and RNA-Seq data analysis. [file 12864_2023_9335_MOESM7_ESM.xlsx]

## Sheet: Transcriptome samples
Supplementary table S6. Detailed overview of Cryptotermes secundus samples used for transcriptome sequencing
Samples used for de novo transcriptome sequencing and RNA-Seq data analysis (NCBI Umbrella project "So-Long": Sociality and the Reversal of the Fecundity/Longevity Trade-off). For all samples we obtained ~ 4 GB raw data.
			#
Sample ID	BGI Sample ID	Treatment	Library Identifier	Bioproject ID	Accession number	Species	Tax ID	Sample description	Estimated Age	Sex	Stockcolony	Collector, determined by	Date of collection	Sample location	RNA Isolation Date
VRP1	VRP1	Protein+	HKRDCRYldpEAARRAAPEI-UDB3	PRJNA746710	SAMN20236778	Cryptotermes secundus	105785	Head + Prothorax, Queen	< 12 months	Female	FD54a	Judith Korb	2019	Australia: NT, Darwin, south of Darwin; colony collected from dead Mangrove trees; 12.5 S 131.00 E; 333 m	2020-04-29
VRP2	VRP2	Protein+	HKRDCRYldpEAASRAAPEI-UDC3	PRJNA746710	SAMN20236779	Cryptotermes secundus	105785	Head + Prothorax, Queen	< 12 months	Female	FD76-3c	Judith Korb	2019	Australia: NT, Darwin, south of Darwin; colony collected from dead Mangrove trees; 12.5 S 131.00 E; 333 m	2020-04-29
VRP2	VRP2	Protein+	HKRDCRYldpEAAARAAPEI-UDA1	PRJNA746710	SAMN20236780	Cryptotermes secundus	105785	Fat body, Queen	< 12 months	Female	FD76-3c	Judith Korb	2019	Australia: NT, Darwin, south of Darwin; colony collected from dead Mangrove trees; 12.5 S 131.00 E; 333 m	2020-04-28
VRP3	VRP3	Protein+	HKRDCRYldpEAATRAAPEI-UDD3	PRJNA746710	SAMN20236781	Cryptotermes secundus	105785	Head + Prothorax, Queen	< 12 months	Female	FD94	Judith Korb	2019	Australia: NT, Darwin, south of Darwin; colony collected from dead Mangrove trees; 12.5 S 131.00 E; 333 m	2020-04-29
VRP3	VRP3	Protein+	HKRDCRYldpEAADRAAPEI-UDD1	PRJNA746710	SAMN20236782	Cryptotermes secundus	105785	Fat body, Queen	< 12 months	Female	FD94	Judith Korb	2019	Australia: NT, Darwin, south of Darwin; colony collected from dead Mangrove trees; 12.5 S 131.00 E; 333 m	2020-04-28
VRP4	VRP4	Protein+	HKRDCRYldpEAAURAAPEI-UDE3	PRJNA746710	SAMN20236783	Cryptotermes secundus	105785	Head + Prothorax, Queen	< 12 months	Female	FD70a-1c	Judith Korb	2019	Australia: NT, Darwin, south of Darwin; colony collected from dead Mangrove trees; 12.5 S 131.00 E; 333 m	2020-04-29
VRP4	VRP4	Protein+	HKRDCRYldpEAAERAAPEI-UDE1	PRJNA746710	SAMN20236784	Cryptotermes secundus	105785	Fat body, Queen	< 12 months	Female	FD70a-1c	Judith Korb	2019	Australia: NT, Darwin, south of Darwin; colony collected from dead Mangrove trees; 12.5 S 131.00 E; 333 m	2020-04-28
VRP5	VRP5	Protein+	HKRDCRYldpEAAVRAAPEI-UDF3	PRJNA746710	SAMN20236785	Cryptotermes secundus	105785	Head + Prothorax, Queen	< 12 months	Female	FD70a-1c	Judith Korb	2019	Australia: NT, Darwin, south of Darwin; colony collected from dead Mangrove trees; 12.5 S 131.00 E; 333 m	2020-04-29
VRP5	VRP5	Protein+	HKRDCRYldpEAAFRAAPEI-UDF1	PRJNA746710	SAMN20236786	Cryptotermes secundus	105785	Fat body, Queen	< 12 months	Female	FD70a-1c	Judith Korb	2019	Australia: NT, Darwin, south of Darwin; colony collected from dead Mangrove trees; 12.5 S 131.00 E; 333 m	2020-04-28
VRP6	VRP6	Protein+	HKRDCRYldpEAAWRAAPEI-UDG3	PRJNA746710	SAMN20236787	Cryptotermes secundus	105785	Head + Prothorax, Queen	< 12 months	Female	FD45	Judith Korb	2019	Australia: NT, Darwin, south of Darwin; colony collected from dead Mangrove trees; 12.5 S 131.00 E; 333 m	2020-04-29
VRP7	VRP7	Protein+	HKRDCRYldpEAAXRAAPEI-UDH3	PRJNA746710	SAMN20236788	Cryptotermes secundus	105785	Head + Prothorax, Queen	< 12 months	Female	FD45	Judith Korb	2019	Australia: NT, Darwin, south of Darwin; colony collected from dead Mangrove trees; 12.5 S 131.00 E; 333 m	2020-05-02
VRP7	VRP7	Protein+	HKRDCRYldpEAAGRAAPEI-UDG1	PRJNA746710	SAMN20236789	Cryptotermes secundus	105785	Fat body, Queen	< 12 months	Female	FD45	Judith Korb	2019	Australia: NT, Darwin, south of Darwin; colony collected from dead Mangrove trees; 12.5 S 131.00 E; 333 m	2020-04-28
VRP8	VRP8	Control	HKRDCRYldpEAAYRAAPEI-UDA4	PRJNA746710	SAMN20236790	Cryptotermes secundus	105785	Head + Prothorax, Queen	< 12 months	Female	FD54a	Judith Korb	2019	Australia: NT, Darwin, south of Darwin; colony collected from dead Mangrove trees; 12.5 S 131.00 E; 333 m	2020-05-02
VRP8	VRP8	Control	HKRDCRYldpEAAHRAAPEI-UDH1	PRJNA746710	SAMN20236791	Cryptotermes secundus	105785	Fat body, Queen	< 12 months	Female	FD54a	Judith Korb	2019	Australia: NT, Darwin, south of Darwin; colony collected from dead Mangrove trees; 12.5 S 131.00 E; 333 m	2020-04-28
VRP9	VRP9	Control	HKRDCRYldpEAAZRAAPEI-UDB4	PRJNA746710	SAMN20236792	Cryptotermes secundus	105785	Head + Prothorax, Queen	< 12 months	Female	FD54a	Judith Korb	2019	Australia: NT, Darwin, south of Darwin; colony collected from dead Mangrove trees; 12.5 S 131.00 E; 333 m	2020-05-02
VRP9	VRP9	Control	HKRDCRYldpEAAIRAAPEI-UDA2	PRJNA746710	SAMN20236793	Cryptotermes secundus	105785	Fat body, Queen	< 12 months	Female	FD54a	Judith Korb	2019	Australia: NT, Darwin, south of Darwin; colony collected from dead Mangrove trees; 12.5 S 131.00 E; 333 m	2020-04-28
VRP10	VRP10	Control	HKRDCRYldpEABARAAPEI-UDC4	PRJNA746710	SAMN20236794	Cryptotermes secundus	105785	Head + Prothorax, Queen	< 12 months	Female	FD76-3c	Judith Korb	2019	Australia: NT, Darwin, south of Darwin; colony collected from dead Mangrove trees; 12.5 S 131.00 E; 333 m	2020-05-02
VRP10	VRP10	Control	HKRDCRYldpEAAJRAAPEI-UDB2	PRJNA746710	SAMN20236795	Cryptotermes secundus	105785	Fat body, Queen	< 12 months	Female	FD76-3c	Judith Korb	2019	Australia: NT, Darwin, south of Darwin; colony collected from dead Mangrove trees; 12.5 S 131.00 E; 333 m	2020-04-28
VRP11	VRP11	Control	HKRDCRYldpEAACRAAPEI-UDC1	PRJNA746710	SAMN20236796	Cryptotermes secundus	105785	Head + Prothorax, Queen	< 12 months	Female	FD94	Judith Korb	2019	Australia: NT, Darwin, south of Darwin; colony collected from dead Mangrove trees; 12.5 S 131.00 E; 333 m	2020-05-02
VRP11	VRP11	Control	HKRDCRYldpEAAKRAAPEI-UDC2	PRJNA746710	SAMN20236797	Cryptotermes secundus	105785	Fat body, Queen	< 12 months	Female	FD94	Judith Korb	2019	Australia: NT, Darwin, south of Darwin; colony collected from dead Mangrove trees; 12.5 S 131.00 E; 333 m	2020-04-28
VRP12	VRP12	Control	HKRDCRYldpEABBRAAPEI-UDD4	PRJNA746710	SAMN20236798	Cryptotermes secundus	105785	Head + Prothorax, Queen	< 12 months	Female	FD94	Judith Korb	2019	Australia: NT, Darwin, south of Darwin; colony collected from dead Mangrove trees; 12.5 S 131.00 E; 333 m	2020-05-02
VRP12	VRP12	Control	HKRDCRYldpEAALRAAPEI-UDD2	PRJNA746710	SAMN20236799	Cryptotermes secundus	105785	Fat body, Queen	< 12 months	Female	FD94	Judith Korb	2019	Australia: NT, Darwin, south of Darwin; colony collected from dead Mangrove trees; 12.5 S 131.00 E; 333 m	2020-04-28
VRP13	VRP13	Control	HKRDCRYldpEABCRAAPEI-UDE4	PRJNA746710	SAMN20236800	Cryptotermes secundus	105785	Head + Prothorax, Queen	< 12 months	Female	FD70a-1c	Judith Korb	2019	Australia: NT, Darwin, south of Darwin; colony collected from dead Mangrove trees; 12.5 S 131.00 E; 333 m	2020-05-02
VRP13	VRP13	Control	HKRDCRYldpEAAMRAAPEI-UDE2	PRJNA746710	SAMN20236801	Cryptotermes secundus	105785	Fat body, Queen	< 12 months	Female	FD70a-1c	Judith Korb	2019	Australia: NT, Darwin, south of Darwin; colony collected from dead Mangrove trees; 12.5 S 131.00 E; 333 m	2020-04-29
VRP14	VRP14	Control	HKRDCRYldpEABDRAAPEI-UDF4	PRJNA746710	SAMN20236802	Cryptotermes secundus	105785	Head + Prothorax, Queen	< 12 months	Female	FD70a-1c	Judith Korb	2019	Australia: NT, Darwin, south of Darwin; colony collected from dead Mangrove trees; 12.5 S 131.00 E; 333 m	2020-05-02
VRP14	VRP14	Control	HKRDCRYldpEAANRAAPEI-UDF2	PRJNA746710	SAMN20236803	Cryptotermes secundus	105785	Fat body, Queen	< 12 months	Female	FD70a-1c	Judith Korb	2019	Australia: NT, Darwin, south of Darwin; colony collected from dead Mangrove trees; 12.5 S 131.00 E; 333 m	2020-04-29
VRP15	VRP15	Control	HKRDCRYldpEABERAAPEI-UDG4	PRJNA746710	SAMN20236804	Cryptotermes secundus	105785	Head + Prothorax, Queen	< 12 months	Female	GP9-2c	Judith Korb	2019	Australia: NT, Darwin, south of Darwin; colony collected from dead Mangrove trees; 12.5 S 131.00 E; 333 m	2020-05-02
VRP15	VRP15	Control	HKRDCRYldpEAAORAAPEI-UDG2	PRJNA746710	SAMN20236805	Cryptotermes secundus	105785	Fat body, Queen	< 12 months	Female	GP9-2c	Judith Korb	2019	Australia: NT, Darwin, south of Darwin; colony collected from dead Mangrove trees; 12.5 S 131.00 E; 333 m	2020-04-29
VRP16	VRP16	Control	HKRDCRYldpEAABRAAPEI-UDB1	PRJNA746710	SAMN20236806	Cryptotermes secundus	105785	Head + Prothorax, Queen	< 12 months	Female	GP9-2c	Judith Korb	2019	Australia: NT, Darwin, south of Darwin; colony collected from dead Mangrove trees; 12.5 S 131.00 E; 333 m	2020-05-02
VRP16	VRP16	Control	HKRDCRYldpEAAPRAAPEI-UDH2	PRJNA746710	SAMN20236807	Cryptotermes secundus	105785	Fat body, Queen	< 12 months	Female	GP9-2c	Judith Korb	2019	Australia: NT, Darwin, south of Darwin; colony collected from dead Mangrove trees; 12.5 S 131.00 E; 333 m	2020-04-29
VRP17	VRP17	Control	HKRDCRYldpEABFRAAPEI-UDH4	PRJNA746710	SAMN20236808	Cryptotermes secundus	105785	Head + Prothorax, Queen	< 12 months	Female	FD45	Judith Korb	2019	Australia: NT, Darwin, south of Darwin; colony collected from dead Mangrove trees; 12.5 S 131.00 E; 333 m	2020-05-02
VRP17	VRP17	Control	HKRDCRYldpEAAQRAAPEI-UDA3	PRJNA746710	SAMN20236809	Cryptotermes secundus	105785	Fat body, Queen	< 12 months	Female	FD45	Judith Korb	2019	Australia: NT, Darwin, south of Darwin; colony collected from dead Mangrove trees; 12.5 S 131.00 E; 333 m	2020-04-29
