# Supplementary material for: The remoulding of dietary effects on the fecundity / longevity trade-off in a social insect
Source: BMC Genomics. 2023 May 5;24:244. doi: 10.1186/s12864-023-09335-z (PMC10163710; doi:10.1186/s12864-023-09335-z)
Supplement: Supplementary file 8 — Additional file 8: Table S7. Contains normalized counts of all expressed genes in this experiment. [file 12864_2023_9335_MOESM8_ESM.xlsx]

## Sheet: Heads
Supplementary table S7a: normalized read counts for heads
Read counts of all genes expressed in head samples; normalized internally by DESeq2
			Protein+							Control
Csec_GeneNumber	Csec_GeneID	Csec_Protein.Name	VRPHd1	VRPHd2	VRPHd3	VRPHd4	VRPHd5	VRPHd6	VRPHd7	VRPHd8	VRPHd9	VRPHd10	VRPHd11	VRPHd12	VRPHd13	VRPHd14	VRPHd15	VRPHd16	VRPHd17
gene0	Csec_G00644	hypothetical protein B7P43_G00644	42.9609	49.1737	35.3081	39.9503	30.8787	45.6105	30.5742	44.4275	38.0444	55.7659	39.1931	34.7722	50.953	29.3807	33.3194	1.7017	34.754
gene1	Csec_G00645	hypothetical protein B7P43_G00645	46.9113	64.199	54.2232	68.1505	49.4059	66.8609	62.847	56.1727	41.2148	68.3132	46.7095	40.2626	62.2759	34.5223	62.121	0.8509	55.9598
gene10	Csec_G02279	hypothetical protein B7P43_G02279	11.3575	8.1956	0.6305	7.8334	8.646	8.2928	9.6252	11.7452	6.9748	5.5766	19.865	8.5406	7.5486	8.8142	11.8595	1.7017	4.1234
gene100	Csec_G00904	hypothetical protein B7P43_G00904	33.0848	34.8314	40.3521	35.2503	46.9356	24.8785	22.6476	38.8102	20.2904	29.2771	22.0125	51.2433	40.2592	22.0355	38.4021	5.956	23.562
gene1000	Csec_G08733	hypothetical protein B7P43_G08733	74.5643	62.8331	66.8332	43.867	74.1088	61.1595	77.5679	83.7483	77.9911	63.4337	54.226	76.865	62.9049	65.3721	50.2615	108.91	57.1379
gene10000	Csec_G07852	hypothetical protein B7P43_G07852	0	0	0	0	0	0	0	0	0	0	0.5369	0	0	0	0.5647	0	0
gene10001	Csec_G07853	hypothetical protein B7P43_G07853	372.822	358.558	344.254	375.219	330.402	397.019	390.67	348.271	330.352	366.661	348.979	292.209	375.543	448.79	330.935	397.353	368.746
gene10002	Csec_G07854	hypothetical protein B7P43_G07854	0	0	0	0	0	0	0	0	0	0	0	0	0	0	0	0	0
gene10003	Csec_G07855	hypothetical protein B7P43_G07855	731.323	705.506	674.006	666.621	509.498	713.182	741.141	755.778	765.327	692.891	685.61	628.951	664.905	1354.45	724.557	934.248	738.669
gene10004	Csec_G08516	hypothetical protein B7P43_G08516	0	0	0	0	0.6176	0	0	0	0	0.6971	0	0	0.629	0	0	0	0.5891
gene10005	Csec_G08517	putative RNA	0	0	0	0	0	0	0	0	0	0	1.0738	0	0.629	0	0	0	0
gene10006	Csec_G08518	hypothetical protein B7P43_G08518	0.4938	8.1956	0	0	0	0	2.2648	0	0.6341	11.8503	2.6845	0	0.629	0	1.1295	0.8509	1.7672
gene10007	Csec_G08519	hypothetical protein B7P43_G08519	0.4938	3.4148	1.261	0	1.2351	0	1.6986	0	0.6341	4.1824	0.5369	0	0	0	0	0	1.1781
gene10008	Csec_G08520	Coiled	375.784	520.422	397.216	497.42	414.392	401.683	508.438	401.379	355.081	405.697	454.21	450.819	435.302	431.896	447.271	291.846	477.131
gene10009	Csec_G08521	hypothetical protein B7P43_G08521	2169.77	2217.6	1798.82	2805.14	2285.64	2519.98	2032.05	1317.5	1744.97	2582.66	2864.85	2083.89	2288.48	2280.68	2061.85	1723.85	3216.22
gene1001	Csec_G08734	hypothetical protein B7P43_G08734	28.6406	29.3676	29.0031	32.1169	30.2611	27.9883	38.5008	29.6183	39.9466	28.58	31.6766	29.2819	44.0335	39.6639	22.0247	19.5699	43.0007
gene10010	Csec_G08522	hypothetical protein B7P43_G08522	19.7521	40.2951	24.5896	21.9335	19.1448	18.6588	35.1037	29.6183	24.0948	24.3976	27.9183	19.5213	25.791	27.1771	15.8126	1.7017	14.7263
gene10011	Csec_G08523	GPI transamidase component PIG	540.221	463.736	504.401	556.954	643.512	580.497	493.717	528.023	568.764	453.795	623.331	642.981	538.466	478.905	657.353	864.477	388.184
gene10012	Csec_G08524	hypothetical protein B7P43_G08524	0	0	0	0	0	0	0	0	0	0	0	0	0	0	0	0	0
gene10013	Csec_G08525	hypothetical protein B7P43_G08525	307.146	334.655	459.005	383.836	341.518	362.293	329.522	386.57	322.11	412.668	343.074	425.197	351.639	326.86	373.291	206.76	318.087
gene10014	Csec_G08526	CD109 antigen	5292.59	5889.92	6448.77	6092.81	6152.27	5699.76	6107.48	5293	5008.55	4993.14	5193.89	5623.95	5975.97	4481.29	5609.53	3948.86	5922.31
gene10015	Csec_G08527	hypothetical protein B7P43_G08527	908.598	908.348	913.597	896.923	802.846	871.264	866.835	883.443	914.968	917.349	969.089	841.854	866.83	822.66	796.278	478.185	870.028
gene10016	Csec_G08528	hypothetical protein B7P43_G08528	15.3079	25.9528	22.6981	20.3668	12.3515	24.3602	23.2137	19.4051	13.9496	21.6093	12.8854	17.6911	16.3553	20.5665	14.6831	15.3155	19.4387
gene10017	Csec_G08529	hypothetical protein B7P43_G08529	305.171	334.655	313.99	386.186	458.24	309.944	322.161	435.593	389.955	384.088	401.058	363.584	408.882	412.064	278.98	907.871	308.663
gene10018	Csec_G08530	hypothetical protein B7P43_G08530	189.621	158.449	153.212	146.484	127.838	175.704	160.798	177.199	167.395	159.63	171.268	164.711	152.23	158.656	143.443	95.2967	168.469
gene10019	Csec_G08531	hypothetical protein B7P43_G08531	0	0	0	1.5667	0	0.5183	0	2.0426	0	0.6971	0.5369	1.8301	0.629	3.6726	1.1295	0.8509	0
gene1002	Csec_G08735	hypothetical protein B7P43_G08735	29.1344	43.71	48.5486	46.217	35.2017	38.3543	43.0304	37.7889	36.7763	40.4303	38.6562	43.9228	50.953	54.3543	50.8263	129.331	46.535
gene10020	Csec_G08532	hypothetical protein B7P43_G08532	2.9628	3.4148	1.261	2.35	1.8527	3.1098	2.2648	2.5533	1.2681	2.0912	3.2213	0.61	1.2581	5.1416	1.1295	0	1.7672
gene10021	Csec_G08533	hypothetical protein B7P43_G08533	0.9876	1.3659	0.6305	0	1.2351	1.0366	0	1.532	1.2681	1.3941	1.0738	4.8803	2.5162	1.469	2.2589	1.7017	1.7672
gene10022	Csec_G08534	hypothetical protein B7P43_G08534	22.2212	23.2209	25.2201	13.3168	19.1448	21.7686	28.3094	19.9158	24.0948	24.3976	21.4757	22.5715	23.9039	29.3807	24.2837	29.7802	22.3839
gene10023	Csec_G08535	hypothetical protein B7P43_G08535	62.713	62.8331	55.4842	59.5338	53.1113	65.3059	62.847	61.7899	57.7007	65.5249	71.9434	85.4055	84.9217	69.0446	53.65	79.9812	77.7547
gene10024	Csec_G08536	hypothetical protein B7P43_G08536	0	0	0	0	0	0	0	0.5107	0	0	0	0	0	0.7345	0	0	0
gene10025	Csec_G08537	hypothetical protein B7P43_G08537	92.8351	45.0759	76.2907	94.0007	83.3724	50.2752	41.3318	92.9402	98.2814	73.1927	90.1977	62.224	105.68	99.1599	85.2752	100.402	33.5759
gene10026	Csec_G08538	hypothetical protein B7P43_G08538	0	0	0	0	0	0	0	0	0	0	0	0	0	0	0	0	0
gene10027	Csec_G08539	WASH complex subunit 1	93.8227	74.4436	81.3347	57.1837	116.721	136.832	126.826	111.324	81.1614	71.7986	98.788	157.39	46.5497	47.7436	88.6636	23.8242	61.2613
gene10028	Csec_G08540	hypothetical protein B7P43_G08540	219.249	222.648	194.825	173.118	180.949	190.735	194.203	213.456	240.314	223.761	218.515	203.143	179.908	148.373	167.162	139.542	173.181
gene10029	Csec_G08541	hypothetical protein B7P43_G08541	187.645	192.597	196.717	148.051	171.068	189.698	177.783	164.433	169.298	149.174	179.859	192.772	151.601	185.098	168.856	69.7708	108.385
gene1003	Csec_G08736	hypothetical protein B7P43_G08736	51.8494	25.2698	23.9591	32.9002	25.9381	23.3236	11.89	52.598	31.0696	10.4561	28.4552	10.3707	13.21	24.9736	16.3774	17.0173	7.0686
gene10030	Csec_G08542	hypothetical protein B7P43_G08542	45.4299	43.027	52.9621	52.4837	35.2017	47.6837	46.4275	44.4275	29.1674	57.8571	50.4678	55.5136	41.5173	37.4604	34.4489	5.956	51.8365
gene10031	Csec_G08543	hypothetical protein B7P43_G08543	0	0	0	0	0	0	1.1324	1.0213	0	0	1.0738	0	0	0	0	0.8509	0
gene10032	Csec_G08544	hypothetical protein B7P43_G08544	0.4938	0.683	0.6305	0	0	1.5549	0	1.0213	1.2681	0	0	0	0	0	0	0	0
gene10033	Csec_G08545	hypothetical protein B7P43_G08545	95.3041	71.0287	81.3347	85.3839	92.636	91.7393	82.6636	113.877	71.6503	91.3166	66.0376	73.2047	84.9217	76.3898	42.92	15.3155	42.4116
gene10034	Csec_G08546	hypothetical protein B7P43_G08546	0	0	0	0	0	0	0	0	0	0	0	0	0	0	0	0	0
gene10035	Csec_G08547	General transcription factor IIH subunit 1	176.782	173.474	165.191	185.651	195.153	170.003	174.386	187.923	175.638	197.969	197.039	175.081	179.908	199.054	179.586	199.102	191.441
gene10036	Csec_G08548	hypothetical protein B7P43_G08548	1012.3	979.377	928.099	950.973	858.427	1058.89	977.242	961.063	980.278	948.02	970.163	898.588	968.736	1059.17	1067.35	731.743	1080.91
gene10037	Csec_G08549	hypothetical protein B7P43_G08549	13.8265	19.8061	10.7185	11.7501	11.7339	12.9575	16.4195	18.8944	19.0222	12.5473	18.7912	19.5213	14.4681	12.4868	22.0247	34.0345	14.1372
gene10038	Csec_G08550	hypothetical protein B7P43_G08550	4.4442	2.7319	4.4135	4.7	6.1757	2.5915	4.5295	3.5746	3.1704	4.8795	3.2213	6.7104	2.5162	6.6107	1.1295	3.4035	2.3562
gene10039	Csec_G08551	hypothetical protein B7P43_G08551	150.61	161.181	184.737	180.168	254.44	138.386	228.174	160.858	156.616	147.083	150.867	173.251	167.327	128.541	215.165	276.531	166.701
gene1004	Csec_G08737	hypothetical protein B7P43_G08737	15.8017	10.9275	15.132	7.8334	10.4988	7.2562	4.5295	15.3198	11.4133	6.2737	8.0534	12.8108	11.9519	15.4249	11.8595	48.4992	8.2467
gene10040	Csec_G08552	hypothetical protein B7P43_G08552	0	0.683	1.261	0	0	0	0	0	0	0	0	1.2201	0	0	0.5647	0	0
gene10041	Csec_G08553	hypothetical protein B7P43_G08553	45.9237	34.8314	42.8741	61.1004	52.4938	63.751	50.957	44.4275	31.7037	59.2513	37.5824	31.722	38.372	38.9294	31.6252	6.8069	41.2335
gene10042	Csec_G08554	hypothetical protein B7P43_G08554	322.454	317.58	291.922	299.236	327.932	331.713	293.286	282.906	310.062	329.019	285.626	281.838	327.735	369.462	275.591	258.663	302.772
gene10043	Csec_G08555	hypothetical protein B7P43_G08555	0	0	0	0	0	0	0	0	0	0	0	0	0	0	0	0	0
gene10044	Csec_G08556	hypothetical protein B7P43_G08556	48.3927	48.4908	36.5691	28.9835	32.7314	51.8301	49.2584	64.3432	48.1896	57.16	48.8571	40.8726	47.8078	30.8497	53.65	59.5605	42.4116
gene10045	Csec_G08557	hypothetical protein B7P43_G08557	0	0	0	0	0	0	0	0	0	0	0	0	0	0	0	0	0
gene10046	Csec_G08558	Arylsulfatase B	535.283	379.048	1941.95	525.62	565.697	588.272	1914.28	363.59	403.905	389.664	515.953	944.341	668.051	417.206	614.433	531.79	1123.91
gene10047	Csec_G08559	hypothetical protein B7P43_G08559	1.4814	0.683	0	0	0	0.5183	1.1324	1.0213	0	0	0	0.61	0	0	0	0	0.5891
gene10048	Csec_G08560	hypothetical protein B7P43_G08560	1.9752	2.0489	1.261	0.7833	0	3.1098	3.9633	0.5107	0	0.6971	0.5369	1.8301	0	3.6726	5.0826	0.8509	0.5891
gene10049	Csec_G08561	Heat shock 70 kDa protein 4L	848.848	894.006	811.456	931.39	1036.29	944.345	805.687	857.91	892.142	911.772	963.72	891.878	815.877	653.721	912.614	619.429	848.822
gene1005	Csec_G08738	Histone H2A	110.612	85.3711	75.0297	97.9174	96.9591	91.7393	112.672	102.643	115.401	85.043	78.3861	91.5059	106.309	86.6731	147.961	193.997	85.4123
gene10050	Csec_G08562	hypothetical protein B7P43_G08562	17.7769	21.172	33.4166	25.8502	19.1448	32.1347	19.2504	27.5757	13.3155	32.7625	15.5698	40.8726	20.7586	24.9736	15.2479	0	15.9044
gene10051	Csec_G10175	Ras	60.244	64.882	64.3112	63.4505	59.2871	79.3001	68.5089	60.2579	70.3822	49.4922	61.7425	76.2549	71.7116	75.6553	77.9336	51.0518	116.043
gene10052	Csec_G10176	Ubiquitin carboxyl	595.527	546.375	528.361	536.587	502.705	497.569	580.344	558.663	556.717	538.141	529.912	578.927	540.982	765.367	597.491	878.942	538.392
gene10053	Csec_G10177	Tyrosine	236.038	185.084	172.127	227.952	218.004	225.461	206.659	234.904	149.641	254.432	145.498	134.819	169.843	166.736	157.561	16.1664	202.633
gene10054	Csec_G10178	hypothetical protein B7P43_G10178	17.7769	8.1956	0	0.7833	3.7054	0	0	11.2345	15.2178	9.759	12.3485	12.8108	5.6614	2.9381	0	0	0
gene10055	Csec_G10179	hypothetical protein B7P43_G10179	27.653	20.4891	24.5896	14.8834	18.5272	16.5856	17.5519	20.4264	12.6815	29.2771	21.4757	15.861	14.4681	19.0975	16.9421	0	11.781
gene10056	Csec_G10180	Cytochrome P450 4C1	859.218	1126.22	831.001	485.67	365.604	737.543	478.996	558.152	596.663	768.872	896.609	1664.8	451.028	417.206	627.422	1046.56	647.367
gene10057	Csec_G10396	hypothetical protein B7P43_G10396	24.6902	29.3676	19.5456	25.8502	25.3205	29.5432	15.8533	15.8305	22.8267	29.2771	23.0863	17.6911	25.162	21.301	30.4958	0.8509	34.754
gene10058	Csec_G10397	hypothetical protein B7P43_G10397	211.842	228.794	150.69	191.918	176.626	247.23	193.07	214.988	218.121	188.907	207.24	173.861	197.522	205.665	264.297	63.8148	253.292
gene10059	Csec_G10398	hypothetical protein B7P43_G10398	0	0	0	0	0	0	0	0	0	0	0	0	0	0.7345	0	0	0
gene1006	Csec_G08739	sly1	231.1	273.87	247.157	221.685	245.794	211.467	232.704	230.819	248.557	258.614	285.626	256.827	284.33	329.064	237.754	424.581	237.976
gene10060	Csec_G10399	hypothetical protein B7P43_G10399	121.969	40.9781	66.2027	162.935	87.0779	97.9589	98.5169	68.4285	90.0385	112.926	253.95	101.877	76.744	65.3721	89.7931	32.3328	82.4671
gene10061	Csec_G10400	hypothetical protein B7P43_G10400	38.5167	13.6594	24.5896	57.1837	35.2017	34.2079	26.0447	22.4691	15.2178	43.9156	130.465	37.2124	18.2424	14.6904	28.2368	19.5699	15.9044
gene10062	Csec_G10401	hypothetical protein B7P43_G10401	203.447	137.277	165.822	161.368	141.424	175.704	147.775	182.816	143.935	144.991	144.424	160.44	155.375	165.266	132.713	86.7881	109.563
gene10063	Csec_G10402	hypothetical protein B7P43_G10402	76.5395	113.373	122.317	109.668	83.99	75.1537	120.032	50.0447	112.865	83.6488	66.0376	129.938	85.5507	50.6817	151.914	127.629	111.331
gene10064	Csec_G10403	hypothetical protein B7P43_G10403	13.3327	12.2934	13.871	8.6167	6.7933	7.7745	4.5295	15.8305	21.5585	10.4561	52.0785	53.0734	8.1776	40.3985	12.9889	92.7441	41.8226
gene10065	Csec_G10404	hypothetical protein B7P43_G10404	266.16	272.504	230.764	267.119	237.148	277.809	301.212	281.885	306.258	287.194	264.687	292.209	271.12	292.338	326.418	342.898	282.155
gene10066	Csec_G10405	Serpin B8	478.989	514.275	548.537	567.921	440.33	495.496	878.159	378.399	428	543.02	489.108	512.433	401.963	790.341	995.066	628.788	861.192
gene10067	Csec_G10406	Serine protease inhibitor 27A	2239.89	2000.41	2713.05	2736.99	1545.17	3305.72	4917.92	2024.77	2030.3	1850.03	1988.65	1778.87	2186.58	2350.46	4002.85	2752.54	3847.68
gene10068	Csec_G10407	Serine	82.4652	72.3947	80.7042	64.2338	54.9641	73.5988	75.8693	80.1737	93.8429	66.222	79.9968	80.5252	67.3083	107.974	73.9805	80.832	56.5489
gene10069	Csec_G10408	hypothetical protein B7P43_G10408	0	0	0	0	0	0	0	0	0	0	0	0	0	0	0	0	0
gene1007	Csec_G08740	hypothetical protein B7P43_G08740	16.7893	19.8061	23.3286	20.3668	30.2611	22.287	27.7433	25.533	12.0474	22.3064	23.0863	12.8108	24.5329	13.2213	13.5537	0	23.562
gene10070	Csec_G10409	hypothetical protein B7P43_G10409	2.469	6.1467	1.261	5.4834	3.0879	6.2196	6.7943	4.0853	5.0726	2.7883	2.6845	1.8301	3.1452	6.6107	5.0826	6.8069	4.1234
gene10071	Csec_G10410	hypothetical protein B7P43_G10410	12.3451	28.6847	34.0471	30.5502	23.4678	35.7628	15.8533	18.3838	32.3378	11.1532	45.6358	40.8726	24.5329	8.8142	28.2368	42.5432	28.2744
gene10072	Csec_G10411	Alpha	504.667	504.031	558.625	602.388	699.711	526.594	643.757	510.661	498.382	477.495	508.973	542.325	552.934	613.322	566.995	460.317	563.132
gene10073	Csec_G10412	hypothetical protein B7P43_G10412	174.313	143.423	103.402	145.701	114.869	112.99	77.0017	161.879	175.638	126.867	98.2511	95.1661	168.585	140.293	158.126	78.2794	80.6999
gene10074	Csec_G10413	DNA topoisomerase 3	21.7274	34.8314	34.6776	42.3003	46.9356	35.7628	25.4785	37.2782	50.0918	29.2771	33.8242	40.2626	52.8401	46.2746	50.8263	38.2889	45.3569
gene10075	Csec_G10414	hypothetical protein B7P43_G10414	306.158	325.776	320.925	350.152	323.609	319.274	314.801	336.015	287.235	303.227	366.16	309.9	315.154	326.86	351.266	308.863	327.512
gene10076	Csec_G10415	hypothetical protein B7P43_G10415	582.688	585.304	659.505	549.121	532.348	600.193	653.382	558.152	576.373	638.519	606.15	557.576	552.305	455.401	700.273	821.934	701.559
gene10077	Csec_G10416	hypothetical protein B7P43_G10416	0	0	0	0	0	0	0	0	0	0	0	0	0	0	0	0	0
gene10078	Csec_G11920	hypothetical protein B7P43_G11920	4.4442	10.2445	8.827	19.5835	10.4988	2.0732	5.0957	2.5533	5.7067	7.6678	6.9796	5.4904	11.3229	3.6726	1.1295	4.2543	3.5343
gene10079	Csec_G11921	hypothetical protein B7P43_G11921	34.5662	45.0759	39.0911	41.517	53.7289	49.7569	50.957	35.7462	33.6059	36.9449	34.361	36.6024	52.2111	29.3807	58.7326	35.7363	43.0007
gene1008	Csec_G08741	Pyridoxal kinase	201.966	229.477	204.913	210.718	233.443	156.009	187.409	195.072	187.686	205.637	200.797	184.842	220.796	208.603	194.834	206.76	174.948
gene10080	Csec_G11922	hypothetical protein B7P43_G11922	52.3432	68.9798	57.3757	68.1505	59.2871	61.1595	44.7289	66.8965	82.4296	50.1893	43.4882	59.7839	71.0826	58.7614	73.9805	74.876	48.3022
gene10081	Csec_G11923	hypothetical protein B7P43_G11923	4.938	17.7572	5.044	3.1334	1.2351	4.1464	19.8166	5.6173	13.3155	8.3649	8.0534	6.7104	3.1452	6.6107	10.1653	1.7017	17.0825
gene10082	Csec_G11924	hypothetical protein B7P43_G11924	51.3556	73.0776	288.77	111.234	78.4318	83.4465	184.578	49.5341	77.9911	71.7986	154.088	160.44	105.051	181.426	280.109	194.848	236.798
gene10083	Csec_G11925	hypothetical protein B7P43_G11925	0	0	0	0	0	0	0	0	0	0	0	0	0	0	0	0	0
gene10084	Csec_G11926	hypothetical protein B7P43_G11926	1147.11	2083.05	1433.76	3467.06	2916.8	1536.24	2602.77	1287.89	1164.79	3120.1	1088.28	1918.57	2193.5	1119.4	1525.35	1945.92	2718.47
gene10085	Csec_G11927	hypothetical protein B7P43_G11927	342.206	320.312	544.123	626.671	529.261	286.102	511.835	312.524	302.453	378.511	558.904	465.46	581.242	410.595	599.185	465.422	636.764
gene10086	Csec_G11928	hypothetical protein B7P43_G11928	0	3.4148	0	2.35	1.2351	0.5183	1.1324	1.0213	0.6341	3.4854	5.9058	0	2.5162	0.7345	5.6474	1.7017	1.1781
gene10087	Csec_G11929	hypothetical protein B7P43_G11929	0	0	0	0	0	0	0	0	0	0	0	0	0	0	0	0	0
gene10088	Csec_G11930	hypothetical protein B7P43_G11930	0.4938	0	0	2.35	0	0.5183	0	1.532	0.6341	0	0.5369	0	0	0	0.5647	0.8509	0
gene10089	Csec_G11931	hypothetical protein B7P43_G11931	0.4938	0.683	0	0.7833	0.6176	1.5549	1.6986	0.5107	1.9022	0	1.0738	2.4402	0.629	1.469	0.5647	2.5526	5.3015
gene1009	Csec_G08742	hypothetical protein B7P43_G08742	0	0	0	0	0	0	0	0	0	0	0	0	0	0	0	0	0
gene10090	Csec_G11932	hypothetical protein B7P43_G11932	428.622	487.639	389.02	448.853	378.573	626.108	432.568	557.641	460.338	529.079	411.259	381.885	479.965	477.436	485.673	478.185	500.104
gene10091	Csec_G12414	hypothetical protein B7P43_G12414	9.3823	9.5616	1.8915	10.9667	9.2636	13.4758	4.5295	6.1279	27.2652	0	12.8854	8.5406	5.0324	7.3452	13.5537	34.8854	37.6992
gene10092	Csec_G12415	hypothetical protein B7P43_G12415	8.8885	13.6594	5.044	3.1334	6.1757	9.8477	13.0223	4.5959	17.12	10.4561	27.9183	24.4016	2.5162	2.2036	11.8595	13.6138	10.6029
gene10093	Csec_G12416	hypothetical protein B7P43_G12416	58.2688	34.1484	36.5691	52.4837	45.7004	45.6105	57.1851	45.9594	51.36	41.8244	48.3202	50.0232	35.8558	55.8233	59.2973	88.4898	61.8503
gene10094	Csec_G12417	hypothetical protein B7P43_G12417	16.2955	17.0742	24.5896	30.5502	15.4393	23.8419	21.5152	18.3838	17.7541	21.6093	19.865	13.4209	15.0972	21.301	19.201	10.2104	13.5482
gene10095	Csec_G12418	hypothetical protein B7P43_G12418	35.0601	44.393	37.1996	28.9835	37.672	38.8726	23.2137	30.6396	36.7763	43.9156	28.4552	37.8224	44.0335	38.1949	28.2368	22.9733	22.3839
gene10096	Csec_G12419	hypothetical protein B7P43_G12419	4.4442	7.5127	6.305	3.9167	1.8527	1.5549	1.1324	6.1279	3.1704	6.2737	4.832	3.0502	2.5162	10.2832	5.0826	10.2104	4.7124
gene10097	Csec_G12420	hypothetical protein B7P43_G12420	45.9237	41.6611	39.7216	39.9503	30.8787	20.732	24.9123	57.7046	55.7985	39.0361	51.5416	39.6526	53.4692	38.9294	22.5895	12.763	31.8087
gene10098	Csec_G12421	hypothetical protein B7P43_G12421	3.4566	3.4148	5.044	3.9167	1.8527	4.1464	1.6986	4.5959	0.6341	1.3941	3.2213	2.4402	3.1452	3.6726	2.2589	0.8509	3.5343
gene10099	Csec_G12422	Charged multivesicular body protein 4b	121.476	93.5667	101.511	124.551	134.013	97.9589	108.142	118.473	83.0637	105.955	111.136	106.757	122.036	80.0624	85.8399	42.5432	84.8233
gene101	Csec_G00905	hypothetical protein B7P43_G00905	5.4318	53.2715	29.0031	25.0668	17.9096	40.9458	53.2218	1.532	5.0726	36.2478	22.0125	25.0116	29.5653	58.7614	23.7189	58.7096	47.7131
gene1010	Csec_G08743	hypothetical protein B7P43_G08743	0	0	0	0	0	0	0	0	0	0	0	0	0	0	0	0	0
gene10100	Csec_G12689	NEDD8	20.7397	16.3912	12.61	19.5835	16.6745	14.5124	21.5152	16.8518	13.9496	9.759	13.4223	19.5213	13.21	11.0178	15.2479	9.3595	12.9591
gene10101	Csec_G12690	Importin	372.328	405	471.615	373.653	465.651	420.342	429.737	402.401	403.271	401.514	522.932	448.989	395.043	379.746	436.541	384.59	423.527
gene10102	Csec_G12691	Glutamyl	229.125	228.794	184.107	257.719	226.649	159.119	197.034	221.627	192.124	194.483	198.113	176.301	235.893	202.727	149.655	196.549	161.4
gene10103	Csec_G12692	Rho GTPase	66.1697	63.5161	71.2467	79.9006	61.1398	72.0439	68.5089	68.4285	77.357	77.3752	71.9434	60.3939	83.6636	57.2924	60.4268	17.0173	66.5627
gene10104	Csec_G12693	hypothetical protein B7P43_G12693	824.652	904.933	928.729	1314.44	1319.75	896.661	818.143	1000.89	937.795	899.225	874.059	839.414	1232.94	1144.38	940.851	638.999	675.052
gene10105	Csec_G12694	hypothetical protein B7P43_G12694	0	0	0	0	0	0	0	0	0	0	0	0	0	0	0	0	0
gene10106	Csec_G12695	hypothetical protein B7P43_G12695	879.464	1086.6	1049.15	1441.34	1311.11	1006.54	980.073	876.804	918.773	1040.73	982.511	1004.73	1136.06	1014.37	988.289	662.823	1037.91
gene10107	Csec_G12696	Ras	280.48	254.064	254.723	224.035	253.823	259.669	245.16	248.181	285.333	238.399	227.642	239.745	252.878	276.179	243.966	379.485	219.716
gene10108	Csec_G12697	hypothetical protein B7P43_G12697	3.4566	8.8786	7.566	7.0501	9.2636	9.3294	5.0957	3.5746	5.0726	10.4561	4.2951	3.6602	3.7743	9.5487	8.471	5.956	12.3701
gene10109	Csec_G12698	Protein FAM60A	11.3575	17.7572	13.2405	12.5334	14.2042	11.4026	10.7576	14.2985	10.1452	13.2444	11.8116	7.9305	13.8391	18.3629	16.3774	20.4207	16.4934
gene1011	Csec_G08744	hypothetical protein B7P43_G08744	0	0	0	0	0	0	0	0	0	0	0	0	0	0	0	0	0
gene10110	Csec_G12699	hypothetical protein B7P43_G12699	72.5891	77.8584	85.7482	97.134	81.5197	105.215	95.6859	75.0671	72.2844	96.1962	84.2919	80.5252	83.6636	63.1685	78.4984	65.5165	70.6861
gene10111	Csec_G12700	hypothetical protein B7P43_G12700	35.0601	24.5869	23.3286	45.4337	36.4368	19.6954	31.7066	31.661	25.363	32.7625	16.1067	20.1313	31.4525	10.2832	28.8016	16.1664	19.4387
gene10112	Csec_G12701	hypothetical protein B7P43_G12701	263.197	308.702	225.72	263.202	232.208	217.168	217.417	253.798	261.238	260.009	212.072	239.135	289.363	219.621	176.198	160.813	211.469
gene10113	Csec_G12702	hypothetical protein B7P43_G12702	383.685	376.999	430.633	479.403	364.986	405.83	438.796	341.632	445.754	347.84	376.361	377.614	414.543	367.259	705.92	591.35	691.545
gene10114	Csec_G12703	hypothetical protein B7P43_G12703	42.4671	28.0017	42.2436	49.3504	36.4368	35.2445	39.067	53.6194	36.1422	50.8864	39.1931	31.722	37.1139	27.1771	26.5426	3.4035	32.9868
gene10115	Csec_G12704	hypothetical protein B7P43_G12704	211.348	200.793	188.52	224.035	176.626	191.253	190.806	207.328	148.373	193.786	173.416	186.062	183.682	154.983	189.187	24.675	160.811
gene10116	Csec_G14042	hypothetical protein B7P43_G14042	2.9628	1.3659	2.522	2.35	4.9406	4.1464	1.1324	2.0426	6.3407	1.3941	2.6845	1.8301	5.6614	4.4071	2.2589	0	1.7672
gene10117	Csec_G14043	hypothetical protein B7P43_G14043	0	0	0	0	0	0	0	0	0	0	0	0	0	0.7345	0	0	0
gene10118	Csec_G14044	hypothetical protein B7P43_G14044	0.4938	0	0	0	0.6176	0	0	0	0	0	0	0	0	0	0.5647	0.8509	0
gene10119	Csec_G14186	hypothetical protein B7P43_G14186	0	0.683	0	0	0	0	0	0	0	0	0	0	0	0	0	0	0
gene1012	Csec_G08745	hypothetical protein B7P43_G08745	44.9361	60.7842	58.6367	51.7004	42.6126	49.7569	50.957	44.4275	46.2874	64.1308	56.3736	43.3128	45.2916	52.1507	59.8621	28.9294	57.727
gene10120	Csec_G14803	hypothetical protein B7P43_G14803	23.7026	23.2209	22.6981	28.2002	21.6151	30.5798	21.5152	21.4477	12.0474	29.9742	13.9592	17.6911	22.6458	12.4868	14.6831	1.7017	21.2058
gene10121	Csec_G14804	hypothetical protein B7P43_G14804	213.323	212.403	199.239	166.068	197.624	187.107	174.386	220.605	168.664	210.516	211.535	151.9	172.359	186.567	116.336	119.972	149.619
gene10122	Csec_G14805	hypothetical protein B7P43_G14805	0	0	0	0	0	0	0	0	0	0	0	0	0	0	0	0	0
gene10123	Csec_G14806	Evolutionarily conserved signaling intermediate in Toll pathway	173.819	123.617	125.47	143.351	161.804	136.832	144.378	161.879	176.273	126.17	161.604	138.479	169.843	132.213	111.818	314.82	130.769
gene10124	Csec_G14807	Cytosolic Fe	233.075	169.376	168.344	184.085	210.593	191.253	194.203	207.839	212.415	195.181	188.986	188.502	222.684	226.966	144.008	181.234	164.345
gene10125	Csec_G14808	Intraflagellar transport protein 56	341.712	338.752	326.6	329.002	338.43	367.994	322.161	329.887	353.179	316.471	346.832	353.213	315.154	284.993	381.197	299.504	366.389
gene10126	Csec_G14809	hypothetical protein B7P43_G14809	51.8494	69.6628	43.5046	50.1337	72.8737	49.2386	47.5599	74.0458	50.0918	36.2478	61.2056	47.5831	54.7273	91.0802	64.9447	12.763	116.632
gene10127	Csec_G14810	hypothetical protein B7P43_G14810	48.3927	62.8331	51.0706	65.8005	53.1113	34.7262	58.3175	48.0021	37.4104	32.0654	44.562	30.502	38.372	58.0269	71.1568	4.2543	106.029
gene10128	Csec_G14811	Glutaminyl	474.051	386.56	487.378	476.27	382.896	433.3	453.517	461.127	476.824	364.57	555.146	489.862	347.864	431.162	372.161	489.247	458.87
gene10129	Csec_G14812	hypothetical protein B7P43_G14812	23.7026	28.0017	27.1116	29.7669	23.4678	29.0249	23.2137	24.5117	19.6563	25.0947	31.6766	18.3012	18.2424	19.0975	20.3305	0	22.3839
gene1013	Csec_G08746	hypothetical protein B7P43_G08746	68.1449	83.3222	75.0297	80.6839	67.3155	67.3792	68.5089	59.7473	76.0889	69.7074	57.9843	66.4943	69.8245	88.1421	63.2505	98.7002	63.0284
gene10130	Csec_G14813	Luc7	849.836	826.392	834.784	839.739	905.981	813.215	828.9	887.017	868.681	885.981	858.489	894.928	862.427	783.73	766.912	1030.4	823.493
gene10131	Csec_G14814	hypothetical protein B7P43_G14814	0	0	0	0	0	0	0	0	0	0	0	0	0	0	0	0	0
gene10132	Csec_G14815	Mitochondrial uncoupling protein 4	79.0086	27.3187	33.4166	34.4669	32.7314	30.0615	67.9427	86.8123	46.2874	29.2771	18.2543	30.502	37.1139	24.9736	22.0247	3.4035	58.9051
gene10133	Csec_G14816	hypothetical protein B7P43_G14816	234.557	255.43	213.74	202.101	210.593	237.382	202.696	265.543	233.339	253.735	258.245	198.263	242.184	225.497	173.374	236.54	211.469
gene10134	Csec_G15091	hypothetical protein B7P43_G15091	1.4814	0	11.9795	5.4834	0	12.9575	0.5662	14.8092	9.5111	0	8.5903	7.9305	4.4033	6.6107	0.5647	0	1.7672
gene10135	Csec_G15112	Uracil	68.6387	41.6611	46.0266	54.8337	58.0519	51.3118	63.4132	59.7473	43.117	29.9742	46.1727	31.722	52.2111	38.9294	48.0026	37.438	50.0693
gene10136	Csec_G15113	hypothetical protein B7P43_G15113	38.5167	43.027	30.8946	41.517	43.8477	40.4275	28.3094	36.2569	35.5081	36.2478	45.0989	35.9923	41.5173	39.6639	40.661	42.5432	26.5073
gene10137	Csec_G15114	putative tRNA	287.887	280.017	284.987	321.952	309.404	309.426	314.801	288.523	309.428	292.074	263.614	269.027	271.12	224.028	297.616	192.295	322.211
gene10138	Csec_G15115	hypothetical protein B7P43_G15115	0	0	0	0	0	0	0	0	0	0	0	0	0	0	0	0	0
gene10139	Csec_G15116	hypothetical protein B7P43_G15116	408.869	452.125	430.633	421.436	459.475	367.476	397.465	459.084	435.609	395.938	437.566	450.819	406.366	433.365	364.255	900.214	395.842
gene1014	Csec_G08747	Serine hydrolase	138.759	260.211	171.496	202.885	238.383	233.236	244.027	134.814	145.837	245.37	174.49	166.541	236.523	230.638	203.305	202.506	210.88
gene10140	Csec_G15117	hypothetical protein B7P43_G15117	583.182	486.957	499.357	530.321	439.095	585.68	526.556	488.702	587.786	486.557	522.395	583.808	525.256	652.986	625.163	365.021	666.805
gene10141	Csec_G15118	putative ribosome biogenesis regulatory protein	813.788	532.716	671.484	614.138	586.077	229.607	511.835	774.161	751.377	478.89	683.463	492.912	785.054	1154.66	555.701	1738.31	485.967
gene10142	Csec_G15119	Cytokine receptor	273.073	311.434	277.421	275.735	255.675	290.249	299.514	287.502	322.744	255.129	273.278	306.24	239.039	268.833	353.525	388.845	308.074
gene10143	Csec_G15120	hypothetical protein B7P43_G15120	29.6282	13.6594	11.349	25.0668	19.7624	8.2928	9.6252	14.2985	24.0948	16.7298	12.8854	29.2819	10.6938	22.0355	23.1542	66.3674	24.7401
gene10144	Csec_G15121	hypothetical protein B7P43_G15121	0	0	0	0	0	0	0	0	0	0	0	0	0	0	0	0	0.5891
gene10145	Csec_G15122	hypothetical protein B7P43_G15122	0.4938	3.4148	0.6305	0	0.6176	3.1098	0.5662	0.5107	1.2681	0.6971	0	0.61	1.2581	1.469	0	0	0
gene10146	Csec_G15123	hypothetical protein B7P43_G15123	175.794	172.108	180.954	161.368	164.275	136.832	217.417	146.049	164.225	134.535	143.887	172.031	149.714	135.886	243.966	20.4207	153.153
gene10147	Csec_G15733	Acyl	200.978	361.973	393.433	696.388	629.925	506.899	576.38	233.372	289.772	439.853	470.317	373.344	459.835	199.789	367.079	410.116	608.489
gene10148	Csec_G15734	Allatostatin	18.7645	15.0253	10.7185	8.6167	10.4988	17.1039	14.1547	8.6812	11.4133	12.5473	5.3689	7.3205	15.7262	10.2832	12.4242	0.8509	14.1372
gene10149	Csec_G15735	hypothetical protein B7P43_G15735	0	0	0	0	0	0	0	0	0.6341	0	0.5369	0	0	0	0	0	0
gene1015	Csec_G08748	hypothetical protein B7P43_G08748	0	0	0	0	0	0	0	0	0	0	0	0	0	0	0	0	0
gene10150	Csec_G15736	hypothetical protein B7P43_G15736	314.553	277.285	324.078	291.402	298.906	315.645	326.691	348.781	363.958	325.533	319.987	342.232	315.154	337.144	393.057	413.52	335.759
gene10151	Csec_G15737	hypothetical protein B7P43_G15737	89.8722	56.6864	89.5313	99.484	49.4059	92.7759	152.871	68.4285	64.6755	62.0396	113.284	99.4364	93.0993	146.169	147.961	66.3674	127.824
gene10152	Csec_G16260	hypothetical protein B7P43_G16260	17.2831	19.8061	25.2201	15.6668	14.8218	20.2137	17.5519	15.3198	47.5555	21.6093	17.1805	22.5715	34.5977	23.5046	19.7658	36.5871	37.1102
gene10153	Csec_G16261	hypothetical protein B7P43_G16261	100.736	84.0051	107.816	75.9839	136.484	121.282	119.466	189.455	112.865	121.988	119.727	99.4364	205.699	217.417	99.3936	31.482	131.358
gene10154	Csec_G16262	Enolase	2344.58	2037.98	2402.84	1879.23	1786.64	2004.79	1929.57	2336.78	2355.58	1642.31	1489.87	2292.53	1976.47	1818.67	2405.78	2272.66	2138.84
gene10155	Csec_G16263	hypothetical protein B7P43_G16263	0.4938	0.683	1.8915	1.5667	0.6176	0.5183	1.1324	1.0213	1.2681	0	1.6107	0	1.2581	1.469	0	0	0
gene10156	Csec_G16264	hypothetical protein B7P43_G16264	0	0	0	0	0	0	0	0	0	0	0	0	0	0	0	0	0
gene10157	Csec_G16265	Facilitated trehalose transporter Tret1	624.168	775.169	631.132	1140.54	820.138	614.705	794.363	287.502	1062.07	742.383	289.384	685.074	1168.77	418.675	514.475	1364.79	586.105
gene10158	Csec_G16266	hypothetical protein B7P43_G16266	303.689	277.968	279.943	236.568	223.562	352.445	262.712	267.075	323.378	207.728	259.855	436.178	228.345	172.612	318.511	341.196	237.387
gene10159	Csec_G16272	hypothetical protein B7P43_G16272	210.36	256.796	203.652	227.952	150.688	315.127	217.417	207.328	213.683	193.786	239.453	234.255	222.054	213.745	274.462	41.6923	269.196
gene1016	Csec_G08749	hypothetical protein B7P43_G08749	253.815	243.137	251.57	255.369	247.647	258.114	255.917	275.246	257.434	265.585	316.766	255.607	270.491	288.665	229.848	175.278	211.469
gene10160	Csec_G16273	hypothetical protein B7P43_G16273	0	0	0	0	0	0	0	0	0	0	0	0	0	0	0	0	0
gene10161	Csec_G16274	Ras	907.117	919.959	947.014	950.19	1030.73	893.033	1005.55	959.531	885.801	947.323	1104.92	934.58	954.268	1177.43	829.033	807.47	904.193
gene10162	NA	NA	0	0	0	0	0	0	0	0	0	0	0	0	0	0	0	0	0
gene10163	Csec_G16276	DNA polymerase alpha subunit B	348.132	286.847	363.169	296.885	280.996	302.688	294.418	378.91	360.788	326.231	294.753	287.939	293.766	387.091	286.321	297.802	330.457
gene10164	Csec_G16277	hypothetical protein B7P43_G16277	66.1697	123.617	128.622	102.617	138.954	92.2576	41.3318	66.8965	50.7259	96.8932	73.5541	88.4557	42.1463	38.9294	119.159	39.9906	35.343
gene10165	Csec_G16835	hypothetical protein B7P43_G16835	10.3699	12.9764	6.9355	9.4001	5.5582	9.3294	1.1324	13.7878	12.0474	9.062	10.7378	9.7606	5.6614	10.2832	0	17.8681	2.3562
gene10166	Csec_G16836	hypothetical protein B7P43_G16836	16.2955	17.0742	13.2405	18.8001	15.4393	21.7686	12.4562	13.2772	16.4859	16.0327	19.3281	13.4209	25.791	32.3188	15.8126	6.8069	15.3153
gene10167	Csec_G16837	hypothetical protein B7P43_G16837	0	0	2.522	0.7833	0.6176	1.0366	0	0.5107	1.9022	0	2.6845	1.2201	0.629	0	0.5647	0	0
gene10168	Csec_G16838	hypothetical protein B7P43_G16838	0	0	0	0	0	0.5183	0	0.5107	0.6341	0.6971	0.5369	0	0	0	0	0	0
gene10169	Csec_G16841	hypothetical protein B7P43_G16841	0	0	0	0	0	0	0	1.532	0	0	0	0	0	0.7345	0	0	0
gene1017	Csec_G08750	hypothetical protein B7P43_G08750	15.8017	12.2934	10.088	13.3168	8.646	19.6954	13.5885	18.3838	8.877	11.8503	12.3485	9.7606	10.0648	10.2832	18.0716	0	7.6577
gene10170	Csec_G16842	hypothetical protein B7P43_G16842	0	0	0	0	0	0	0	0	0	0	0	0	0	0	0	0	0
gene10171	Csec_G16843	hypothetical protein B7P43_G16843	0	0	0	0	0	0	0	0	0	0	1.6107	1.8301	0	0	0	0	0
gene10172	Csec_G16844	Transcription factor Sox	604.415	526.569	474.137	539.721	545.935	442.629	519.761	575.004	526.915	637.822	850.973	483.151	680.631	894.642	503.18	612.622	579.037
gene10173	Csec_G16845	hypothetical protein B7P43_G16845	0.4938	0	1.261	0	0.6176	3.6281	0.5662	0.5107	1.9022	0.6971	0.5369	0	0.629	0	0	0	0.5891
gene10174	Csec_G16971	hypothetical protein B7P43_G16971	70.6139	32.7825	27.1116	38.3836	27.7908	31.6164	11.89	78.6417	77.357	34.1566	31.6766	26.8417	28.9363	15.4249	17.5068	38.2889	27.0963
gene10175	Csec_G17376	hypothetical protein B7P43_G17376	0	0	0	0	0	0	0	0	0	0	0	0	0	0	0	0	0
gene10176	Csec_G17381	putative multidrug resistance	1060.2	989.621	1078.79	1081.01	926.36	1067.18	949.499	1100.47	1047.49	928.502	947.613	946.171	1017.8	1172.29	1012.57	770.882	1051.46
gene10177	Csec_G17382	hypothetical protein B7P43_G17382	21.7274	32.0995	34.0471	23.5002	14.8218	34.2079	27.7433	29.1077	28.5333	39.0361	24.697	34.7722	38.372	15.4249	29.931	9.3595	28.8635
gene10178	Csec_G17383	putative multidrug resistance	152.091	174.157	153.842	161.368	122.28	148.234	177.217	152.688	183.247	186.816	163.752	165.321	150.972	163.063	154.738	136.138	184.373
gene10179	Csec_G17384	hypothetical protein B7P43_G17384	162.955	165.961	174.018	150.401	146.982	189.698	161.364	111.324	119.84	167.298	134.223	170.201	176.763	172.612	166.597	285.039	156.098
gene1018	Csec_G08751	hypothetical protein B7P43_G08751	242.951	232.209	180.954	125.334	146.982	171.558	142.113	238.989	166.761	203.546	152.477	161.05	149.714	265.161	168.291	70.6217	161.4
gene10180	Csec_G17385	hypothetical protein B7P43_G17385	278.011	312.117	343.623	342.319	293.965	445.739	370.288	318.142	379.176	331.11	327.504	372.734	401.963	318.781	406.61	302.907	382.883
gene10181	Csec_G17386	hypothetical protein B7P43_G17386	129.87	138.643	148.168	155.885	153.776	138.905	151.172	116.431	162.957	124.776	131.001	155.56	118.89	113.116	194.269	89.3407	153.742
gene10182	Csec_G17387	hypothetical protein B7P43_G17387	433.56	183.036	235.808	199.751	218.621	713.701	364.059	313.546	492.675	361.084	616.351	383.715	362.962	382.684	440.494	537.746	398.787
gene10183	Csec_G17388	hypothetical protein B7P43_G17388	0	0	0	0	0	0.5183	0	0	0	0	0.5369	0	0	0	0	0	0
gene10184	Csec_G17389	hypothetical protein B7P43_G17389	1591.04	2467.57	4036.47	2946.14	3097.13	2847.55	3428.84	1205.16	1500.22	1412.27	1672.95	2648.79	2324.34	1247.21	3948.64	2743.18	3565.52
gene10185	Csec_G17390	Golgi SNAP receptor complex member 2	41.9733	45.7589	44.1351	38.3836	34.5841	49.2386	44.1627	48.5128	41.2148	57.8571	40.8037	44.5329	52.8401	77.1243	40.0963	9.3595	50.6584
gene10186	Csec_G17476	hypothetical protein B7P43_G17476	22.2212	16.3912	8.827	18.8001	11.1163	16.0673	21.5152	19.4051	16.4859	15.3356	14.4961	9.1506	13.8391	15.4249	12.9889	10.2104	12.3701
gene10187	Csec_G17477	hypothetical protein B7P43_G17477	99.7483	57.3694	114.751	21.9335	8.0285	21.7686	22.6476	56.1727	33.6059	101.076	140.666	129.328	14.4681	55.8233	9.0358	11.0612	25.3292
gene10188	Csec_G17675	hypothetical protein B7P43_G17675	0	0	0	0	0	0.5183	0	0	0	0	0.5369	0	0	0	0	0	0.5891
gene10189	Csec_G17707	hypothetical protein B7P43_G17707	5.9256	2.0489	5.6745	7.8334	6.7933	2.0732	3.9633	3.5746	8.243	6.2737	6.4427	7.3205	6.9195	6.6107	1.6942	1.7017	3.5343
gene1019	Csec_G08752	RNA	140.24	149.57	149.429	169.985	152.541	144.606	167.592	124.601	166.761	131.05	137.444	164.711	162.924	144.7	174.504	174.427	153.742
gene10190	Csec_G17708	hypothetical protein B7P43_G17708	15.3079	38.9292	39.0911	37.6003	17.9096	57.5314	40.7656	34.7249	19.0222	18.1239	54.226	49.4132	29.5653	37.4604	30.4958	63.8148	43.0007
gene10191	Csec_G17709	hypothetical protein B7P43_G17709	6.9132	15.7083	16.393	9.4001	7.4109	16.0673	10.7576	17.8731	12.6815	15.3356	18.2543	17.6911	10.6938	11.7523	7.3416	2.5526	12.3701
gene10192	Csec_G17710	hypothetical protein B7P43_G17710	3.9504	4.0978	5.6745	3.9167	1.2351	6.7379	3.9633	5.6173	2.5363	2.0912	5.3689	1.2201	3.1452	1.469	2.2589	4.2543	3.5343
gene10193	Csec_G17712	hypothetical protein B7P43_G17712	28.1468	29.3676	52.3316	12.5334	16.0569	24.3602	28.8756	27.065	24.0948	35.5508	42.9513	53.6835	16.3553	24.2391	28.8016	39.9906	31.8087
gene10194	Csec_G17769	hypothetical protein B7P43_G17769	7.9009	4.7808	5.6745	11.7501	6.7933	7.7745	9.6252	5.6173	8.243	6.9707	4.832	12.2008	10.0648	5.1416	15.2479	0.8509	8.8358
gene10195	Csec_G17817	hypothetical protein B7P43_G17817	0	0	0	0	0	0	0	0	0	0	0	0	0	0	0	0	0
gene10196	Csec_G17920	hypothetical protein B7P43_G17920	7.4071	3.4148	7.566	5.4834	3.0879	4.6647	3.3971	10.2132	5.7067	4.1824	12.3485	6.1004	5.0324	5.8761	5.0826	8.5086	9.4248
gene10197	Csec_G17924	hypothetical protein B7P43_G17924	2.469	1.3659	1.261	0	2.4703	0	2.2648	2.0426	1.2681	0.6971	1.0738	0	0.629	2.9381	2.8237	1.7017	1.7672
gene10198	Csec_G17925	SNW domain	808.356	903.567	835.415	838.956	1122.13	871.783	895.711	1019.79	655.632	849.733	555.683	605.159	1458.14	1222.97	824.515	555.614	1087.39
gene10199	Csec_G18004	hypothetical protein B7P43_G18004	3.9504	2.0489	5.6745	3.9167	0.6176	2.0732	2.2648	2.0426	3.1704	1.3941	3.7582	1.8301	0	4.4071	0.5647	1.7017	2.9453
gene102	Csec_G00906	hypothetical protein B7P43_G00906	0	0	0.6305	0.7833	0	0	0	0	0	0	0	0	0	0	0	0	0.5891
gene1020	Csec_G08753	hypothetical protein B7P43_G08753	6.4194	9.5616	6.305	6.2667	1.8527	5.183	4.5295	4.0853	3.1704	9.062	5.3689	7.9305	3.7743	8.8142	14.6831	9.3595	11.192
gene10200	Csec_G18005	hypothetical protein B7P43_G18005	0	0.683	0.6305	0.7833	0	0	0.5662	0	0.6341	0.6971	1.0738	0.61	0	1.469	0	0	0.5891
gene10201	Csec_G18023	hypothetical protein B7P43_G18023	2.469	3.4148	5.044	1.5667	3.0879	6.2196	1.6986	0	1.2681	8.3649	5.9058	4.2703	4.4033	0	3.3884	0.8509	0
gene10202	Csec_G18145	hypothetical protein B7P43_G18145	0	0.683	2.522	0	0	0	0	0	0	0	0.5369	0.61	0	0	0	0	0
gene10203	Csec_G18162	hypothetical protein B7P43_G18162	9.3823	75.8095	88.9008	173.901	94.4888	38.8726	56.0527	1.0213	21.5585	32.7625	4.2951	77.475	10.6938	3.6726	20.3305	38.2889	51.2474
gene10204	Csec_G18163	hypothetical protein B7P43_G18163	48.8866	66.9309	55.4842	47.7837	35.8193	71.0073	39.6332	62.8112	55.1644	71.7986	58.5212	56.7337	59.7597	74.9208	48.5673	35.7363	61.8503
gene10205	Csec_G18200	hypothetical protein B7P43_G18200	0.4938	1.3659	0	0	0	0.5183	0	0	0	0	0.5369	0	0	0	0	0	0
gene10206	Csec_G18233	hypothetical protein B7P43_G18233	16.7893	12.9764	15.132	20.3668	19.7624	20.732	24.3461	21.9584	21.5585	13.9415	11.8116	15.861	17.6134	22.0355	12.9889	9.3595	21.2058
gene10207	Csec_G18292	Chymotrypsinogen B	69.1325	37.5633	42.2436	24.2835	20.3799	49.2386	36.8023	64.8539	38.6785	32.7625	46.7095	39.6526	33.9687	35.2568	54.7794	62.113	30.0416
gene10208	Csec_G18293	hypothetical protein B7P43_G18293	572.318	542.96	563.669	593.771	469.974	597.083	555.431	541.3	589.689	464.948	462.8	504.502	572.435	633.889	748.276	336.942	547.817
gene10209	Csec_G18295	hypothetical protein B7P43_G18295	0	0	0	0	0	0	0	0	0.6341	0	0	0	0	0.7345	0	0	0
gene1021	Csec_G08754	hypothetical protein B7P43_G08754	192.583	161.181	228.872	88.5173	63.6101	362.293	236.667	213.967	266.311	357.599	156.235	322.711	77.3731	88.8766	313.993	188.892	309.252
gene10210	Csec_G18296	hypothetical protein B7P43_G18296	441.954	401.586	333.535	397.153	402.658	541.106	345.941	533.13	432.438	509.561	336.631	391.035	361.074	382.684	158.126	160.813	320.443
gene10211	Csec_G18344	Transient receptor potential cation channel protein painless	643.426	550.473	677.159	484.887	495.912	558.729	599.028	434.572	620.758	683.829	604.003	588.078	532.805	669.145	522.946	365.871	712.751
gene10212	Csec_G18346	hypothetical protein B7P43_G18346	17.2831	10.9275	6.9355	2.35	11.1163	7.2562	2.2648	13.2772	10.7793	1.3941	2.1476	5.4904	6.9195	19.0975	6.2121	15.3155	7.6577
gene10213	Csec_G18348	hypothetical protein B7P43_G18348	2.469	4.7808	6.305	0	0.6176	0	3.3971	2.0426	2.5363	4.8795	8.0534	3.6602	1.2581	0.7345	1.1295	0	8.2467
gene10214	Csec_G18352	hypothetical protein B7P43_G18352	0	0	0	0	0	0	0	0	0	0	0	0	0	0	0	0	0
gene10215	Csec_G18357	hypothetical protein B7P43_G18357	5.4318	8.1956	1.8915	7.0501	8.646	0.5183	3.3971	4.0853	1.9022	4.8795	1.6107	4.8803	8.1776	8.0797	1.6942	0.8509	4.1234
gene10216	Csec_G18372	hypothetical protein B7P43_G18372	0	0	0	0	0	0	0	0	0	0.6971	0	0.61	0	0	0	0	0
gene10217	Csec_G18380	hypothetical protein B7P43_G18380	0.9876	7.5127	8.1965	8.6167	5.5582	6.7379	4.5295	0.5107	1.9022	16.0327	4.2951	7.3205	13.21	1.469	12.9889	4.2543	0.5891
gene10218	Csec_G18381	hypothetical protein B7P43_G18381	0	0	0	0	0	0	0	0	0	0	0	0	0	0	0	0	0
gene10219	Csec_G01615	TRC8	144.191	139.326	169.605	135.518	132.161	134.758	151.172	134.304	146.471	141.506	154.088	142.139	148.456	127.072	149.655	142.094	140.194
gene1022	Csec_G08755	hypothetical protein B7P43_G08755	0	0	0	0	0	0	0	0	0	0	0	0	0	0	0	0	0
gene10220	Csec_G01616	hypothetical protein B7P43_G01616	0	1.3659	0	0.7833	0.6176	0	0.5662	1.0213	0	0.6971	0	0	0	0	0	0	0
gene10221	Csec_G01617	Uroporphyrinogen	81.9714	103.128	78.8127	75.9839	85.8427	67.8975	58.8836	89.3656	79.2592	105.258	67.6483	64.0541	93.7284	85.9386	59.2973	130.182	59.4941
gene10222	Csec_G01618	Retinol dehydrogenase 14	871.069	930.886	1115.36	892.223	741.706	892.515	952.896	869.144	850.293	920.834	854.194	1047.44	785.054	965.891	785.548	1272.04	973.701
gene10223	Csec_G01619	hypothetical protein B7P43_G01619	7.4071	12.9764	7.566	7.8334	10.4988	0	2.8309	7.1492	0	9.759	0	4.8803	10.0648	9.5487	6.7768	3.4035	1.1781
gene10224	Csec_G01620	hypothetical protein B7P43_G01620	4.4442	12.2934	8.1965	9.4001	16.0569	2.0732	2.8309	8.6812	1.2681	6.2737	4.2951	1.2201	10.6938	5.1416	8.471	0	2.9453
gene10225	Csec_G01621	putative isocitrate dehydrogenase	1482.89	1945.09	1392.78	2256.02	2233.15	1762.74	1550.23	2125.37	2124.78	1394.15	1196.19	1264	2212.37	1466.83	2053.95	1296.72	1406.65
gene10226	Csec_G01622	Casein kinase I isoform alpha	958.966	1079.09	904.14	1001.11	1026.41	899.771	900.24	1052.98	834.441	918.046	1034.59	876.626	1010.88	1084.15	786.678	753.865	778.725
gene10227	Csec_G01623	hypothetical protein B7P43_G01623	491.334	514.958	527.73	473.137	482.325	596.565	582.608	514.235	437.511	517.926	608.835	566.116	525.885	416.471	484.544	411.818	603.188
gene10228	Csec_G01624	Phosphoacetylglucosamine mutase	254.309	299.14	275.529	329.002	364.986	338.969	332.353	258.905	267.579	312.289	304.954	287.329	347.864	309.966	311.735	311.416	315.142
gene10229	Csec_G01625	Melanotransferrin	1495.24	1459.5	1460.87	1226.71	1176.48	1215.42	1408.11	1675.48	1419.69	1351.63	1419	1431.76	1206.52	1487.4	1095.59	1268.64	1290.61
gene1023	Csec_G08756	hypothetical protein B7P43_G08756	349.613	252.698	367.582	325.869	327.932	457.142	268.94	231.329	327.816	257.22	313.545	362.973	351.639	261.488	382.327	303.758	564.311
gene10230	Csec_G01626	hypothetical protein B7P43_G01626	32.0972	56.0034	27.1116	22.7168	29.026	34.2079	30.008	47.4914	20.2904	34.1566	32.7504	45.1429	42.7754	32.3188	36.1431	48.4992	37.6992
gene10231	Csec_G01627	hypothetical protein B7P43_G01627	5.9256	4.7808	5.044	2.35	4.9406	8.2928	10.1914	9.7026	8.243	2.7883	10.2009	7.3205	8.1776	5.1416	6.2121	12.763	4.7124
gene10232	Csec_G01628	hypothetical protein B7P43_G01628	55.306	57.3694	49.1791	55.6171	50.0235	43.5373	54.3541	50.0447	58.3348	38.339	57.9843	53.6835	66.0502	44.0711	60.4268	122.524	53.0146
gene10233	Csec_G02694	hypothetical protein B7P43_G02694	5.9256	3.4148	12.61	3.9167	8.646	19.1771	13.5885	4.5959	5.0726	6.9707	17.7174	7.3205	7.5486	5.1416	5.6474	0	17.0825
gene10234	Csec_G02695	Enkurin	99.2545	79.9073	78.8127	70.5005	75.344	71.0073	80.965	88.8549	90.0385	66.222	74.6279	84.7955	71.7116	102.832	91.4873	183.786	92.4809
gene10235	NA	NA	0	0	0	0	0	0	0	0	0	0	0	0	0	0	0	0	0
gene10236	Csec_G02697	hypothetical protein B7P43_G02697	9.3823	8.8786	3.783	5.4834	5.5582	8.8111	8.4928	4.0853	5.0726	9.759	10.7378	6.1004	5.6614	4.4071	9.0358	1.7017	7.0686
gene10237	Csec_G02698	hypothetical protein B7P43_G02698	2.469	4.0978	2.522	3.9167	0.6176	5.7013	0	0.5107	1.2681	0.6971	1.6107	3.0502	0.629	8.0797	2.2589	0	0.5891
gene10238	Csec_G02699	hypothetical protein B7P43_G02699	1.4814	0.683	2.522	0.7833	1.8527	0	3.3971	1.532	1.2681	2.7883	1.6107	1.8301	1.8871	0.7345	0.5647	2.5526	0.5891
gene10239	Csec_G02700	hypothetical protein B7P43_G02700	20.2459	25.9528	23.9591	21.1502	17.2921	15.549	15.8533	20.4264	19.0222	20.9122	22.0125	17.6911	22.0167	18.3629	20.3305	22.1225	21.7949
gene1024	Csec_G08757	hypothetical protein B7P43_G08757	898.722	510.178	545.384	697.955	566.315	520.374	422.943	917.657	483.798	760.507	736.078	389.205	832.861	525.915	202.74	171.874	469.473
gene10240	Csec_G03366	hypothetical protein B7P43_G03366	9298.32	10284.1	8907.1	10434.1	6267.75	7261.4	8625.32	6511.94	6481.5	7464.96	6667.65	7969.55	8751.96	13026.7	9944.44	13497.2	8263.2
gene10241	Csec_G03367	hypothetical protein B7P43_G03367	90.366	86.737	65.5722	57.9671	82.1373	79.3001	56.0527	101.621	110.963	73.1927	83.2182	64.0541	76.744	80.0624	66.0742	187.19	63.6175
gene10242	Csec_G03368	hypothetical protein B7P43_G03368	13.8265	10.2445	17.0235	14.8834	12.3515	11.9209	10.7576	12.2559	6.9748	21.6093	11.2747	9.1506	10.0648	5.1416	7.3416	3.4035	12.3701
gene10243	Csec_G03369	hypothetical protein B7P43_G03369	25.184	30.7336	18.9151	25.8502	16.6745	26.4334	16.4195	24.001	25.363	30.6712	19.865	14.6409	27.6782	18.3629	25.4131	27.2276	21.7949
gene10244	Csec_G03370	hypothetical protein B7P43_G03370	155.548	143.423	184.107	133.168	130.308	149.789	139.849	152.688	138.228	133.141	143.35	103.097	145.31	140.293	92.052	74.876	108.974
gene10245	Csec_G03371	hypothetical protein B7P43_G03371	0	0	0	0	0	0	0	0	0	0	0	0	0	0	0	0	0
gene10246	Csec_G03372	hypothetical protein B7P43_G03372	256.778	249.284	235.808	237.352	216.768	270.035	239.498	232.351	253.63	253.038	235.158	252.556	230.232	295.276	265.991	270.575	270.374
gene10247	Csec_G03373	Checkpoint protein HUS1	239.001	200.793	233.286	197.401	201.329	191.771	201.563	217.541	216.853	202.151	228.179	231.205	224.571	272.506	194.269	462.019	177.304
gene10248	Csec_G03374	hypothetical protein B7P43_G03374	324.429	337.387	260.397	354.853	327.314	259.151	307.44	291.587	324.646	264.888	238.38	281.838	319.557	292.338	383.456	230.584	286.279
gene10249	Csec_G03375	hypothetical protein B7P43_G03375	21.2336	16.3912	19.5456	32.1169	25.3205	29.5432	21.5152	26.0437	18.3881	27.1859	19.865	12.8108	25.162	16.1594	16.9421	2.5526	22.3839
gene1025	Csec_G08758	hypothetical protein B7P43_G08758	426.646	207.622	249.679	268.685	270.497	199.028	151.739	450.913	253.63	332.504	397.837	191.552	360.445	249.001	97.1347	270.575	184.373
gene10250	Csec_G03376	hypothetical protein B7P43_G03376	0	0	0	0	0	0.5183	0	0	0	0	0	0	0.629	0	0	0	0
gene10251	Csec_G03377	Ubiquitin	0	0	0	0	0	0	0	0	0	0	0	0	0	0	0	0	0
gene10252	Csec_G03378	hypothetical protein B7P43_G03378	111.6	80.5903	88.9008	111.234	70.4034	88.6295	85.4945	104.685	69.7481	69.0103	88.0502	67.1043	98.7608	121.195	63.8152	62.9639	73.0423
gene10253	Csec_G03379	Armadillo segment polarity protein	2207.8	2180.04	2146.86	2133.82	2133.72	2356.72	2099.99	2311.76	2075.32	2386.78	2273.2	2030.82	2058.88	1840.7	2022.89	1188.66	2013.96
gene10254	Csec_G03380	hypothetical protein B7P43_G03380	5.4318	17.0742	13.871	15.6668	11.1163	11.4026	17.5519	8.6812	12.6815	13.2444	10.2009	9.1506	6.9195	5.1416	15.8126	10.2104	9.4248
gene10255	Csec_G03381	hypothetical protein B7P43_G03381	186.658	164.595	187.889	165.285	120.427	236.864	170.989	157.794	201.001	192.392	173.953	179.352	173.618	227.7	275.027	74.0251	227.963
gene10256	Csec_G03382	hypothetical protein B7P43_G03382	0.4938	0	0	0	0	0.5183	0	0	0	0	0.5369	0.61	0	0.7345	0.5647	0	1.1781
gene10257	Csec_G03383	hypothetical protein B7P43_G03383	93.3289	91.5178	103.402	97.134	83.3724	105.733	96.2521	116.941	84.9659	90.6196	79.9968	101.266	100.648	124.133	95.4404	79.9812	93.659
gene10258	Csec_G03384	hypothetical protein B7P43_G03384	0.4938	0	1.8915	1.5667	2.4703	2.5915	3.9633	3.5746	0.6341	0.6971	2.1476	0.61	1.2581	1.469	0	0	1.7672
gene10259	Csec_G03385	hypothetical protein B7P43_G03385	311.096	280.017	271.746	225.602	289.642	231.681	285.359	282.395	306.892	293.468	274.888	262.317	269.862	337.878	236.625	639.849	252.703
gene1026	Csec_G08759	hypothetical protein B7P43_G08759	28.6406	15.7083	11.349	70.5005	54.9641	15.549	10.7576	64.3432	13.9496	33.4595	9.1272	14.0309	69.8245	49.2127	8.471	20.4207	15.9044
gene10260	Csec_G03386	hypothetical protein B7P43_G03386	92.3413	88.1029	92.0533	59.5338	98.1942	49.2386	53.2218	63.3219	57.7007	50.1893	118.116	93.336	81.7764	203.461	38.9668	32.3328	131.947
gene10261	Csec_G03387	hypothetical protein B7P43_G03387	1.4814	2.7319	6.305	4.7	7.4109	2.5915	4.5295	3.064	5.0726	1.3941	7.5165	2.4402	7.5486	0.7345	0.5647	0	0.5891
gene10262	Csec_G03388	Phosphatidylinositol 5	16.2955	23.2209	15.7625	15.6668	17.9096	16.5856	13.0223	24.001	20.9244	42.5215	10.7378	14.0309	11.3229	13.2213	16.9421	30.6311	13.5482
gene10263	Csec_G03389	putative tRNA	360.97	452.125	355.603	372.086	364.368	355.555	200.431	367.165	312.598	437.762	319.45	298.919	340.945	348.896	304.958	209.312	319.854
gene10264	Csec_G03390	NADH dehydrogenase	219.249	248.601	216.262	286.702	264.939	176.741	199.865	257.373	251.093	179.148	217.441	206.193	263.572	166.736	239.448	246.75	171.414
gene10265	Csec_G03391	hypothetical protein B7P43_G03391	51.3556	34.1484	50.4401	48.567	47.5532	65.3059	45.8613	40.8528	46.2874	38.339	42.4144	41.4827	46.5497	40.3985	48.0026	16.1664	40.0554
gene10266	Csec_G03392	hypothetical protein B7P43_G03392	56.7874	43.71	66.8332	50.1337	48.7883	76.7086	59.4498	66.3859	50.0918	69.7074	42.4144	35.9923	59.7597	37.4604	47.4379	39.1397	53.6036
gene10267	Csec_G03393	hypothetical protein B7P43_G03393	0	0	0	0	0	0	0	0	0	0	0	0	0	0	0	0	0
gene10268	Csec_G03394	hypothetical protein B7P43_G03394	42.9609	58.0523	39.7216	70.5005	72.8737	44.0556	54.3541	46.4701	57.7007	66.222	64.9639	51.2433	69.8245	71.9827	68.3331	117.419	69.508
gene10269	Csec_G04780	hypothetical protein B7P43_G04780	80.9838	119.519	79.4432	117.501	79.0494	124.911	104.179	79.663	105.89	82.2547	83.2182	84.7955	127.697	128.541	191.446	96.9984	121.344
gene1027	Csec_G09353	putative ATP	336.28	298.457	326.6	313.336	308.169	242.565	304.61	284.949	340.498	431.489	289.384	314.17	289.992	453.197	257.52	450.107	313.964
gene10270	Csec_G04781	hypothetical protein B7P43_G04781	18.2707	17.0742	15.132	7.8334	14.2042	12.9575	18.6842	10.2132	12.0474	10.4561	14.4961	17.0811	12.581	32.3188	14.6831	14.4647	18.8496
gene10271	Csec_G04782	hypothetical protein B7P43_G04782	0	0	0	0	0	0	0	0	0	0	0	0	0	0	0	0	0
gene10272	Csec_G04783	hypothetical protein B7P43_G04783	85.9218	80.5903	69.9857	105.751	90.1657	89.6661	91.1564	84.7696	84.3318	99.6815	70.8697	70.7646	80.5183	69.7792	84.1457	100.402	92.4809
gene10273	Csec_G04784	39S ribosomal protein L33	120.982	123.617	96.4668	158.234	130.926	107.807	97.3845	131.75	119.206	137.323	108.989	125.668	170.472	113.116	123.677	121.674	101.906
gene10274	Csec_G04785	DDB1	603.428	626.282	730.121	720.672	638.571	620.407	671.5	614.835	570.666	674.767	619.573	625.29	678.115	836.615	753.358	610.92	649.723
gene10275	Csec_G06814	Ras	80.49	118.154	105.924	107.317	79.0494	126.984	63.4132	136.857	51.36	121.291	93.956	95.7762	90.5831	86.6731	118.03	9.3595	57.727
gene10276	Csec_G06815	DnaJ subfamily C member 9	280.48	246.552	264.811	268.685	297.053	238.937	261.013	267.586	272.652	237.005	276.499	260.487	256.023	232.842	223.636	348.854	242.689
gene10277	Csec_G06816	Molybdenum cofactor sulfurase	485.903	424.123	486.117	372.869	405.746	441.593	437.664	518.32	389.955	447.521	492.329	434.958	400.704	347.427	348.442	457.765	387.006
gene10278	Csec_G06817	Poly	2984.55	2865.74	2906.61	2949.27	2267.73	3397.98	2695.06	3121.16	3046.09	2920.04	2689.29	2747.01	2751.46	2750.77	3492.89	1745.12	3064.83
gene10279	Csec_G06818	hypothetical protein B7P43_G06818	37.5291	43.71	34.0471	16.4501	11.7339	40.9458	22.6476	54.6407	52.6281	39.0361	54.226	37.8224	20.7586	27.1771	9.6005	14.4647	28.2744
gene1028	Csec_G09354	Mariner Mos1 transposase	0	0	0	0	0	0	0	0	0	0	0	0	0	0	0	0	0
gene10280	Csec_G06819	hypothetical protein B7P43_G06819	0	0.683	0	3.1334	1.2351	2.5915	0	0	1.2681	2.7883	2.1476	1.2201	0	1.469	0.5647	9.3595	0
gene10281	Csec_G06820	hypothetical protein B7P43_G06820	0	0	0	0	0	0	0	0	0	0	0	0	0	0	0	0	0
gene10282	Csec_G06821	hypothetical protein B7P43_G06821	54.3184	62.1501	49.1791	36.0336	37.672	51.3118	63.4132	65.8752	51.36	56.463	34.361	38.4325	58.5016	55.8233	23.7189	16.1664	44.7678
gene10283	Csec_G06822	hypothetical protein B7P43_G06822	250.852	324.41	282.465	318.036	337.195	290.249	338.581	344.696	240.314	358.993	287.774	295.259	320.186	251.94	210.082	205.058	282.155
gene10284	Csec_G06823	Ras suppressor protein 1	339.243	343.533	345.515	277.302	326.079	301.651	306.874	377.378	327.182	283.709	255.023	364.803	253.507	265.895	376.679	317.372	343.416
gene10285	Csec_G06824	hypothetical protein B7P43_G06824	0	0	0	0	0	0	0	0	0	0	0	0	0	0	0	0	0
gene10286	Csec_G06825	NEDD8	172.337	190.548	180.323	166.851	185.272	182.442	156.834	152.688	173.736	166.601	180.932	170.201	171.731	159.39	202.74	171.874	180.839
gene10287	Csec_G06826	Huntingtin	120.488	165.278	155.734	167.635	201.329	139.423	151.172	130.218	171.834	154.053	198.113	156.78	159.149	149.107	164.903	298.653	159.633
gene10288	Csec_G06827	hypothetical protein B7P43_G06827	14.3203	17.0742	17.0235	23.5002	15.4393	15.549	13.0223	5.6173	13.3155	28.58	6.9796	17.6911	14.4681	8.8142	13.5537	2.5526	17.0825
gene10289	Csec_G06828	Acetylcholine receptor subunit alpha	11.3575	7.5127	12.61	18.8001	5.5582	16.5856	10.1914	12.2559	6.9748	15.3356	11.2747	11.5907	10.6938	8.0797	15.2479	3.4035	18.2606
gene1029	Csec_G09355	hypothetical protein B7P43_G09355	79.0086	77.1754	80.7042	54.0504	70.4034	79.8184	87.7593	91.4082	95.1111	93.4079	93.4191	67.7144	91.2122	88.1421	84.1457	98.7002	72.4532
gene10290	Csec_G06829	hypothetical protein B7P43_G06829	4.4442	3.4148	4.4135	7.8334	3.0879	7.2562	5.6619	4.5959	4.4385	3.4854	5.9058	3.0502	3.1452	2.2036	7.9063	0	2.3562
gene10291	Csec_G06830	Glucose dehydrogenase	35.0601	156.4	267.333	117.501	75.9616	29.0249	174.952	51.5767	66.5777	39.7332	6.4427	73.2047	123.923	38.9294	33.8842	74.0251	147.852
gene10292	Csec_G06831	hypothetical protein B7P43_G06831	0.4938	2.7319	0.6305	2.35	2.4703	3.1098	1.1324	2.0426	3.1704	2.0912	1.0738	3.0502	1.2581	1.469	4.5179	1.7017	1.1781
gene10293	Csec_G06832	hypothetical protein B7P43_G06832	3.9504	2.0489	1.8915	1.5667	3.0879	2.5915	4.5295	2.5533	2.5363	2.0912	2.6845	4.8803	3.1452	3.6726	2.2589	2.5526	2.9453
gene10294	Csec_G06833	hypothetical protein B7P43_G06833	1.4814	6.1467	4.4135	29.7669	12.969	4.6647	1.6986	3.5746	1.9022	2.7883	2.1476	1.2201	28.9363	10.2832	1.1295	5.956	2.9453
gene10295	Csec_G06834	hypothetical protein B7P43_G06834	0	0	0	0	0	0	0	0	0	0	0	0	0	0	0	0	0
gene10296	Csec_G06835	hypothetical protein B7P43_G06835	39.9981	23.2209	47.2876	34.4669	38.2896	30.0615	37.9347	33.1929	41.8489	30.6712	30.6028	26.8417	37.1139	48.4782	35.0137	33.1837	44.1788
gene10297	Csec_G06836	E3 ubiquitin	0	0	0	0	0	0	0	0	0	0	0	0	0.629	0	0	0	0
gene10298	Csec_G06837	E3 ubiquitin	0	0.683	0	0	0	0.5183	0	0	0	0.6971	0.5369	0	0	0	0	0	0
gene10299	Csec_G06838	hypothetical protein B7P43_G06838	44.9361	39.6122	56.7452	57.9671	46.318	53.385	53.2218	49.0234	41.8489	61.3425	43.4882	51.8533	42.7754	41.133	64.3799	5.1052	45.9459
gene103	Csec_G00907	ATP	1388.58	1313.35	1241.46	1301.13	1345.08	1264.65	1180.5	1588.15	1272.59	1448.52	1406.66	1184.7	1346.17	1668.82	1034.03	1212.48	1202.25
gene1030	Csec_G09356	Oxygen	156.042	140.691	134.297	140.218	167.362	153.935	170.423	142.474	120.474	136.626	136.907	131.768	153.488	128.541	149.655	69.7708	138.427
gene10300	Csec_G06839	hypothetical protein B7P43_G06839	279.493	246.552	233.916	237.352	168.598	292.322	270.638	273.714	313.866	202.151	226.568	212.294	242.813	420.879	275.591	406.713	300.416
gene10301	Csec_G06840	hypothetical protein B7P43_G06840	173.325	183.036	167.083	180.168	148.835	221.315	164.761	156.262	150.91	158.933	161.604	174.471	164.811	203.461	164.338	153.155	153.742
gene10302	Csec_G09366	hypothetical protein B7P43_G09366	1.4814	2.0489	3.1525	1.5667	3.0879	0.5183	0.5662	1.0213	0.6341	2.0912	2.1476	0	1.2581	1.469	1.1295	0	0.5891
gene10303	Csec_G09367	hypothetical protein B7P43_G09367	4.938	3.4148	4.4135	3.1334	2.4703	2.5915	8.4928	2.5533	1.2681	2.0912	3.7582	1.8301	0	5.1416	0	0.8509	5.3015
gene10304	Csec_G09368	hypothetical protein B7P43_G09368	0.4938	0.683	0.6305	0.7833	0	0	0.5662	0	0.6341	0	0.5369	0.61	1.8871	0	0	0	0
gene10305	Csec_G09369	hypothetical protein B7P43_G09369	0	1.3659	0	0.7833	0	0.5183	1.1324	0	2.5363	0	0.5369	0	0	0.7345	0.5647	0	0.5891
gene10306	Csec_G10241	hypothetical protein B7P43_G10241	0.9876	0.683	0	0	0	0.5183	0	0	0	0	0	0	0.629	0	0	0	1.1781
gene10307	Csec_G10242	hypothetical protein B7P43_G10242	0	0	0	0	0	0	0	0	0	0	0	0	0	0	0	0	0
gene10308	Csec_G10243	hypothetical protein B7P43_G10243	1.9752	0	0	0	0	0	1.1324	0.5107	0.6341	0.6971	0.5369	0	0	0	0	0	0.5891
gene10309	Csec_G10722	Prostaglandin reductase 1	180.732	331.24	479.812	509.17	553.346	355.036	208.924	273.714	297.381	211.91	408.037	532.564	513.933	536.198	229.848	433.94	289.224
gene1031	Csec_G09357	hypothetical protein B7P43_G09357	0	0	0	0	0	0	0	0	0	0	0	0	0	0	0	0	0
gene10310	Csec_G10723	hypothetical protein B7P43_G10723	75.0581	66.2479	29.0031	54.8337	35.2017	57.5314	73.0384	48.0021	74.1866	78.0722	66.5745	45.753	37.743	160.125	85.8399	29.7802	98.3715
gene10311	Csec_G11345	hypothetical protein B7P43_G11345	125.426	91.5178	106.555	71.2838	76.5791	100.55	116.635	116.941	103.354	116.411	103.083	84.7955	94.9865	55.0888	87.5341	20.4207	113.098
gene10312	Csec_G11346	hypothetical protein B7P43_G11346	175.794	167.327	160.778	124.551	135.866	174.667	137.018	163.411	170.566	168.692	181.469	156.17	172.359	174.815	146.832	258.663	177.893
gene10313	Csec_G11347	hypothetical protein B7P43_G11347	0	0	0	0	0	0	0	0	0	0	0	0	0	0	0	0	0
gene10314	Csec_G11348	hypothetical protein B7P43_G11348	88.8846	112.69	102.141	90.084	66.6979	119.209	91.7226	111.324	80.5274	110.138	115.969	99.4364	98.7608	84.4695	131.584	13.6138	78.3437
gene10315	Csec_G11349	hypothetical protein B7P43_G11349	764.902	756.729	740.84	1025.39	780.613	749.463	881.556	893.145	724.112	717.289	686.684	642.371	954.268	752.146	767.477	852.565	696.258
gene10316	Csec_G11350	hypothetical protein B7P43_G11350	0	0	0	0	0	0	0	0	0	0	0	0	0	0	0	0	0
gene10317	Csec_G11351	hypothetical protein B7P43_G11351	0	0	0	0	0	0	0	0	0	0	0	0	0	0	0	0	0
gene10318	Csec_G11352	5	215.792	232.209	180.323	202.101	221.709	174.667	168.724	232.351	170.566	203.546	188.449	168.371	196.263	145.435	127.066	47.6484	157.276
gene10319	Csec_G11353	Rho GTPase	190.608	196.012	184.737	313.336	322.373	168.448	198.732	168.007	182.613	156.144	164.826	170.811	304.46	356.241	202.176	147.199	158.455
gene1032	Csec_G09358	hypothetical protein B7P43_G09358	0	0	0	0	0	0	0	0	0	0	0	0	0	0	0	0	0
gene10320	Csec_G11354	hypothetical protein B7P43_G11354	191.596	234.941	252.201	209.935	237.766	241.528	233.836	197.626	184.516	238.399	189.523	198.263	168.585	185.833	229.283	14.4647	248.579
gene10321	Csec_G11356	hypothetical protein B7P43_G11356	558.492	505.397	533.404	513.87	519.379	462.843	555.997	557.131	511.063	547.203	508.973	508.773	539.724	524.446	428.07	778.54	510.707
gene10322	Csec_G11357	hypothetical protein B7P43_G11357	0	0	0	0	0	0	0	0	0	0	0	0	0	0	0	0	0
gene10323	Csec_G11358	Dolichyl	0	0	0	0	0	0	0	0	0	0	0	0	0	0	0	0	0
gene10324	Csec_G11359	hypothetical protein B7P43_G11359	7371.5	8390.95	16712.1	17933.8	12638.6	6466.84	14689.8	4363.59	4952.75	4694.79	3534.36	7578.52	16316.3	6824.4	8521.31	16620.8	8548.3
gene10325	Csec_G11360	hypothetical protein B7P43_G11360	6.4194	7.5127	17.0235	34.4669	28.4084	4.1464	9.059	4.5959	0.6341	7.6678	3.7582	4.8803	30.1944	9.5487	6.2121	37.438	12.3701
gene10326	NA	NA	0	0	0.6305	0	0	0	0	0.5107	0	0	0	0	0	0	0	0	0
gene10327	Csec_G13050	hypothetical protein B7P43_G13050	67.6511	77.8584	70.6162	83.0339	57.4343	76.1903	69.6412	87.8336	76.7229	72.4957	57.9843	73.2047	71.0826	76.3898	78.4984	37.438	75.9875
gene10328	Csec_G13051	hypothetical protein B7P43_G13051	80.9838	93.5667	88.2702	85.3839	61.1398	95.8857	83.2298	103.664	75.4548	96.8932	72.4803	70.7646	81.1474	91.0802	89.2283	62.113	78.3437
gene10329	Csec_G13052	hypothetical protein B7P43_G13052	0	0	0.6305	0	0.6176	0	1.1324	0	0	0	0.5369	0.61	0	0.7345	0.5647	0	0.5891
gene1033	Csec_G09359	hypothetical protein B7P43_G09359	0.9876	0	0	0.7833	0	0	0	0	0	0	0	0	0	1.469	0	0	0
gene10330	Csec_G13053	Carboxypeptidase B	0	0	0	0	1.2351	0.5183	0.5662	0	0	0	0.5369	0	0	0	0.5647	0	1.7672
gene10331	Csec_G13054	hypothetical protein B7P43_G13054	0	1.3659	0	2.35	1.8527	0.5183	0	0	0	2.0912	0	0.61	1.8871	0.7345	1.6942	0.8509	0
gene10332	Csec_G13055	Nuclear valosin	694.288	607.842	619.783	654.871	626.22	616.26	599.594	677.136	555.449	669.191	590.044	550.255	627.162	746.27	561.348	359.064	567.845
gene10333	Csec_G13056	Actin	273.567	291.628	284.356	240.485	261.234	273.145	249.689	268.607	273.92	280.921	268.983	289.769	220.167	237.249	257.52	420.327	247.99
gene10334	Csec_G13057	hypothetical protein B7P43_G13057	0	0	0	0	0	0	0	0	0	0	0	0	0	0	0	0	0
gene10335	Csec_G13058	hypothetical protein B7P43_G13058	9.8761	8.1956	8.827	15.6668	17.9096	16.5856	13.0223	16.8518	6.3407	17.4268	12.8854	8.5406	11.3229	5.1416	13.5537	0.8509	12.3701
gene10336	Csec_G13253	hypothetical protein B7P43_G13253	240.482	249.284	248.418	321.952	276.673	293.358	268.373	331.929	315.769	283.012	292.606	235.475	300.057	229.904	245.096	74.876	250.936
gene10337	Csec_G13254	hypothetical protein B7P43_G13254	0	0	0	0	0	0	0	0	0	0	0	0	0	0	0	0	0
gene10338	Csec_G13255	hypothetical protein B7P43_G13255	0	0	0	0	0	0	0	0	0	0	0	0	0	0	0	0	0
gene10339	Csec_G13256	hypothetical protein B7P43_G13256	60.7378	72.3947	65.5722	83.0339	90.7833	64.2693	75.8693	102.643	67.8459	92.0137	82.1444	71.3746	89.9541	83.0005	68.8978	29.7802	79.5218
gene1034	Csec_G09360	hypothetical protein B7P43_G09360	0	0	0	0	0	0	0	0	0	0.6971	0	0	0	0	0	0	0
gene10340	Csec_G13257	hypothetical protein B7P43_G13257	0	0	0	0	0	0	0	0	0	0	0	0	0	0	0	0	0
gene10341	Csec_G13258	hypothetical protein B7P43_G13258	192.583	265.675	242.113	347.019	486.648	206.284	267.807	209.881	205.44	414.062	264.687	272.077	288.105	166.001	202.176	121.674	266.84
gene10342	Csec_G13259	Methyltransferase	0	0	0	0	0	0	0	0	0	0	0	0	0	0	0	0	0
gene10343	Csec_G13260	hypothetical protein B7P43_G13260	0	0	0	0	0	0	0	0	0	0	0	0	0	0	0	0	0
gene10344	Csec_G13261	hypothetical protein B7P43_G13261	398.993	440.515	514.49	442.587	402.658	433.3	473.9	377.378	374.103	460.069	485.887	430.688	427.754	396.639	407.74	253.557	500.104
gene10345	Csec_G13262	UNC93	308.133	287.53	215.632	224.035	245.794	287.657	272.903	272.182	309.428	306.712	249.118	229.985	268.604	210.806	236.625	181.234	260.36
gene10346	Csec_G13263	Meteorin	50.368	56.6864	49.1791	43.867	30.2611	39.9092	46.4275	33.7036	43.7511	46.7039	47.2464	34.7722	39.6301	35.9914	40.0963	15.3155	49.4803
gene10347	Csec_G13264	hypothetical protein B7P43_G13264	0.4938	0	0.6305	2.35	0	1.5549	0.5662	1.0213	0	0.6971	1.6107	0	2.5162	0.7345	1.1295	0	1.1781
gene10348	Csec_G13265	Meteorin	85.428	40.9781	46.0266	50.1337	49.4059	44.5739	50.3908	32.6823	72.2844	32.7625	33.2873	40.8726	49.6949	22.77	60.9915	4.2543	52.4255
gene10349	Csec_G13266	hypothetical protein B7P43_G13266	295.295	273.87	269.855	257.719	255.675	222.351	239.498	309.46	224.462	280.921	251.802	220.224	274.265	263.692	165.468	163.366	224.428
gene1035	Csec_G09361	hypothetical protein B7P43_G09361	0	0	1.261	3.1334	1.2351	0	0.5662	0	0	1.3941	0	0	1.2581	0.7345	0.5647	0.8509	0.5891
gene10350	Csec_G13267	Serine	169.375	165.278	185.368	165.285	170.45	179.851	190.806	205.286	172.468	223.761	171.268	156.17	181.166	196.116	149.09	154.857	180.25
gene10351	Csec_G13268	Thymidine kinase	65.1821	62.8331	61.7892	52.4837	70.4034	67.8975	54.3541	46.9808	62.7733	83.6488	73.0172	71.9846	64.7921	58.0269	65.5094	36.5871	45.3569
gene10352	Csec_G13959	UPF0577 protein KIAA1324	617.748	590.768	532.774	539.721	540.377	648.913	668.669	596.962	603.638	662.22	622.257	565.506	573.693	589.818	744.323	425.432	620.27
gene10353	Csec_G13960	hypothetical protein B7P43_G13960	9.8761	6.1467	5.6745	2.35	1.8527	2.5915	9.6252	10.7239	8.877	4.8795	6.4427	7.9305	6.2905	5.1416	14.1184	22.1225	1.7672
gene10354	Csec_G13961	hypothetical protein B7P43_G13961	0.9876	2.7319	0.6305	2.35	1.2351	1.5549	2.8309	2.0426	0.6341	2.0912	0.5369	1.8301	1.2581	0	0	0	1.7672
gene10355	Csec_G13962	Lysine	603.922	504.031	578.17	599.254	551.493	519.856	577.513	616.878	551.644	571.6	565.884	504.502	547.902	529.587	557.96	528.386	524.255
gene10356	Csec_G13963	Coiled	677.992	677.505	687.247	638.421	753.44	716.811	696.979	769.055	689.238	735.413	735.541	633.831	680.631	570.72	496.403	670.481	604.366
gene10357	Csec_G13964	hypothetical protein B7P43_G13964	0	0	0	0	0	0	0	0	0	0	0	0	0	0	0	0	0
gene10358	Csec_G13965	Battenin	336.28	336.704	344.885	377.569	357.575	259.151	283.661	322.227	285.333	293.468	330.725	273.298	389.382	319.515	365.949	504.562	290.402
gene10359	Csec_G13966	hypothetical protein B7P43_G13966	148.141	136.594	132.405	147.268	146.365	109.362	149.474	127.665	164.225	125.473	132.075	137.259	140.907	171.877	111.818	178.681	140.194
gene1036	Csec_G09586	putative cytochrome P450 301a1	293.319	384.511	368.844	231.085	184.037	209.394	226.476	228.265	246.655	179.148	120.264	787.561	179.279	213.745	416.211	1115.48	299.827
gene10360	Csec_G13967	hypothetical protein B7P43_G13967	103.699	85.3711	78.1822	93.2173	104.37	108.325	69.075	91.4082	79.8933	105.955	60.1318	72.5947	83.6636	55.0888	99.3936	80.832	92.4809
gene10361	Csec_G13968	hypothetical protein B7P43_G13968	0	0	0	0	0	0	0	0	0	0	0	0	0	0	0	0	0
gene10362	Csec_G13969	hypothetical protein B7P43_G13969	456.274	343.533	356.233	433.186	431.066	372.659	263.278	397.805	366.495	393.847	436.493	374.564	408.253	345.958	276.156	364.17	393.486
gene10363	Csec_G13970	E3 ubiquitin	129.376	135.911	118.534	136.301	123.515	148.234	127.392	134.304	102.086	175.663	110.063	119.568	156.633	135.886	109.559	91.0424	106.618
gene10364	Csec_G13971	hypothetical protein B7P43_G13971	158.511	149.57	126.1	174.685	170.45	128.02	112.105	114.899	118.572	121.988	131.001	123.838	164.811	132.213	113.512	83.3846	104.262
gene10365	Csec_G13972	4	0.9876	3.4148	9.4575	3.1334	2.4703	5.7013	3.3971	4.5959	2.5363	4.1824	3.2213	10.3707	2.5162	0.7345	1.1295	4.2543	1.7672
gene10366	Csec_G13973	hypothetical protein B7P43_G13973	0	0	0.6305	0	0.6176	0	0.5662	0	0.6341	0	0	0	0	0	0	8.5086	0.5891
gene10367	Csec_G13974	hypothetical protein B7P43_G13974	33.5786	42.344	33.4166	14.8834	12.969	15.0307	24.3461	26.0437	29.8015	16.7298	20.4019	18.3012	16.9843	41.8675	6.2121	8.5086	17.0825
gene10368	Csec_G13975	hypothetical protein B7P43_G13975	0	0	0	0	0	0	0.5662	0	0	4.1824	0	1.2201	0.629	0	0.5647	0	0
gene10369	Csec_G13976	hypothetical protein B7P43_G13976	0	2.0489	0	1.5667	0	0	0	0	0	2.7883	1.6107	0.61	1.2581	0	0	0	2.3562
gene1037	Csec_G09587	hypothetical protein B7P43_G09587	0	0	0	0	0	0	0	0	0	0	0	0	0	0	0	0	0
gene10370	Csec_G14312	hypothetical protein B7P43_G14312	267.642	187.133	254.092	235.785	206.27	217.686	218.549	283.927	259.336	216.79	205.093	201.923	212.619	257.081	211.776	192.295	202.633
gene10371	Csec_G14313	4	283.443	211.037	209.957	264.769	193.3	231.162	187.975	201.2	204.806	227.246	162.141	169.591	215.764	171.143	211.776	5.956	206.757
gene10372	Csec_G14314	hypothetical protein B7P43_G14314	18.2707	22.538	22.6981	23.5002	16.0569	34.7262	13.0223	25.0224	12.0474	34.8537	9.664	21.3514	16.3553	25.7081	18.6363	7.6578	24.1511
gene10373	Csec_G14315	hypothetical protein B7P43_G14315	251.84	208.988	194.825	243.618	172.303	239.973	148.341	223.159	214.951	264.191	178.785	220.224	228.345	315.842	220.247	258.663	223.839
gene10374	Csec_G14316	cGMP	22.2212	60.7842	22.6981	33.6836	27.1732	21.7686	33.4051	37.7889	24.7289	59.9483	21.4757	19.5213	32.7106	61.6995	33.8842	49.3501	39.4664
gene10375	Csec_G14317	hypothetical protein B7P43_G14317	176.782	149.57	152.581	229.518	142.042	178.296	248.557	166.986	151.544	168.692	171.268	170.201	173.618	130.744	150.785	14.4647	184.373
gene10376	Csec_G14318	hypothetical protein B7P43_G14318	98.7607	109.275	98.9888	90.8673	112.398	97.9589	108.142	129.708	103.354	119.897	121.874	106.757	123.923	126.337	84.1457	144.647	90.1247
gene10377	Csec_G14319	hypothetical protein B7P43_G14319	42.4671	45.7589	45.3961	47.7837	48.1707	31.0981	37.9347	49.0234	50.7259	52.2805	30.0659	29.8919	42.1463	47.0091	40.0963	28.0785	41.2335
gene10378	Csec_G14320	Ribosomal protein S6 kinase beta	158.511	173.474	173.388	228.735	237.148	194.881	185.71	183.838	189.588	184.725	178.785	186.672	196.893	196.116	190.881	199.953	159.044
gene10379	Csec_G14321	hypothetical protein B7P43_G14321	0	0	0	0	0	0	0	0	0	0	0	0	0	0	0	0	0
gene1038	Csec_G09588	hypothetical protein B7P43_G09588	0.9876	0	1.8915	4.7	1.8527	1.0366	2.2648	1.532	1.2681	2.7883	1.0738	3.6602	1.8871	2.2036	1.1295	0.8509	1.1781
gene10380	Csec_G14322	hypothetical protein B7P43_G14322	0	0	0	0	0	0.5183	0	0	0	0	0	0	0	0	0	0	0
gene10381	Csec_G14323	hypothetical protein B7P43_G14323	22.715	15.7083	18.2846	15.6668	8.646	17.6222	13.5885	12.7665	26.6311	15.3356	9.664	12.8108	12.581	12.4868	23.7189	2.5526	15.3153
gene10382	Csec_G14848	Farnesol dehydrogenase	564.417	627.648	542.231	481.753	123.515	466.989	353.868	711.35	674.654	411.273	388.709	569.167	384.349	1156.87	469.861	1123.99	498.337
gene10383	Csec_G14849	hypothetical protein B7P43_G14849	0	0	0	0	0.6176	0	0	1.0213	0	0.6971	1.0738	1.2201	0	0	0.5647	0	0
gene10384	Csec_G14850	Farnesol dehydrogenase	1203.89	1386.43	971.603	1144.46	1501.94	1349.14	1097.27	1546.79	1618.79	762.598	1206.93	1766.06	1009	821.925	1975.45	3346.45	1485.59
gene10385	Csec_G14851	hypothetical protein B7P43_G14851	126.414	111.324	114.751	112.801	113.633	112.471	102.48	126.644	96.3792	103.167	112.747	102.487	126.439	145.435	81.322	78.2794	89.5357
gene10386	Csec_G14852	Gastrula zinc finger protein XlCGF9.1	12.8389	13.6594	6.305	17.2335	12.3515	7.7745	16.4195	12.2559	7.6089	14.6385	10.7378	9.1506	17.6134	11.7523	3.9532	2.5526	17.0825
gene10387	Csec_G14853	hypothetical protein B7P43_G14853	3.4566	0.683	0	0	0.6176	1.0366	1.6986	0.5107	1.9022	1.3941	1.6107	0	2.5162	2.9381	0	0	2.9453
gene10388	Csec_G14854	hypothetical protein B7P43_G14854	365.908	400.22	400.999	544.421	242.706	441.593	367.457	299.247	325.914	461.463	317.303	362.973	356.671	264.426	459.131	39.9906	448.857
gene10389	Csec_G15144	hypothetical protein B7P43_G15144	47.8989	58.0523	37.8301	25.0668	34.5841	53.9033	47.5599	55.1513	51.36	28.58	61.2056	33.5522	34.5977	50.6817	54.7794	111.463	34.754
gene1039	Csec_G09589	hypothetical protein B7P43_G09589	0	0	0	0	0	0	0	0	0	0	0	0	0	0	0	0	0
gene10390	Csec_G15145	hypothetical protein B7P43_G15145	0	0	0	0	0	0	0	0	0	0	0	0	0	0	0	0	0
gene10391	Csec_G15217	Epidermal retinol dehydrogenase 2	92.3413	90.1518	80.0737	68.1505	64.8452	100.032	103.046	197.115	114.133	79.4664	93.4191	115.907	97.5027	104.302	96.5699	138.691	93.659
gene10392	Csec_G15218	hypothetical protein B7P43_G15218	4.4442	6.1467	2.522	3.1334	1.8527	2.5915	2.2648	6.6386	5.7067	3.4854	6.4427	5.4904	4.4033	6.6107	1.6942	11.9121	6.4796
gene10393	Csec_G15219	hypothetical protein B7P43_G15219	49.3804	34.1484	39.7216	55.6171	38.9071	31.6164	43.5965	31.1503	47.5555	32.0654	38.6562	41.4827	28.9363	49.2127	19.7658	0	41.8226
gene10394	Csec_G15220	hypothetical protein B7P43_G15220	20.7397	13.6594	17.0235	13.3168	11.7339	19.1771	11.89	20.4264	14.5837	18.1239	13.9592	20.1313	22.0167	24.2391	9.0358	21.2716	12.3701
gene10395	Csec_G15372	hypothetical protein B7P43_G15372	0	0	0	0	0	0	0	0	0	0	0	0.61	0	0	0	0	0
gene10396	Csec_G15373	hypothetical protein B7P43_G15373	6.4194	9.5616	6.9355	2.35	4.9406	7.7745	10.1914	6.6386	6.3407	4.1824	3.2213	5.4904	9.4357	1.469	6.2121	15.3155	19.4387
gene10397	Csec_G15374	hypothetical protein B7P43_G15374	0	0	0	0	0	0	0	0	0	0	0	0.61	0	0	0	1.7017	0
gene10398	Csec_G15375	hypothetical protein B7P43_G15375	0.4938	3.4148	0	0	1.8527	1.5549	1.1324	1.0213	2.5363	1.3941	2.6845	0	1.2581	0	0	0	1.7672
gene10399	Csec_G15376	hypothetical protein B7P43_G15376	0	0	0	0	0	0	0	0	0	0	0	0	0	0	0	0	0
gene104	Csec_G00908	hypothetical protein B7P43_G00908	0	0	0	0	0	0	0	0	0	0	0	0	0	0	0	0	0
gene1040	Csec_G09590	hypothetical protein B7P43_G09590	13.8265	8.8786	15.7625	47.7837	36.4368	8.8111	32.2728	26.5543	10.1452	34.8537	10.2009	12.8108	16.9843	2.9381	17.5068	3.4035	8.8358
gene10400	Csec_G15947	Lipoamide acyltransferase component of branched	328.379	308.702	314.62	296.885	303.846	378.878	304.043	354.398	350.009	368.752	364.549	331.251	261.685	239.453	309.476	189.743	309.841
gene10401	Csec_G15948	hypothetical protein B7P43_G15948	66.1697	80.5903	102.141	79.1172	79.0494	95.8857	1.1324	67.9179	75.4548	77.3752	106.841	108.587	79.2602	104.302	179.586	96.1476	97.7824
gene10402	Csec_G16251	hypothetical protein B7P43_G16251	0.9876	0	0	0	0	0	0	0	0	0	0.5369	0	0	0	0	0	0
gene10403	Csec_G16252	hypothetical protein B7P43_G16252	0.4938	0	0	0	0	0	0	0	0	0	0	0	0	0	0	0	0
gene10404	Csec_G16253	hypothetical protein B7P43_G16253	1.4814	0	0	0.7833	0.6176	0	0	1.532	0	0	2.1476	0	0	0	0	0	0.5891
gene10405	Csec_G16254	hypothetical protein B7P43_G16254	18.7645	8.1956	0	0	0	0.5183	1.6986	22.4691	0.6341	2.7883	23.6232	17.0811	3.1452	25.7081	0.5647	0	1.1781
gene10406	Csec_G16255	hypothetical protein B7P43_G16255	4.4442	3.4148	1.261	0	0	0	0	10.2132	0	0.6971	5.9058	8.5406	1.8871	11.7523	0	0	0
gene10407	Csec_G16256	hypothetical protein B7P43_G16256	23.7026	21.855	19.5456	18.8001	20.3799	22.287	15.8533	14.8092	17.12	18.821	13.9592	17.6911	16.3553	13.2213	14.1184	1.7017	18.2606
gene10408	Csec_G16257	hypothetical protein B7P43_G16257	26.1716	22.538	20.1761	0.7833	0	3.1098	1.1324	35.7462	0.6341	11.1532	47.7833	41.4827	5.6614	80.0624	1.1295	0.8509	0.5891
gene10409	Csec_G16258	hypothetical protein B7P43_G16258	0.4938	1.3659	1.261	1.5667	0	0	0	0	0.6341	0.6971	2.1476	2.4402	1.2581	2.9381	0	0	0.5891
gene1041	Csec_G09591	hypothetical protein B7P43_G09591	0.9876	2.7319	3.1525	0.7833	2.4703	1.5549	0.5662	0	2.5363	0.6971	2.1476	3.6602	0.629	1.469	1.1295	3.4035	4.1234
gene10410	Csec_G16259	hypothetical protein B7P43_G16259	38.0229	31.4166	81.3347	48.567	40.7599	39.3909	54.9203	25.533	24.0948	34.1566	69.259	75.0348	34.5977	53.6198	27.6721	3.4035	62.4394
gene10411	Csec_G16333	hypothetical protein B7P43_G16333	0.4938	0.683	1.8915	0	0.6176	0.5183	0	0.5107	0.6341	0.6971	0.5369	1.2201	1.2581	0.7345	3.9532	2.5526	1.1781
gene10412	Csec_G16334	hypothetical protein B7P43_G16334	0	0	0.6305	0.7833	0	0.5183	0.5662	1.532	2.5363	0	0	0	0	0	0	0	0.5891
gene10413	Csec_G16335	hypothetical protein B7P43_G16335	34.5662	30.7336	39.0911	38.3836	27.1732	64.7876	45.8613	32.6823	43.7511	48.0981	51.0047	42.0927	29.5653	24.2391	63.2505	16.1664	54.7817
gene10414	Csec_G16448	hypothetical protein B7P43_G16448	157.523	104.494	138.08	125.334	133.396	151.344	145.511	145.538	151.544	143.597	153.014	167.151	132.1	124.133	117.465	95.2967	151.386
gene10415	Csec_G16449	hypothetical protein B7P43_G16449	7.9009	3.4148	3.783	5.4834	6.1757	2.5915	6.7943	2.5533	6.9748	1.3941	5.3689	2.4402	3.1452	2.2036	2.8237	22.1225	2.9453
gene10416	Csec_G16450	hypothetical protein B7P43_G16450	14.3203	5.4637	6.9355	3.1334	5.5582	3.1098	10.7576	6.1279	6.3407	7.6678	7.5165	5.4904	5.0324	5.1416	3.9532	0.8509	2.3562
gene10417	Csec_G16451	hypothetical protein B7P43_G16451	186.164	193.963	170.866	186.435	169.833	187.625	151.739	220.095	222.56	216.79	186.838	219.614	191.86	170.408	186.928	296.951	146.674
gene10418	Csec_G16452	hypothetical protein B7P43_G16452	286.406	215.135	262.919	282.002	211.21	243.602	253.086	308.95	292.308	236.308	230.326	318.44	243.442	253.409	298.181	326.732	277.443
gene10419	Csec_G16453	hypothetical protein B7P43_G16453	0	0	0	0	0	0	0	0	0	0	0	0	0	0	0	0	0
gene1042	Csec_G09592	hypothetical protein B7P43_G09592	42.4671	24.5869	37.1996	97.134	69.7858	23.8419	48.1261	57.194	10.1452	79.4664	28.4552	39.6526	24.5329	3.6726	49.6968	3.4035	24.1511
gene10420	Csec_G16454	hypothetical protein B7P43_G16454	439.485	422.757	402.26	340.752	394.63	324.457	330.088	420.784	392.492	393.149	360.254	387.985	383.72	364.321	307.781	392.248	292.758
gene10421	Csec_G16455	hypothetical protein B7P43_G16455	7.4071	15.0253	24.5896	3.9167	0	0	0.5662	5.6173	3.1704	14.6385	20.4019	17.0811	0.629	0.7345	2.8237	0.8509	1.1781
gene10422	Csec_G16506	hypothetical protein B7P43_G16506	34.5662	28.6847	29.0031	32.1169	39.5247	25.3968	27.1771	39.3209	25.997	25.0947	33.2873	20.7413	35.2268	38.1949	22.0247	28.9294	30.0416
gene10423	Csec_G16507	UDP	229.125	236.99	264.811	225.602	264.939	235.827	198.166	235.925	218.121	224.458	358.106	261.707	213.877	196.851	227.589	216.97	158.455
gene10424	Csec_G16508	hypothetical protein B7P43_G16508	0	0	0	0	0	0	0	0	0	0	0	0	0	0	0	0	0
gene10425	Csec_G16509	hypothetical protein B7P43_G16509	0	0	0	0	0	0	0	0	0	0	0	0	0	0	0	0	0
gene10426	Csec_G16603	hypothetical protein B7P43_G16603	182.707	163.912	169.605	185.651	197.006	156.009	183.445	177.199	174.37	184.725	156.235	159.22	173.618	132.948	103.347	143.796	167.29
gene10427	Csec_G16604	hypothetical protein B7P43_G16604	0	0	0	0	0	0	0	0	0	0	0	0	0	0	0	0	0
gene10428	Csec_G16605	hypothetical protein B7P43_G16605	33.5786	54.6375	42.2436	45.4337	45.0829	54.4216	7.3605	13.7878	16.4859	56.463	46.7095	29.2819	52.8401	33.0533	46.3084	10.2104	33.5759
gene10429	Csec_G16606	hypothetical protein B7P43_G16606	61.2316	71.7117	80.0737	91.6507	75.344	93.8125	19.2504	19.4051	19.0222	80.8605	70.3328	59.7839	72.3407	41.133	80.1926	5.1052	43.5897
gene1043	Csec_G10116	hypothetical protein B7P43_G10116	1.9752	3.4148	3.783	0	0	0.5183	0.5662	2.5533	1.9022	0.6971	1.6107	2.4402	1.8871	2.2036	2.2589	12.763	0
gene10430	Csec_G16607	sel	758.976	822.977	939.448	1057.51	907.833	904.954	985.735	703.69	790.69	778.631	893.387	871.136	771.215	611.119	1023.87	622.832	938.947
gene10431	Csec_G16608	hypothetical protein B7P43_G16608	48.3927	61.4672	101.511	94.0007	77.1967	84.4831	71.906	51.0661	58.3348	73.1927	98.788	70.1545	51.582	71.9827	76.8041	93.595	97.1934
gene10432	Csec_G16609	hypothetical protein B7P43_G16609	0	0	0	0	0	0	0	0	0	0	0	0	0	0	0	0	0
gene10433	Csec_G16610	hypothetical protein B7P43_G16610	4.938	4.7808	6.9355	4.7	8.646	6.2196	10.1914	6.6386	8.877	5.5766	3.7582	4.2703	6.9195	1.469	6.7768	1.7017	6.4796
gene10434	Csec_G16611	Alcohol dehydrogenase	810.332	437.783	661.396	767.672	673.773	689.859	449.554	686.328	710.163	306.712	607.761	733.267	625.904	1197.26	464.213	1117.18	468.295
gene10435	Csec_G17074	hypothetical protein B7P43_G17074	8.3947	9.5616	10.088	9.4001	11.7339	8.8111	7.3605	10.7239	6.3407	7.6678	7.5165	9.7606	10.6938	9.5487	13.5537	3.4035	12.3701
gene10436	Csec_G17075	hypothetical protein B7P43_G17075	249.865	234.258	209.327	221.685	225.414	220.796	193.07	250.734	196.563	275.344	253.413	243.406	196.893	252.674	246.79	188.892	256.826
gene10437	Csec_G17076	Nucleolar protein 58	0	0	0	0	0	0	0	0	0	0	0	0	0	0	0	0	0
gene10438	Csec_G17077	Ubiquitin	0	0.683	0.6305	0.7833	0	0	0.5662	0.5107	1.2681	1.3941	0	1.2201	0.629	0	1.1295	1.7017	0.5891
gene10439	Csec_G17078	hypothetical protein B7P43_G17078	872.057	790.195	1047.26	949.407	865.221	766.049	742.274	967.702	738.062	793.27	858.489	926.04	916.525	1211.95	797.972	885.749	989.016
gene1044	Csec_G10117	hypothetical protein B7P43_G10117	0	0	0	0	0	0	0	0	0	0	0	0	0	0	0	0	0.5891
gene10440	Csec_G17079	hypothetical protein B7P43_G17079	735.274	1189.05	1258.48	1781.31	1046.79	859.862	998.191	581.132	1101.39	1189.21	951.371	1220.08	1829.28	990.13	1075.82	2108.44	1702.95
gene10441	Csec_G17122	hypothetical protein B7P43_G17122	9.8761	12.2934	7.566	25.8502	29.6435	7.7745	8.4928	9.7026	10.7793	10.4561	12.3485	6.7104	32.7106	24.2391	7.3416	0.8509	6.4796
gene10442	Csec_G17123	TBC1 domain family member 20	41.9733	74.4436	61.7892	109.668	80.9021	86.038	78.7003	56.1727	37.4104	104.561	70.3328	60.3939	91.8412	77.1243	76.8041	19.5699	57.1379
gene10443	Csec_G17124	Cell division cycle protein 23	215.792	219.233	194.195	182.518	195.153	193.326	169.291	237.968	218.121	216.093	253.413	206.193	194.376	206.399	216.859	181.234	190.263
gene10444	Csec_G17125	hypothetical protein B7P43_G17125	236.532	205.573	209.327	188.001	216.151	204.729	204.394	245.628	215.585	264.888	230.326	192.162	204.441	203.461	128.195	179.532	218.538
gene10445	Csec_G17126	hypothetical protein B7P43_G17126	31.1096	59.4183	60.5282	42.3003	48.1707	11.4026	36.2361	17.8731	25.363	64.8278	42.4144	12.8108	35.2268	6.6107	27.1073	11.9121	31.2197
gene10446	Csec_G17127	hypothetical protein B7P43_G17127	0	0	0.6305	0	0	0	0	0	0	0.6971	0	0	0	0	0	0	0
gene10447	Csec_G17128	hypothetical protein B7P43_G17128	45.4299	59.4183	129.883	84.6006	117.957	19.6954	54.9203	29.1077	20.2904	80.1635	76.2386	15.251	72.9697	15.4249	26.5426	3.4035	57.727
gene10448	Csec_G17278	Cyclin	64.1945	86.737	117.904	68.9338	69.7858	64.7876	68.5089	69.4498	79.2592	67.6161	91.2715	103.097	62.9049	33.7878	92.6168	73.1743	73.6313
gene10449	Csec_G17279	hypothetical protein B7P43_G17279	0	0	0	0	0	0	0	0	0	0	0	0	0	0	0	0	0
gene1045	Csec_G10118	hypothetical protein B7P43_G10118	50.8618	45.0759	52.9621	54.0504	30.2611	58.0497	43.5965	62.8112	45.0192	50.8864	43.4882	65.2742	44.0335	24.2391	62.6857	14.4647	53.0146
gene10450	Csec_G17291	Tubulin beta	0	0	0	0	0	0	0	0	0	0	0	0	0	0	0.5647	2.5526	0
gene10451	Csec_G17292	hypothetical protein B7P43_G17292	3.9504	8.8786	5.044	3.9167	9.2636	4.6647	20.949	5.6173	2.5363	18.821	8.0534	8.5406	11.3229	2.9381	10.1653	9.3595	11.781
gene10452	Csec_G17297	hypothetical protein B7P43_G17297	49.3804	30.7336	40.3521	34.4669	27.1732	40.9458	28.3094	43.9168	36.7763	34.1566	53.6891	40.2626	32.7106	46.2746	42.92	22.9733	35.9321
gene10453	Csec_G17334	hypothetical protein B7P43_G17334	0	2.7319	0	0	0	0	0	0.5107	1.2681	0	0	1.2201	0	0.7345	0	0	0.5891
gene10454	Csec_G17335	Tubulin beta	32.591	56.0034	30.8946	28.2002	65.4628	56.4948	53.7879	27.065	39.9466	52.9776	27.3815	52.4634	32.0815	52.1507	56.4736	65.5165	48.8912
gene10455	Csec_G17346	hypothetical protein B7P43_G17346	0	0.683	0.6305	0	0	0.5183	0	0	0	0	1.6107	0	0	0	0	0	0
gene10456	Csec_G17415	hypothetical protein B7P43_G17415	21.7274	21.172	13.2405	21.1502	19.7624	13.9941	16.4195	22.9797	28.5333	25.0947	23.0863	25.0116	19.5005	16.8939	25.9779	30.6311	15.3153
gene10457	Csec_G17438	hypothetical protein B7P43_G17438	58.7626	57.3694	51.0706	39.9503	52.4938	64.7876	37.9347	54.13	52.6281	76.6781	63.3532	42.0927	54.0982	59.4959	55.9089	48.4992	48.8912
gene10458	Csec_G17718	protein failed axon connections	2165.33	2104.23	2006.89	1750.76	1740.32	2341.17	2210.4	2127.92	2169.8	2111.44	1931.73	2302.29	1895.95	2104.39	2262.33	3523.43	2436.31
gene10459	Csec_G17719	hypothetical protein B7P43_G17719	0	0	0	0	0	0	0	0	0	0	0	0	0	0	0	0	0
gene1046	Csec_G10552	hypothetical protein B7P43_G10552	0	0	0.6305	2.35	0	0	0	0	0	0	0	0	2.5162	0	0	0	0
gene10460	Csec_G17878	Transmembrane protein 192	110.118	84.0051	83.2262	94.0007	83.3724	90.1844	90.5902	82.2163	93.2088	112.926	113.821	109.197	84.2926	74.1863	68.3331	6.8069	63.0284
gene10461	Csec_G17879	hypothetical protein B7P43_G17879	13.8265	8.1956	11.9795	7.0501	3.0879	8.8111	14.7209	7.1492	7.6089	7.6678	9.664	10.9807	2.5162	4.4071	11.2947	6.8069	10.0139
gene10462	Csec_G17880	hypothetical protein B7P43_G17880	0.4938	1.3659	0.6305	0.7833	0.6176	0	0.5662	1.0213	0	0.6971	0	0	0.629	0	0.5647	0	0
gene10463	Csec_G17900	hypothetical protein B7P43_G17900	74.0705	51.2226	49.1791	45.4337	52.4938	52.8667	51.5232	83.2377	63.4074	43.9156	36.5086	44.5329	50.953	66.8411	76.8041	40.8415	45.9459
gene10464	Csec_G17901	hypothetical protein B7P43_G17901	0.9876	0	0	1.5667	0	0.5183	0	0.5107	0	0	0.5369	0	0	0.7345	0	0	0.5891
gene10465	Csec_G17902	hypothetical protein B7P43_G17902	0	0.683	0	0	0	0.5183	0	0.5107	0	0	0	0.61	0	0	0	0	0
gene10466	Csec_G17968	hypothetical protein B7P43_G17968	4.938	6.8297	5.044	9.4001	7.4109	7.7745	11.3238	7.6599	2.5363	8.3649	4.2951	8.5406	5.0324	5.8761	7.9063	7.6578	11.781
gene10467	Csec_G17969	hypothetical protein B7P43_G17969	0	0	0	0	0	0	0	0	0	0	0	0	0	0	0	0	0
gene10468	Csec_G17995	hypothetical protein B7P43_G17995	4.4442	2.7319	6.9355	3.1334	3.7054	4.6647	3.9633	6.6386	8.877	5.5766	5.9058	4.2703	5.6614	2.9381	14.1184	5.1052	4.7124
gene10469	Csec_G18154	hypothetical protein B7P43_G18154	1.9752	8.8786	9.4575	9.4001	11.1163	8.8111	9.059	12.7665	12.6815	7.6678	12.8854	14.6409	18.2424	13.2213	2.2589	7.6578	10.0139
gene1047	Csec_G10553	hypothetical protein B7P43_G10553	46.4175	19.8061	17.654	18.8001	31.4963	39.9092	20.949	37.2782	48.1896	34.1566	17.1805	30.502	38.372	16.8939	15.8126	19.5699	21.2058
gene10470	Csec_G18271	Anaphase	30.122	189.865	317.142	0	0.6176	1.5549	1.1324	17.8731	34.8741	103.167	215.83	286.719	0	0	0.5647	0	21.7949
gene10471	Csec_G18275	hypothetical protein B7P43_G18275	13.3327	21.855	33.4166	34.4669	19.1448	25.3968	30.5742	25.533	29.8015	28.58	27.9183	20.7413	44.0335	20.5665	7.3416	0	16.4934
gene10472	Csec_G18444	hypothetical protein B7P43_G18444	0.4938	0.683	1.261	0.7833	1.8527	1.0366	1.6986	1.0213	0.6341	0.6971	2.1476	1.8301	1.2581	0.7345	2.2589	0	0.5891
gene10473	Csec_G01756	hypothetical protein B7P43_G01756	905.142	754.68	868.832	997.974	886.218	719.402	772.848	932.977	816.687	717.986	813.927	794.881	886.331	751.412	770.865	704.515	725.121
gene10474	Csec_G01757	hypothetical protein B7P43_G01757	89.3784	103.128	86.3787	140.218	103.135	104.697	118.334	86.8123	109.061	102.47	105.231	100.656	123.294	146.169	82.4515	129.331	94.2481
gene10475	Csec_G01758	Cofilin	2293.72	2464.15	2069.94	2140.87	1920.65	2456.75	2252.87	2335.76	2596.53	2064.73	1811.47	2151	2357.68	3500.71	2164.63	3475.78	2212.47
gene10476	Csec_G01759	RNA polymerase	129.376	135.228	119.165	129.251	95.1063	119.728	127.959	124.091	120.474	124.776	136.37	109.807	119.519	115.319	110.124	439.897	113.687
gene10477	Csec_G01760	hypothetical protein B7P43_G01760	928.351	1221.15	1063.03	1108.42	1028.88	1032.97	1078.59	1100.98	947.306	1241.49	1025.46	929.7	1055.54	1134.83	1219.27	698.559	1061.47
gene10478	Csec_G01761	hypothetical protein B7P43_G01761	184.683	203.525	190.411	224.035	156.246	201.619	225.909	151.666	180.711	195.878	190.06	168.981	171.731	203.461	271.074	8.5086	229.73
gene10479	Csec_G01762	hypothetical protein B7P43_G01762	282.949	279.334	278.682	302.369	221.709	309.426	299.514	242.053	223.194	292.074	238.38	241.576	271.749	199.054	313.993	41.6923	285.101
gene1048	Csec_G10554	hypothetical protein B7P43_G10554	2.469	1.3659	0.6305	0.7833	0.6176	0.5183	0.5662	2.5533	2.5363	0.6971	1.0738	0.61	1.2581	0	0.5647	0.8509	1.1781
gene10480	Csec_G01763	hypothetical protein B7P43_G01763	0	0	0	0	0	0	0	0	0	0	0	0	0	0	0	0	0
gene10481	Csec_G01764	hypothetical protein B7P43_G01764	216.286	176.889	185.368	242.052	219.239	194.881	242.895	216.009	209.244	157.539	173.416	196.433	215.135	235.78	293.098	329.284	182.606
gene10482	Csec_G01765	hypothetical protein B7P43_G01765	122.957	112.007	116.643	125.334	132.778	111.953	105.877	109.281	105.89	135.232	124.559	99.4364	108.826	99.8944	96.0052	125.077	111.92
gene10483	Csec_G01766	hypothetical protein B7P43_G01766	70.1201	45.0759	55.4842	36.8169	43.2302	50.7935	55.4865	56.1727	54.5303	53.6747	59.5949	61.0039	54.0982	60.2304	33.8842	46.7975	31.8087
gene10484	Csec_G01767	hypothetical protein B7P43_G01767	37.5291	105.177	44.7656	38.3836	37.672	41.4641	59.4498	44.4275	45.0192	87.1342	47.7833	43.3128	31.4525	42.602	105.606	166.769	49.4803
gene10485	Csec_G01768	hypothetical protein B7P43_G01768	5.4318	5.4637	6.305	5.4834	2.4703	4.1464	7.9266	6.1279	6.3407	8.3649	8.5903	4.2703	9.4357	5.8761	6.7768	11.9121	7.6577
gene10486	Csec_G01769	hypothetical protein B7P43_G01769	40.9857	49.8567	29.6336	23.5002	25.9381	38.3543	23.2137	36.2569	38.6785	50.8864	44.0251	29.2819	23.9039	47.7436	33.8842	12.763	34.754
gene10487	Csec_G01770	hypothetical protein B7P43_G01770	87.4032	120.203	110.968	143.351	78.4318	107.288	117.767	97.0255	105.256	127.564	134.223	129.938	99.3898	127.072	94.311	159.962	129.002
gene10488	Csec_G01771	hypothetical protein B7P43_G01771	50.368	60.1012	73.1382	55.6171	48.1707	59.6046	60.5822	65.3645	53.8963	62.7366	62.2794	51.8533	62.2759	67.5756	38.4021	57.0079	39.4664
gene10489	Csec_G01772	hypothetical protein B7P43_G01772	4.4442	1.3659	2.522	0	4.323	3.6281	3.9633	3.5746	3.8044	1.3941	2.1476	0.61	2.5162	0.7345	1.6942	0	0.5891
gene1049	Csec_G10951	hypothetical protein B7P43_G10951	93.3289	429.587	348.668	379.919	326.696	133.722	211.755	79.663	147.739	301.136	156.772	259.267	266.717	80.0624	221.377	59.5605	230.908
gene10490	Csec_G01773	hypothetical protein B7P43_G01773	0	0	0	0	0	0	0	0	0	0	0	0	0	0	0	0	0
gene10491	Csec_CG02643	hypothetical protein B7P43_CG02643	3.9504	8.8786	1.261	2.35	2.4703	12.4392	10.1914	3.064	8.243	4.8795	8.0534	4.8803	2.5162	2.9381	10.1653	11.0612	89.5357
gene10492	Csec_G02644	hypothetical protein B7P43_G02644	0	0	0	0	0	0	0	0	0	0	0	0	0	0	0	0	0
gene10493	Csec_G02645	hypothetical protein B7P43_G02645	3.4566	2.7319	4.4135	3.1334	0.6176	20.2137	8.4928	4.5959	0	1.3941	6.4427	6.7104	2.5162	2.9381	4.5179	29.7802	8.8358
gene10494	Csec_G02646	hypothetical protein B7P43_G02646	80.49	99.0304	72.5077	83.0339	68.5507	95.8857	99.6492	73.0245	102.72	87.1342	74.091	89.0657	72.9697	85.9386	98.2641	97.8493	101.317
gene10495	Csec_G02647	Cuticle protein 76	0	1.3659	0.6305	0	0	0.5183	0	0	0	0	0	1.2201	1.2581	0	0.5647	1.7017	2.9453
gene10496	Csec_G02648	Pupal cuticle protein C1B	0.4938	3.4148	1.261	0	0.6176	0.5183	0.5662	0	0.6341	2.0912	3.7582	4.8803	0	1.469	0.5647	1.7017	1.1781
gene10497	Csec_G02649	hypothetical protein B7P43_G02649	0	36.1973	29.6336	0	43.2302	16.5856	15.2871	2.5533	0	16.0327	28.9921	25.0116	57.2435	2.9381	14.1184	0	19.4387
gene10498	Csec_G02650	hypothetical protein B7P43_G02650	791.073	1180.85	924.316	665.838	986.265	905.472	1316.39	869.655	835.709	1038.64	591.654	620.41	1051.77	597.897	1277.43	793.005	1302.39
gene10499	Csec_G02651	hypothetical protein B7P43_G02651	45.9237	50.5397	83.2262	77.5506	71.021	72.5622	88.8916	38.8102	46.9215	55.7659	93.4191	75.0348	79.2602	68.3101	141.749	80.832	86.5904
gene105	Csec_G00909	60S ribosomal protein L8	1064.15	964.352	1170.84	1142.11	1150.54	1087.4	1240.52	1099.45	1202.2	1006.57	1033.52	1251.19	1004.59	1101.78	1260.49	1797.02	1285.31
gene1050	Csec_G10952	hypothetical protein B7P43_G10952	5.9256	2.0489	3.1525	4.7	1.8527	5.183	3.9633	6.1279	3.1704	2.7883	4.2951	1.8301	3.7743	6.6107	1.1295	0.8509	2.3562
gene10500	Csec_G02652	hypothetical protein B7P43_G02652	39.0105	30.0506	60.5282	42.3003	46.9356	16.5856	36.2361	26.0437	27.8992	43.2186	25.7708	15.251	53.4692	22.77	18.0716	19.5699	37.6992
gene10501	Csec_G02653	hypothetical protein B7P43_G02653	1894.72	2505.81	1810.8	2503.55	2533.29	1937.41	2089.24	2019.66	1670.78	1652.06	1859.79	1591.59	3187.39	2384.24	1499.94	1165.68	1517.98
gene10502	Csec_G02654	HIG1 domain family member 2A	334.799	260.894	283.095	479.403	332.255	219.241	341.412	366.144	400.101	216.79	236.769	229.985	306.347	373.135	273.897	343.749	296.882
gene10503	Csec_G02655	hypothetical protein B7P43_G02655	260.235	280.017	266.702	282.002	257.528	335.859	283.094	271.161	363.958	318.563	400.521	380.665	276.153	260.754	460.825	344.6	295.114
gene10504	Csec_G02656	hypothetical protein B7P43_G02656	2.9628	4.7808	6.9355	4.7	3.0879	4.1464	2.2648	4.0853	1.2681	2.0912	4.2951	6.7104	3.7743	2.2036	8.471	0.8509	1.7672
gene10505	Csec_G02657	hypothetical protein B7P43_G02657	202.459	121.568	157.625	199.751	205.652	99.5138	107.576	271.671	225.73	105.955	141.739	187.892	197.522	207.869	125.371	176.98	104.851
gene10506	Csec_G02658	hypothetical protein B7P43_G02658	72.0953	97.6645	84.4872	75.2005	78.4318	92.7759	82.6636	67.9179	83.6977	95.4991	79.9968	78.085	84.9217	65.3721	60.9915	13.6138	80.6999
gene10507	Csec_G02659	U6 snRNA	67.1573	76.4925	73.1382	67.3672	75.344	59.6046	62.2808	90.3869	74.8207	73.8898	92.8822	76.865	75.4859	44.0711	80.1926	109.761	58.316
gene10508	Csec_G02660	hypothetical protein B7P43_G02660	21.7274	19.8061	25.2201	18.8001	10.4988	21.7686	18.6842	20.9371	19.0222	21.6093	15.5698	18.9112	15.7262	22.77	14.6831	19.5699	14.7263
gene10509	Csec_G02661	hypothetical protein B7P43_G02661	382.204	385.194	381.454	415.953	286.554	439.519	357.831	405.464	442.584	372.237	367.234	347.722	298.169	381.949	411.693	481.589	395.842
gene1051	Csec_G10953	hypothetical protein B7P43_G10953	267.148	225.38	242.113	239.702	242.089	214.577	266.675	263.501	256.166	260.705	260.392	215.344	218.909	217.417	238.319	202.506	273.32
gene10510	Csec_G02662	hypothetical protein B7P43_G02662	36008.6	56935	23796.4	48694.7	39187.5	35886.1	31741.1	38403.7	35011	15782.4	16627	21325.8	55650.7	29247	15895.1	12072.9	17644.4
gene10511	Csec_G02663	hypothetical protein B7P43_G02663	0.4938	0	1.8915	0.7833	0.6176	0	0	1.0213	1.2681	0	0.5369	0.61	0	0	0	0	0
gene10512	Csec_G02664	hypothetical protein B7P43_G02664	91.3537	114.739	97.0973	108.884	67.3155	96.9223	73.6046	58.726	58.9689	129.656	66.0376	72.5947	79.2602	108.709	63.2505	14.4647	78.3437
gene10513	Csec_G02665	hypothetical protein B7P43_G02665	16.7893	13.6594	26.4811	41.517	24.0854	18.6588	25.4785	21.9584	12.0474	9.062	67.1114	19.5213	10.6938	33.7878	25.9779	9.3595	80.1109
gene10514	Csec_G02666	hypothetical protein B7P43_G02666	4.4442	2.7319	3.783	3.1334	2.4703	2.5915	5.6619	4.5959	3.1704	3.4854	5.3689	3.0502	5.0324	3.6726	1.6942	1.7017	4.1234
gene10515	Csec_G02667	Tyrosyl	398.993	325.093	371.996	388.536	306.317	380.433	373.118	397.805	408.344	295.559	368.844	343.452	366.107	451.728	368.208	608.367	366.978
gene10516	Csec_G02668	hypothetical protein B7P43_G02668	499.235	564.132	604.651	564.004	593.488	578.424	671.5	361.548	447.022	470.525	399.447	621.02	439.077	282.789	945.369	194.848	701.559
gene10517	Csec_G02669	hypothetical protein B7P43_G02669	0	0	0	0	0	0	0	0	0	0	0	0	0	0	0	0	0
gene10518	Csec_G02670	Collagen alpha	814.282	834.588	837.937	848.356	1114.1	775.379	834.562	613.814	698.749	731.23	711.918	906.519	863.685	448.056	1249.2	588.798	852.356
gene10519	Csec_G02671	CCHC	6601.17	5207.64	4895.85	5010.24	3546.11	6299.43	5793.81	5789.36	6644.46	4841.18	4600.08	5475.71	5646.98	10358.9	5647.36	16063.5	5554.75
gene1052	Csec_G10954	hypothetical protein B7P43_G10954	1.9752	2.0489	2.522	0.7833	0	1.5549	1.1324	2.0426	1.9022	2.0912	4.2951	3.6602	1.2581	0.7345	2.2589	0.8509	1.1781
gene10520	Csec_G02672	hypothetical protein B7P43_G02672	1179.2	1169.24	1085.72	1238.46	1182.04	1162.03	1232.59	1028.47	1090.61	1132.74	1180.09	1124.3	1225.39	1016.57	1179.17	1451.57	1166.32
gene10521	Csec_G02673	hypothetical protein B7P43_G02673	0	0	0	0	0	0	0	0	0	0	0	0	0	0	0	0	0
gene10522	Csec_G02674	hypothetical protein B7P43_G02674	13.3327	10.9275	10.088	11.7501	11.1163	10.8843	9.059	14.2985	12.0474	24.3976	8.0534	10.3707	11.3229	2.2036	13.5537	4.2543	10.0139
gene10523	Csec_G02675	Glucose	319.491	355.827	311.468	348.586	321.756	282.474	291.021	389.634	346.838	338.081	345.758	315.39	327.735	341.551	236.625	333.538	256.237
gene10524	Csec_G02676	hypothetical protein B7P43_G02676	68.6387	99.7134	72.5077	104.184	108.693	67.3792	73.6046	88.3443	55.1644	78.0722	75.7017	65.8842	120.778	82.266	66.0742	23.8242	65.9737
gene10525	Csec_G02677	U11	22.715	24.5869	22.6981	22.7168	33.349	21.7686	31.7066	29.6183	19.0222	29.2771	24.697	20.1313	23.2748	35.9914	24.2837	38.2889	19.4387
gene10526	Csec_G02678	hypothetical protein B7P43_G02678	3.9504	5.4637	3.783	5.4834	2.4703	5.7013	4.5295	3.064	1.2681	5.5766	3.2213	3.0502	3.7743	4.4071	3.3884	0	5.8905
gene10527	Csec_G02679	hypothetical protein B7P43_G02679	161.968	175.523	154.473	166.851	138.337	156.527	174.952	152.177	152.812	151.265	135.833	122.618	152.23	223.293	127.63	29.7802	140.194
gene10528	Csec_G02680	hypothetical protein B7P43_G02680	0	0	0	0	0	0	0	0	0	0	0	0	0	0	0	0	0
gene10529	Csec_G02681	Cystathionine gamma	342.7	335.338	484.856	484.887	541.612	452.995	492.018	253.288	363.958	359.69	434.882	649.082	403.85	410.595	625.163	824.487	486.556
gene1053	Csec_G10955	hypothetical protein B7P43_G10955	0	0	0	0	0	0	0	0.5107	0	0.6971	0	0	0	0	0	0	0
gene10530	Csec_G02682	Vesicle	578.244	542.96	551.059	523.27	532.966	619.37	529.387	547.939	564.326	572.297	605.613	586.858	587.532	500.207	580.549	391.397	514.241
gene10531	Csec_G02683	Sterile alpha motif domain	183.201	224.014	169.605	212.285	145.747	169.484	184.011	231.329	213.683	239.793	186.301	144.579	189.973	246.798	150.22	190.593	176.715
gene10532	Csec_G02684	hypothetical protein B7P43_G02684	169.868	168.01	137.449	166.851	155.011	159.637	189.107	155.751	138.228	184.725	129.391	151.9	163.553	105.036	142.878	75.7269	161.989
gene10533	Csec_G02685	hypothetical protein B7P43_G02685	56.2936	66.2479	64.3112	57.9671	61.1398	53.385	44.7289	52.0874	52.6281	59.9483	61.7425	49.4132	59.7597	61.6995	37.2726	58.7096	44.1788
gene10534	Csec_G02686	Proteasome	515.037	469.199	613.478	545.987	476.149	495.496	508.438	518.32	557.351	548.597	555.683	498.402	493.175	619.933	523.511	341.196	534.269
gene10535	Csec_G02687	hypothetical protein B7P43_G02687	0	0	0	0	0	0	0	0	0	0	0.5369	0	0	0	0	0	0
gene10536	Csec_G02688	hypothetical protein B7P43_G02688	1.4814	6.1467	2.522	3.1334	1.2351	3.6281	4.5295	3.064	6.3407	3.4854	2.6845	3.6602	3.7743	4.4071	2.8237	0	4.1234
gene10537	Csec_G02689	hypothetical protein B7P43_G02689	2.9628	5.4637	3.783	3.9167	1.8527	5.7013	8.4928	4.0853	5.0726	4.1824	6.4427	6.1004	8.1776	5.8761	2.2589	3.4035	4.1234
gene10538	Csec_G02690	hypothetical protein B7P43_G02690	0	0	0	0	0	0	0	0	0	0	0	0	0.629	0	0	0	0
gene10539	NA	NA	0	0	0	0	0	0	0	0	0	0	0	0	0	0	0	0	0
gene1054	Csec_G10956	hypothetical protein B7P43_G10956	71.6015	49.1737	78.8127	89.3006	79.667	74.1171	103.046	43.9168	51.9941	73.1927	139.592	76.2549	81.7764	248.267	131.019	32.3328	121.344
gene10540	Csec_CG02692	hypothetical protein B7P43_CG02692	0	0	0	0	0	0	0	0	0	0	0	0	0	0	0	0	0
gene10541	Csec_G02693	hypothetical protein B7P43_G02693	0	0	0	0	0	0	0	0	0	0	0	0	0	0	0	0	0
gene10542	Csec_G03702	hypothetical protein B7P43_G03702	0	0	0	0	0	0	0	0	0	0	0	0	0	0	0	0	0
gene10543	Csec_G03703	hypothetical protein B7P43_G03703	205.916	232.209	277.421	207.585	234.06	179.851	178.35	221.116	211.781	239.793	239.99	217.174	200.038	245.329	158.126	203.356	215.004
gene10544	Csec_G03704	Ubiquitin	250.852	190.548	240.221	178.601	235.913	186.588	233.27	209.371	188.954	197.272	188.986	225.715	214.506	166.736	241.142	227.181	243.867
gene10545	Csec_G03705	RuvB	899.71	868.053	1128.6	949.407	959.709	926.204	924.586	695.52	721.576	1016.33	870.301	996.804	861.169	827.067	711.003	718.98	1219.33
gene10546	Csec_G03706	Protein transport protein Sec61 subunit alpha isoform 2	61.7254	57.3694	90.7923	88.5173	90.7833	66.8609	74.7369	40.8528	48.8237	50.8864	66.0376	82.9654	67.9373	58.7614	80.7573	42.5432	68.3299
gene10547	Csec_G03707	hypothetical protein B7P43_G03707	41.4795	25.9528	52.3316	56.4004	64.8452	50.2752	53.7879	27.065	36.7763	47.401	18.7912	39.0425	40.8882	47.7436	30.4958	22.9733	37.6992
gene10548	Csec_G03708	hypothetical protein B7P43_G03708	11.8513	9.5616	9.4575	12.5334	18.5272	18.6588	19.2504	14.8092	27.8992	12.5473	17.7174	10.3707	16.9843	13.9558	18.0716	21.2716	6.4796
gene10549	Csec_G03709	hypothetical protein B7P43_G03709	4696.57	6637.09	6739.43	6944.3	6401.77	5935.07	6522.5	4773.65	4147.48	5456	4697.26	5195.71	7173.68	6049.49	5215.34	2236.92	5140.06
gene1055	Csec_G10957	hypothetical protein B7P43_G10957	498.742	337.387	444.504	428.486	388.454	373.695	458.047	380.442	456.533	487.255	463.337	488.031	447.254	377.542	554.571	409.265	523.077
gene10550	Csec_G03710	hypothetical protein B7P43_G03710	302.208	553.888	569.343	806.056	676.861	377.842	665.272	348.271	226.364	627.366	334.483	358.703	634.082	284.258	311.735	13.6138	365.211
gene10551	Csec_G03711	hypothetical protein B7P43_G03711	897.241	898.104	1027.09	1081.79	1034.44	933.46	971.58	736.883	726.649	899.922	1003.99	891.268	946.09	624.34	970.782	116.568	972.523
gene10552	Csec_G03712	hypothetical protein B7P43_G03712	67.1573	90.1518	51.7011	93.2173	80.2846	101.069	80.3988	67.9179	67.8459	73.1927	77.8492	74.4248	91.2122	54.3543	90.9226	124.226	127.824
gene10553	Csec_G03713	hypothetical protein B7P43_G03713	11.3575	15.0253	18.9151	12.5334	11.1163	13.4758	14.1547	13.7878	10.1452	16.0327	17.7174	10.3707	11.9519	5.8761	27.6721	17.8681	12.9591
gene10554	Csec_G03714	hypothetical protein B7P43_G03714	1179.2	942.497	1643.72	1243.16	1298.14	1081.69	1506.06	643.943	972.669	625.275	693.664	952.271	1060.58	558.968	1448.55	869.583	1195.77
gene10555	Csec_G03715	hypothetical protein B7P43_G03715	14.8141	15.7083	31.5251	5.4834	8.646	7.2562	6.2281	18.3838	6.9748	25.0947	35.4348	29.8919	3.7743	1.469	8.471	2.5526	4.7124
gene10556	Csec_CG03716	hypothetical protein B7P43_CG03716	389.117	427.538	545.384	229.518	261.851	218.723	247.424	412.614	247.289	575.783	601.855	517.923	246.587	326.86	207.258	301.206	252.114
gene10557	Csec_G03717	hypothetical protein B7P43_G03717	42.9609	32.7825	52.3316	18.0168	16.0569	15.549	17.5519	37.7889	12.6815	62.0396	58.5212	40.2626	15.7262	16.1594	9.6005	4.2543	12.3701
gene10558	Csec_G03718	hypothetical protein B7P43_G03718	23.2088	23.9039	44.1351	13.3168	12.3515	15.0307	11.3238	23.4904	16.4859	43.9156	46.7095	51.8533	8.8067	14.6904	17.5068	20.4207	8.2467
gene10559	Csec_G03719	Mitochondrial dicarboxylate carrier	138.265	118.154	161.409	79.1172	80.2846	72.5622	71.3398	136.857	98.2814	156.144	155.698	139.699	80.5183	91.8147	58.7326	108.06	94.2481
gene1056	Csec_G10958	hypothetical protein B7P43_G10958	73.5767	57.3694	95.8363	68.1505	44.4653	77.7452	61.7146	69.4498	62.7733	56.463	68.7221	59.1738	61.6468	57.2924	49.1321	28.9294	82.4671
gene10560	Csec_G04370	hypothetical protein B7P43_G04370	64.6883	64.199	69.9857	53.267	67.3155	65.3059	50.957	71.4925	64.6755	64.8278	57.4474	67.7144	67.9373	62.434	59.2973	99.551	57.727
gene10561	Csec_G04371	hypothetical protein B7P43_G04371	4.938	6.8297	2.522	10.1834	9.8812	8.8111	4.5295	10.7239	6.9748	3.4854	6.9796	7.3205	7.5486	0.7345	2.8237	3.4035	8.2467
gene10562	Csec_G04372	Asparagine synthetase	79.0086	81.9562	122.317	97.134	94.4888	134.24	114.936	92.4296	91.3066	135.929	152.477	161.66	82.4055	66.1066	163.209	59.5605	207.346
gene10563	Csec_G04373	hypothetical protein B7P43_G04373	0.4938	2.0489	1.8915	0	1.8527	3.6281	1.6986	2.0426	1.9022	0	0	1.2201	0.629	0.7345	1.1295	3.4035	0.5891
gene10564	Csec_G04374	hypothetical protein B7P43_G04374	7.4071	11.6105	7.566	3.1334	8.0285	11.4026	4.5295	9.7026	4.4385	7.6678	9.1272	11.5907	10.0648	4.4071	10.1653	11.9121	7.0686
gene10565	Csec_G04375	hypothetical protein B7P43_G04375	8.3947	6.8297	10.088	4.7	3.7054	6.7379	5.0957	7.6599	0.6341	7.6678	2.1476	6.1004	5.6614	3.6726	14.1184	2.5526	10.0139
gene10566	Csec_G04376	Pre	0	0	0	0	0	0	0	0	0	0	0	0	0	0	0	0	0
gene10567	Csec_G04377	Venom carboxylesterase	309.615	96.9815	168.344	170.768	259.998	148.234	147.775	70.9818	171.834	115.017	399.984	189.112	156.004	66.8411	211.776	231.435	137.249
gene10568	Csec_G04378	hypothetical protein B7P43_G04378	0	0	0	0	0	0	0	0	0	0	0	0	0	0	0	0	0
gene10569	Csec_G04379	Twist	103.699	155.034	136.188	152.751	89.5482	125.947	136.452	142.985	135.692	90.6196	134.223	136.649	113.229	204.196	160.385	227.181	161.989
gene1057	Csec_G12348	hypothetical protein B7P43_G12348	0	0	0	0	0	0	0	0	0	0	0	0	0	0	0	0	0
gene10570	Csec_G04380	hypothetical protein B7P43_G04380	83.4528	75.1265	109.077	68.9338	110.546	81.8916	94.5535	91.9189	88.7703	87.8313	108.989	100.656	86.1798	82.266	86.4047	188.041	86.0014
gene10571	Csec_G04381	Ubiquitin	30.6158	86.054	58.0062	47.7837	40.7599	61.6778	63.9793	36.2569	34.8741	72.4957	38.1193	36.6024	36.4849	26.4426	56.4736	17.0173	79.5218
gene10572	Csec_G04382	Serine	1645.35	1910.95	1829.72	2230.17	2046.64	1864.85	1773.87	1797.01	1703.12	1735.02	1487.73	1697.74	2216.77	1602.72	1843.86	1201.42	1594.56
gene10573	Csec_G04383	hypothetical protein B7P43_G04383	1197.97	1154.9	5225.6	2578.75	2743.26	4799.47	4260	628.112	1115.97	934.079	1934.96	3835.32	2404.23	498.737	2272.5	1198.02	2019.27
gene10574	Csec_G04384	hypothetical protein B7P43_G04384	19.7521	41.6611	144.385	45.4337	38.2896	45.6105	93.4212	10.7239	39.3126	19.5181	26.3077	68.9344	44.6625	8.8142	57.6031	12.763	58.316
gene10575	Csec_G04438	hypothetical protein B7P43_G04438	351.588	331.923	392.172	354.853	289.024	322.383	340.846	277.799	345.57	265.585	338.778	427.027	371.139	273.24	565.866	335.24	350.485
gene10576	Csec_G04439	hypothetical protein B7P43_G04439	202.459	252.015	203.022	213.851	243.942	247.23	196.468	183.838	181.345	233.52	170.731	200.093	252.878	190.975	202.74	25.5259	232.675
gene10577	Csec_G04440	hypothetical protein B7P43_G04440	0	0	0	0	0	0	0	0	0	0	0	0	0	0	0	0	0
gene10578	Csec_G04441	hypothetical protein B7P43_G04441	126.907	146.838	135.558	131.601	116.104	121.282	137.584	141.964	125.547	154.75	99.3249	114.687	125.81	144.7	141.749	5.956	139.016
gene10579	Csec_G04442	hypothetical protein B7P43_G04442	45.4299	45.0759	49.1791	47.7837	37.672	33.1713	41.3318	46.9808	45.0192	42.5215	30.0659	39.0425	43.4044	45.5401	38.4021	71.4725	40.6445
gene1058	Csec_G18161	hypothetical protein B7P43_G18161	0.9876	0.683	0.6305	0.7833	0.6176	0	0	0	1.2681	0	1.0738	3.0502	1.2581	0	1.6942	0	0
gene10580	Csec_G04443	hypothetical protein B7P43_G04443	298.751	329.874	307.685	347.019	285.319	398.574	341.412	291.587	376.64	299.045	284.552	292.209	308.234	276.913	316.817	229.733	308.074
gene10581	Csec_G04444	hypothetical protein B7P43_G04444	302.702	286.847	261.658	302.369	187.125	404.275	258.182	297.715	195.929	372.237	267.372	211.684	339.687	237.249	402.657	29.7802	337.526
gene10582	Csec_G04445	hypothetical protein B7P43_G04445	439.485	399.537	436.307	410.47	382.896	431.745	409.354	420.784	423.561	366.661	467.632	435.568	452.916	464.95	426.376	837.25	448.857
gene10583	Csec_G04446	Nucleoside diphosphate kinase 7	138.265	115.422	126.731	145.701	103.752	120.246	144.944	148.092	130.619	137.323	129.928	143.969	124.552	123.399	178.457	231.435	159.633
gene10584	Csec_G04447	hypothetical protein B7P43_G04447	915.018	864.638	642.481	619.621	450.829	861.417	660.176	1196.99	807.176	656.643	670.577	737.538	795.118	875.545	670.907	690.901	846.466
gene10585	Csec_G04448	hypothetical protein B7P43_G04448	3.4566	8.8786	3.1525	2.35	2.4703	4.1464	2.2648	0.5107	1.2681	2.7883	4.832	1.2201	1.8871	11.7523	2.2589	7.6578	1.1781
gene10586	Csec_G04449	hypothetical protein B7P43_G04449	5.4318	0.683	0	6.2667	3.7054	1.0366	2.2648	4.5959	0.6341	0	2.1476	1.8301	3.1452	8.0797	1.6942	2.5526	1.7672
gene10587	Csec_G04450	hypothetical protein B7P43_G04450	0	0	0.6305	0	0.6176	1.0366	0	1.532	0.6341	0.6971	0	0.61	0.629	0.7345	1.1295	0	0
gene10588	Csec_G04451	hypothetical protein B7P43_G04451	117.525	67.6139	120.426	54.8337	50.641	81.3733	48.1261	103.153	97.6474	55.0688	104.694	97.6063	72.3407	58.7614	78.4984	129.331	55.3708
gene10589	Csec_G04452	hypothetical protein B7P43_G04452	0	0	0	0	0	0	0	0	0	0	0	0	0	0	0	0	0
gene1059	Csec_G18189	hypothetical protein B7P43_G18189	31.1096	17.7572	22.0676	27.4169	23.4678	17.6222	22.6476	28.0863	19.0222	29.2771	22.5494	13.4209	18.2424	23.5046	14.6831	1.7017	22.3839
gene10590	Csec_G04453	hypothetical protein B7P43_G04453	43.4547	28.0017	52.9621	20.3668	12.969	36.2811	16.4195	59.2366	44.3852	25.0947	42.9513	54.9035	36.4849	20.5665	33.8842	21.2716	18.8496
gene10591	Csec_G04454	hypothetical protein B7P43_G04454	48.8866	40.2951	49.8096	27.4169	50.0235	39.9092	42.4642	49.5341	50.7259	49.4922	39.1931	41.4827	45.9206	44.0711	26.5426	125.928	29.4525
gene10592	Csec_G04455	Ras	385.167	392.024	400.999	397.153	403.893	371.104	387.839	374.825	364.592	417.547	429.513	416.047	357.3	328.329	359.737	321.626	390.541
gene10593	Csec_G04456	hypothetical protein B7P43_G04456	0	0	0	0	0	0	0	0	0	0	0	0	0	0	0	0	0
gene10594	Csec_G04457	Cullin	292.825	308.019	291.292	354.853	313.727	322.902	292.153	297.715	308.794	267.676	318.377	300.749	302.573	291.603	334.324	98.7002	309.841
gene10595	Csec_G04458	Mitochondrial intermediate peptidase	420.227	431.636	416.131	521.704	445.888	387.689	434.833	416.699	359.52	402.909	333.946	351.993	440.964	561.906	446.707	194.848	400.554
gene10596	Csec_G04459	hypothetical protein B7P43_G04459	621.699	566.181	532.774	535.804	539.759	576.351	544.674	613.814	612.515	586.936	496.088	549.645	539.095	573.658	595.797	433.94	563.721
gene10597	Csec_G04460	T	912.055	989.621	987.996	1113.12	1040.61	1087.91	1038.39	987.617	1098.85	892.951	1035.66	1085.87	912.122	971.767	1429.91	1272.04	1067.95
gene10598	Csec_G04461	Mitogen	658.24	654.284	615.37	654.088	696.005	577.906	616.014	730.755	599.2	674.07	652.86	605.769	682.519	748.473	569.819	491.799	585.516
gene10599	Csec_G04462	hypothetical protein B7P43_G04462	0	0	0	0	0	0	0	0	0	1.3941	0	0	0	0	0	5.1052	0
gene106	Csec_G00910	hypothetical protein B7P43_G00910	69.6263	144.106	179.693	68.1505	91.4009	143.569	163.062	24.001	63.4074	264.888	189.523	187.892	50.953	37.4604	376.679	97.8493	130.769
gene1060	Csec_G18373	hypothetical protein B7P43_G18373	2.469	0	1.8915	3.1334	4.323	1.5549	0.5662	0.5107	2.5363	0	1.0738	1.2201	3.1452	1.469	0	1.7017	0.5891
gene10600	Csec_G04463	hypothetical protein B7P43_G04463	274.555	301.872	261.028	217.768	272.967	194.363	221.38	302.311	243.484	317.168	278.11	231.205	245.329	359.914	201.046	193.997	215.593
gene10601	Csec_G04464	NEDD8	96.2917	107.226	105.924	95.5674	86.4603	87.0746	98.5169	92.9402	126.181	127.564	110.6	102.487	100.019	100.629	81.322	77.4286	71.8642
gene10602	Csec_G04465	hypothetical protein B7P43_G04465	36.0477	33.4655	29.6336	54.0504	22.8502	40.4275	31.7066	27.5757	31.0696	39.0361	37.0455	35.9923	39.6301	42.602	44.6142	15.3155	48.3022
gene10603	Csec_G04914	hypothetical protein B7P43_G04914	5.9256	2.7319	2.522	6.2667	4.323	3.6281	3.3971	8.1706	5.7067	9.062	2.1476	0	8.1776	0	3.9532	0	2.3562
gene10604	Csec_G04915	hypothetical protein B7P43_G04915	1.9752	0.683	0.6305	5.4834	1.8527	0.5183	0.5662	2.0426	0.6341	0.6971	1.6107	1.2201	0	1.469	1.1295	0.8509	0
gene10605	Csec_G04916	SNW domain	2.9628	5.4637	4.4135	10.1834	9.8812	7.2562	9.6252	3.064	0.6341	1.3941	1.0738	2.4402	3.7743	17.6284	4.5179	1.7017	9.4248
gene10606	Csec_G04917	hypothetical protein B7P43_G04917	0.9876	0.683	5.044	1.5667	3.0879	1.5549	0.5662	1.0213	4.4385	2.0912	1.0738	2.4402	1.2581	0.7345	0.5647	3.4035	1.1781
gene10607	Csec_G04918	Negative elongation factor B	204.435	181.67	242.113	180.951	179.096	175.186	193.637	224.691	113.499	224.458	157.846	186.062	183.682	130.744	165.468	96.9984	159.044
gene10608	Csec_G04919	hypothetical protein B7P43_G04919	0	0	0	0	0	0	0	0	0	0	0	0	0	0	0	0	0
gene10609	Csec_G04920	RNA polymerase II subunit B1 CTD phosphatase Rpap2	152.585	142.058	81.9652	97.9174	111.163	109.362	77.0017	151.666	151.544	142.203	115.432	86.6256	105.051	143.231	96.5699	56.157	72.4532
gene1061	Csec_G18374	hypothetical protein B7P43_G18374	2.469	0.683	0	0	1.8527	0	1.1324	1.0213	1.9022	3.4854	1.6107	0.61	3.7743	0.7345	0.5647	0.8509	1.1781
gene10610	Csec_G04921	hypothetical protein B7P43_G04921	642.932	689.115	776.778	705.788	655.863	680.011	641.492	579.6	630.903	542.323	525.08	604.549	657.986	719.827	696.32	205.909	622.038
gene10611	Csec_G04922	hypothetical protein B7P43_G04922	159.992	150.936	188.52	161.368	166.127	182.96	158.533	169.029	166.761	150.568	169.658	162.881	205.07	193.178	149.655	199.953	168.469
gene10612	Csec_G04923	hypothetical protein B7P43_G04923	0	0	0	0	0	0	0	0	0	0	0	0	0	0	0	0	0
gene10613	Csec_G04924	Transmembrane protein 205	202.953	177.572	216.893	210.718	229.737	187.107	188.541	206.817	199.733	192.392	179.859	200.093	200.667	235.046	197.093	155.708	257.415
gene10614	Csec_G04925	Cullin	233.569	243.137	312.098	307.852	314.345	272.626	252.52	267.075	232.705	270.465	243.749	292.819	279.298	270.303	307.217	228.031	247.401
gene10615	Csec_G05402	hypothetical protein B7P43_G05402	3.4566	1.3659	3.783	2.35	0	1.0366	1.6986	1.0213	4.4385	2.0912	2.6845	4.8803	1.2581	2.2036	3.3884	5.1052	1.1781
gene10616	Csec_G05403	hypothetical protein B7P43_G05403	0.9876	0	0.6305	0	1.2351	0.5183	0.5662	0	0.6341	0.6971	0	1.2201	0	2.9381	0.5647	0	0
gene10617	Csec_G05404	hypothetical protein B7P43_G05404	15.8017	9.5616	18.9151	30.5502	11.1163	21.2503	11.3238	17.8731	22.1926	27.1859	9.664	15.861	18.8715	8.8142	16.9421	0	16.4934
gene10618	Csec_G05405	hypothetical protein B7P43_G05405	0.4938	3.4148	1.261	0.7833	1.2351	1.0366	0	1.532	1.2681	0.6971	1.6107	0.61	2.5162	0.7345	0.5647	0.8509	3.5343
gene10619	Csec_G05406	hypothetical protein B7P43_G05406	0.9876	0.683	0	0.7833	0	1.5549	0.5662	4.0853	0.6341	0.6971	2.1476	2.4402	1.8871	2.2036	0.5647	0.8509	0
gene1062	Csec_G18382	hypothetical protein B7P43_G18382	44.4423	45.0759	29.6336	57.9671	47.5532	63.2327	45.8613	28.597	40.5807	32.7625	33.8242	37.2124	51.582	27.9117	50.8263	0.8509	41.8226
gene10620	Csec_G06349	hypothetical protein B7P43_G06349	0	0	0	0	0	0	0	0	0	0	0	0	0	0	0	0	0
gene10621	Csec_G06350	hypothetical protein B7P43_G06350	0.4938	0	0	0	0	0	0	0	0	0	0	0	0	0	0	0	0
gene10622	Csec_G06351	hypothetical protein B7P43_G06351	1.4814	0.683	0.6305	0.7833	2.4703	3.6281	0	1.532	3.1704	2.7883	1.0738	0	1.2581	2.9381	0	0.8509	0.5891
gene10623	Csec_G06352	hypothetical protein B7P43_G06352	423.683	439.832	359.386	404.203	383.513	406.866	368.589	399.337	437.511	384.088	370.992	394.085	401.963	418.675	412.258	269.724	426.473
gene10624	Csec_G06353	hypothetical protein B7P43_G06353	0	0	0	0	0	0	0	0	0	0	0	0	0	0	0	0	0
gene10625	Csec_G06354	hypothetical protein B7P43_G06354	68.1449	72.3947	69.9857	80.6839	56.8168	72.0439	66.8103	62.3006	66.5777	60.6454	44.562	51.8533	61.0178	38.1949	71.1568	12.763	51.8365
gene10626	Csec_G06355	Phosphofurin acidic cluster sorting protein 2	491.334	453.491	472.876	459.82	410.069	615.742	512.967	437.636	463.508	515.137	466.559	469.12	457.948	451.728	570.948	140.393	554.297
gene10627	Csec_G06356	hypothetical protein B7P43_G06356	2.9628	5.4637	7.566	8.6167	11.1163	8.2928	6.2281	7.6599	6.3407	4.8795	7.5165	2.4402	8.1776	5.8761	13.5537	11.9121	5.3015
gene10628	Csec_G06357	hypothetical protein B7P43_G06357	4.938	5.4637	7.566	4.7	3.0879	4.6647	6.2281	3.064	3.1704	1.3941	2.1476	7.9305	3.1452	1.469	9.6005	17.0173	7.0686
gene10629	Csec_G06358	hypothetical protein B7P43_G06358	194.065	232.209	279.312	306.286	281.614	267.962	298.382	275.757	265.677	250.249	292.606	263.537	300.057	360.648	225.33	290.144	246.812
gene1063	Csec_G18385	hypothetical protein B7P43_G18385	0	0	0	0	0.6176	0	0	0	0	0	0	0	0	0	0	0	0
gene10630	Csec_G06359	hypothetical protein B7P43_G06359	374.797	327.825	230.764	346.236	281.614	294.913	238.932	339.589	323.378	218.184	348.979	315.39	287.476	376.808	338.842	350.556	306.306
gene10631	Csec_G06360	putative ATP	291.838	257.479	308.946	332.919	305.699	273.145	330.654	1169.41	259.336	276.041	372.066	351.383	360.445	293.072	278.415	296.101	232.675
gene10632	Csec_G06361	hypothetical protein B7P43_G06361	0	0	0	0	0	0	0	0	0	0	0	0	0	0	0	0	0
gene10633	Csec_G06362	hypothetical protein B7P43_G06362	18.7645	13.6594	13.871	32.9002	20.3799	20.2137	13.0223	18.8944	20.9244	16.0327	18.2543	16.4711	18.2424	13.9558	24.2837	15.3155	24.1511
gene10634	Csec_G06363	hypothetical protein B7P43_G06363	51.3556	49.1737	59.2672	61.1004	37.0544	44.0556	58.8836	62.3006	64.0415	52.9776	48.8571	52.4634	48.4368	54.3543	36.7079	65.5165	45.9459
gene10635	Csec_G06364	hypothetical protein B7P43_G06364	440.967	397.488	435.677	423.003	353.252	402.72	402.56	444.785	424.195	418.244	339.852	344.672	437.818	561.171	348.442	394.801	435.308
gene10636	Csec_G06365	hypothetical protein B7P43_G06365	354.057	318.263	328.491	347.803	324.844	327.566	309.139	277.799	302.453	319.957	277.573	292.819	316.412	318.781	335.453	175.278	338.704
gene10637	NA	NA	0	0	0	0	0	0	0	0	0	0	0	0	0	0	0	0	0
gene10638	Csec_G06367	hypothetical protein B7P43_G06367	0	0	0	0	0	0	0	0	0	0	0	0	0	0	0	0	0
gene10639	Csec_G06368	hypothetical protein B7P43_G06368	464.175	465.784	475.398	453.553	444.035	456.623	450.12	488.702	493.943	433.58	384.414	444.719	445.367	454.666	405.481	457.765	425.295
gene1064	Csec_G18386	hypothetical protein B7P43_G18386	47.4051	49.1737	42.2436	50.917	43.2302	41.9824	53.7879	43.4061	39.3126	45.3098	24.1601	36.6024	36.4849	56.5579	44.6142	8.5086	41.8226
gene10640	Csec_G06369	hypothetical protein B7P43_G06369	0	0	0	0	0	0	0	0	0	0	0	0	0	0	0	0	0
gene10641	Csec_G06370	Alanine	254.309	234.941	262.919	264.769	257.528	266.407	297.249	212.945	225.096	237.005	247.507	262.317	237.781	186.567	306.087	219.523	253.881
gene10642	Csec_G06371	Aspartate	547.134	565.498	579.431	513.087	492.206	548.363	522.026	538.747	520.575	512.349	577.695	523.414	558.596	504.614	453.483	450.958	494.803
gene10643	Csec_G06372	WD repeat	0	0	0	0	0	0	0	0	0	0	0	0	0	0	0	0	0
gene10644	Csec_G06373	Cyclin	207.398	204.208	174.018	191.135	208.74	189.18	177.783	208.86	200.367	225.155	210.461	191.552	179.908	196.116	206.129	320.776	220.305
gene10645	Csec_G06374	Lactoylglutathione lyase	75.5519	79.2244	97.0973	66.5838	65.4628	73.0805	73.6046	79.663	64.6755	78.0722	69.7959	71.3746	73.5988	49.9472	60.9915	22.9733	71.8642
gene10646	Csec_G06375	putative 26S proteasome non	651.327	669.992	686.616	631.371	673.773	616.778	642.058	664.369	720.308	655.946	763.46	715.576	668.679	763.164	698.014	1063.58	704.505
gene10647	Csec_G06376	hypothetical protein B7P43_G06376	0.4938	0	1.261	1.5667	1.8527	0.5183	1.6986	0	1.2681	0	0.5369	0	0.629	0	0	0	0
gene10648	Csec_G06377	Myosin	475.533	467.833	602.129	538.937	523.085	463.361	545.806	477.468	450.827	483.072	488.571	456.92	497.578	415.002	439.93	300.355	490.09
gene10649	Csec_G06378	hypothetical protein B7P43_G06378	80.49	247.235	133.666	165.285	160.569	91.7393	71.3398	108.771	53.8963	91.3166	80.5337	113.467	142.794	229.904	101.653	135.287	121.344
gene1065	Csec_G18422	hypothetical protein B7P43_G18422	6.9132	8.1956	4.4135	4.7	3.7054	2.5915	3.3971	5.6173	3.8044	4.1824	8.5903	6.1004	3.7743	3.6726	4.5179	2.5526	1.1781
gene10650	Csec_G06379	WD repeat and FYVE domain	216.78	204.891	180.323	213.851	245.794	206.284	205.527	213.456	209.244	200.06	227.105	159.83	243.442	224.028	207.823	176.129	226.785
gene10651	Csec_G06380	hypothetical protein B7P43_G06380	134.315	154.351	127.992	98.7007	138.337	156.009	118.334	122.048	129.985	136.626	121.874	117.128	144.681	138.089	90.3578	76.5777	134.304
gene10652	Csec_G06381	hypothetical protein B7P43_G06381	0	0	0	0	0	0	0	0	0	0	0	0	0	0	0	0	0
gene10653	Csec_G06382	Long	602.934	749.216	704.901	713.622	984.412	730.286	730.95	562.237	632.806	715.197	806.948	769.26	746.053	511.959	681.637	470.528	667.983
gene10654	Csec_G06383	Methylosome subunit pICln	463.188	411.83	377.04	381.486	372.397	372.659	357.831	375.336	502.186	302.53	393.005	398.966	366.107	370.931	392.492	689.199	312.197
gene10655	Csec_G06384	hypothetical protein B7P43_G06384	209.867	217.184	194.825	198.185	164.892	201.101	192.504	288.012	206.708	288.589	205.093	180.572	241.555	334.94	90.9226	81.6829	201.455
gene10656	Csec_G06385	hypothetical protein B7P43_G06385	0	0	0	0	0	0	0	0	0	0	0	0	0	0	0	0	0
gene10657	Csec_G06386	hypothetical protein B7P43_G06386	0.9876	0	0	0	0	0	0.5662	0	0.6341	0	0	0	0	0	0	1.7017	0
gene10658	Csec_G06387	Transmembrane 9 superfamily member 2	700.707	749.899	805.781	777.856	902.275	729.768	752.465	709.308	830.637	731.23	887.481	838.194	695.1	691.915	697.449	683.243	708.628
gene10659	Csec_G06388	Maestro heat	429.609	399.537	428.111	402.636	389.689	443.147	353.302	373.803	358.252	433.58	361.865	386.155	362.962	428.958	364.255	189.743	411.746
gene1066	Csec_G18427	hypothetical protein B7P43_G18427	11.8513	12.2934	8.827	7.0501	12.3515	2.5915	8.4928	17.3625	12.0474	19.5181	12.3485	9.1506	12.581	11.7523	6.2121	20.4207	9.4248
gene10660	Csec_G06389	Endonuclease	399.487	338.069	333.535	378.353	345.841	353.481	336.882	391.677	458.435	346.446	361.865	378.224	325.219	345.223	369.338	313.118	350.485
gene10661	Csec_G06390	hypothetical protein B7P43_G06390	273.567	312.117	312.729	265.552	291.495	334.304	289.322	233.882	262.507	234.914	244.286	247.066	254.765	251.205	290.839	171.024	258.593
gene10662	Csec_G06391	hypothetical protein B7P43_G06391	26.6654	30.7336	31.5251	12.5334	24.0854	35.7628	33.4051	31.661	22.8267	41.1273	30.0659	34.1622	35.2268	23.5046	22.0247	28.9294	22.973
gene10663	Csec_G06392	hypothetical protein B7P43_G06392	1007.36	650.186	641.22	911.807	561.374	1070.81	890.049	649.049	1003.74	888.072	1148.41	1016.33	927.848	791.81	1250.33	255.259	1440.82
gene10664	Csec_G06393	hypothetical protein B7P43_G06393	497.26	528.618	460.897	513.087	410.069	502.234	452.385	441.721	595.395	539.535	525.08	549.035	418.947	410.595	555.701	1117.18	508.94
gene10665	Csec_G06394	hypothetical protein B7P43_G06394	420.721	387.243	417.392	406.553	380.425	378.36	415.016	378.399	447.656	451.007	446.157	407.506	390.64	414.268	347.878	455.212	379.349
gene10666	Csec_G06395	hypothetical protein B7P43_G06395	81.4776	86.054	74.3992	72.8505	87.6955	68.4158	80.3988	85.2803	88.1363	81.5576	79.4599	74.4248	81.7764	70.5137	52.5205	61.2622	80.6999
gene10667	Csec_G06396	hypothetical protein B7P43_G06396	4.938	4.0978	6.9355	1.5667	8.0285	3.1098	5.0957	4.5959	6.9748	3.4854	9.1272	6.7104	5.6614	7.3452	3.3884	4.2543	6.4796
gene10668	Csec_G06397	Nuclear pore complex protein Nup93	190.608	156.4	169.605	181.735	222.944	195.399	141.547	198.136	196.563	181.936	211.535	231.815	184.94	200.523	208.388	214.418	183.195
gene10669	Csec_G06398	hypothetical protein B7P43_G06398	0	0	0	0	0	0	0	0	0	0	0	0	0	0	0	0	0
gene1067	Csec_G18446	hypothetical protein B7P43_G18446	5.9256	4.0978	8.1965	5.4834	1.8527	7.7745	2.2648	4.5959	2.5363	6.2737	7.5165	6.1004	2.5162	8.0797	1.6942	0	1.7672
gene10670	Csec_G06399	ADP	29.6282	25.2698	23.9591	32.9002	37.672	32.1347	33.4051	50.5554	29.8015	29.9742	33.2873	40.8726	45.2916	19.832	22.5895	22.9733	24.1511
gene10671	Csec_G06400	Aspartate aminotransferase	906.623	945.229	1167.06	903.973	1063.46	888.368	832.864	1111.71	960.622	766.084	791.915	1279.25	945.461	627.278	1171.83	729.19	923.042
gene10672	Csec_G06401	Inosine triphosphate pyrophosphatase	28.1468	24.5869	3.1525	24.2835	43.2302	21.2503	42.4642	36.7676	31.0696	25.0947	35.9717	23.7915	33.3396	30.8497	16.9421	35.7363	36.5211
gene10673	Csec_G06402	hypothetical protein B7P43_G06402	10.3699	11.6105	3.783	7.8334	10.4988	15.0307	15.8533	10.7239	3.8044	6.2737	4.2951	4.8803	13.21	10.2832	6.7768	4.2543	5.8905
gene10674	Csec_G06403	Myosin	60.244	103.128	40.9826	78.3339	67.9331	85.5197	69.075	75.0671	60.8711	88.5283	61.2056	49.4132	68.5664	86.6731	81.322	94.4459	116.043
gene10675	Csec_G06404	hypothetical protein B7P43_G06404	45.9237	51.2226	47.9181	46.217	41.3774	47.1654	44.1627	52.0874	41.2148	49.4922	46.7095	43.3128	42.7754	33.7878	47.4379	5.1052	40.0554
gene10676	Csec_G06405	hypothetical protein B7P43_G06405	0	0	0	0	0	0	0	0	0	0	0	0	0	0	0	0	0
gene10677	Csec_G06406	hypothetical protein B7P43_G06406	0	0	0	0	0	0	0	0	0	0	0	0	0	0	0	0	0
gene10678	Csec_G06407	Protein l	0	0	0	0	0	0	0	0	0	0	0	0	0	0	0	0	0
gene10679	Csec_G06408	hypothetical protein B7P43_G06408	0.4938	2.0489	0	0.7833	0	0	0.5662	0	1.9022	0	0	0.61	0	0	1.6942	0	0
gene1068	Csec_G01953	hypothetical protein B7P43_G01953	0	0	0	0	0	0	0	0	0	0	0.5369	0	0	0	0	0	0
gene10680	Csec_G06409	hypothetical protein B7P43_G06409	110.612	81.9562	75.0297	155.101	107.458	115.063	99.083	117.452	71.0163	148.477	110.6	78.6951	104.422	51.4162	94.8757	22.1225	131.358
gene10681	Csec_G06410	hypothetical protein B7P43_G06410	0	0	0	0	0	0	0	0	0	0	0	0	0	0	0	0	0
gene10682	Csec_G06411	hypothetical protein B7P43_G06411	0	0	0	0	0	0	0	0	0	0	0	0	0	0	0	0	0
gene10683	Csec_G06412	hypothetical protein B7P43_G06412	71.1077	64.882	56.1147	101.834	67.3155	74.1171	62.847	103.664	51.36	113.623	75.1648	56.7337	79.2602	36.7259	53.0852	7.6578	70.6861
gene10684	Csec_G06413	hypothetical protein B7P43_G06413	2.9628	2.0489	3.783	4.7	3.7054	1.5549	0.5662	6.1279	3.1704	4.1824	4.2951	2.4402	3.7743	2.2036	1.1295	1.7017	1.7672
gene10685	Csec_G10014	GTP	345.663	374.267	440.09	405.77	381.661	399.092	406.524	345.207	406.441	370.146	366.697	386.155	352.268	463.481	423.552	337.793	392.897
gene10686	Csec_G10015	Josephin	46.9113	42.344	41.6131	50.917	45.0829	47.6837	46.4275	57.194	41.8489	42.5215	52.6154	35.3823	44.6625	49.9472	43.4847	12.763	49.4803
gene10687	Csec_G10016	hypothetical protein B7P43_G10016	11.3575	8.8786	10.088	8.6167	11.1163	15.0307	10.7576	15.3198	16.4859	13.9415	8.0534	6.7104	5.6614	14.6904	8.471	3.4035	7.0686
gene10688	Csec_G10017	Apolipoprotein D	125.92	152.302	237.699	106.534	92.636	260.187	232.137	92.9402	152.178	136.626	231.4	297.699	146.569	43.3365	210.647	129.331	141.372
gene10689	Csec_G10018	putative cytosolic Fe	189.621	235.624	226.981	217.768	213.063	203.692	162.496	210.903	176.273	225.852	234.621	212.294	205.699	241.656	191.446	194.848	216.182
gene1069	Csec_G01954	hypothetical protein B7P43_G01954	0	0	0	0	0	0	0	0	0	0	0	0	0	0	0	0	0
gene10690	Csec_G10019	hypothetical protein B7P43_G10019	1.9752	5.4637	3.1525	0.7833	8.646	11.9209	6.7943	5.1066	2.5363	5.5766	2.1476	5.4904	6.2905	35.9914	3.3884	6.8069	11.192
gene10691	Csec_G10020	Dynactin subunit 5	252.827	249.966	303.271	274.169	234.06	245.156	238.932	257.884	294.844	221.669	346.832	322.101	242.813	318.781	267.685	463.721	289.224
gene10692	Csec_G10021	hypothetical protein B7P43_G10021	10.3699	12.9764	5.6745	21.1502	16.0569	11.4026	12.4562	6.1279	12.0474	10.4561	12.8854	5.4904	17.6134	11.0178	15.2479	0.8509	14.1372
gene10693	Csec_G10022	Protein kinase C	73.5767	72.3947	66.8332	117.501	79.0494	81.8916	75.8693	62.3006	60.237	113.623	84.8288	61.0039	92.4703	60.965	103.912	27.2276	86.5904
gene10694	Csec_G10023	putative inorganic phosphate cotransporter	489.359	409.098	350.559	379.136	389.689	459.215	509.004	461.637	392.492	487.952	606.687	443.499	435.302	254.878	497.533	376.933	686.244
gene10695	Csec_G10024	Ubiquitin	1076.99	1161.73	1078.79	1207.91	1272.82	1100.87	1198.62	1148.48	1016.42	1118.8	1127.47	1135.28	1231.68	961.484	1179.17	678.989	987.838
gene10696	Csec_G10025	DNA ligase 1	371.834	316.214	337.318	365.036	280.996	363.329	315.367	358.994	332.889	325.533	275.425	309.9	342.203	332.002	309.476	226.33	349.896
gene10697	Csec_G10026	hypothetical protein B7P43_G10026	0	0	0	0	0	0	0	0	0	0	0	0	0	0	0	0	0
gene10698	Csec_G10027	hypothetical protein B7P43_G10027	0	3.4148	0.6305	3.1334	0.6176	2.5915	1.1324	0	0	2.7883	0	0.61	0	6.6107	0	14.4647	0.5891
gene10699	Csec_G10028	FACT complex subunit spt16	809.838	843.466	744.623	762.189	685.507	732.878	804.554	846.675	803.371	828.124	790.304	749.128	759.892	760.226	697.449	525.834	763.41
gene107	Csec_G00911	hypothetical protein B7P43_G00911	0	0	0	0	0	0	0	0	0	0	0	0	0	0	0	0	0
gene1070	Csec_G01955	hypothetical protein B7P43_G01955	0.4938	0	0	0.7833	0	0	0.5662	0	0.6341	0	0	0	0	0	0.5647	0	0
gene10700	Csec_G10029	hypothetical protein B7P43_G10029	332.824	380.413	361.277	369.736	394.012	390.281	400.862	356.441	344.302	363.175	368.308	351.993	361.074	320.984	349.007	279.083	368.746
gene10701	Csec_G10030	Dual specificity mitogen	195.546	240.405	204.913	195.051	188.36	180.887	199.865	241.032	197.831	218.881	177.174	189.722	206.328	163.063	164.903	133.586	187.318
gene10702	Csec_G10031	hypothetical protein B7P43_G10031	175.3	175.523	157.625	125.334	136.484	166.893	148.341	141.964	165.493	162.418	165.363	168.981	142.165	189.506	159.256	182.936	151.975
gene10703	Csec_G10032	hypothetical protein B7P43_G10032	12.8389	10.9275	12.61	7.0501	9.8812	19.1771	7.3605	9.7026	8.877	20.2151	8.5903	14.0309	11.3229	14.6904	11.2947	11.0612	8.8358
gene10704	Csec_G10033	hypothetical protein B7P43_G10033	158.511	179.621	164.561	103.401	104.987	161.71	107.576	150.645	145.837	195.878	97.1773	131.768	150.343	183.629	136.666	157.41	131.947
gene10705	Csec_G10034	hypothetical protein B7P43_G10034	27.1592	25.9528	25.2201	29.7669	20.3799	23.3236	21.5152	19.4051	22.8267	21.6093	20.4019	13.4209	28.3072	27.1771	19.7658	5.956	14.7263
gene10706	Csec_G10035	Zinc finger protein 208	121.969	117.471	121.056	96.3507	103.135	125.429	133.621	117.963	107.793	124.776	122.411	129.328	94.3574	136.62	94.311	102.104	113.687
gene10707	Csec_G10643	hypothetical protein B7P43_G10643	0	0.683	0	0	1.2351	0.5183	0	0	0	0	0	0	0	0	0	0	0
gene10708	Csec_G10644	hypothetical protein B7P43_G10644	7.9009	14.3423	2.522	5.4834	10.4988	4.1464	3.3971	5.6173	9.5111	1.3941	5.3689	6.1004	3.1452	14.6904	0	8.5086	8.8358
gene10709	Csec_G10645	hypothetical protein B7P43_G10645	96.7855	92.8837	138.08	79.1172	88.313	86.038	95.6859	97.5362	114.767	126.17	129.391	140.309	118.261	112.381	100.523	202.506	136.071
gene1071	Csec_G01956	Synaptotagmin	65.1821	55.3205	130.514	18.0168	19.7624	9.8477	9.6252	42.8955	42.4829	82.9518	95.0298	109.807	16.3553	10.2832	15.8126	12.763	10.6029
gene10710	Csec_G10646	Serine	177.275	226.746	216.893	181.735	148.218	200.064	199.865	182.816	183.881	237.005	228.716	262.927	213.877	219.621	213.47	57.0079	268.607
gene10711	Csec_G10647	hypothetical protein B7P43_G10647	0.4938	0.683	0	0	0	0.5183	1.6986	0	0	0	0	0	0	0	0	0	0
gene10712	Csec_G10648	hypothetical protein B7P43_G10648	0.9876	0	3.783	0	0	1.5549	1.1324	0	0	0.6971	0	0.61	0	0.7345	1.1295	0	0
gene10713	Csec_G10649	Rac GTPase	132.339	123.617	133.036	97.9174	117.339	149.271	122.297	132.772	138.862	136.626	128.854	125.668	119.519	124.868	81.8868	62.9639	133.125
gene10714	Csec_G10650	hypothetical protein B7P43_G10650	0	1.3659	0.6305	0	0.6176	0	0	0	0	0	0	0	0	0	0	0	0
gene10715	Csec_G10651	hypothetical protein B7P43_G10651	0	0	0	0	0	0	0	0	0	0	0	0	0	0	0.5647	0	0
gene10716	Csec_G10652	hypothetical protein B7P43_G10652	6.4194	4.7808	14.5015	2.35	3.7054	8.2928	5.0957	5.6173	6.9748	7.6678	7.5165	2.4402	3.7743	5.8761	3.9532	0.8509	7.0686
gene10717	Csec_G10653	hypothetical protein B7P43_G10653	6.4194	6.8297	14.5015	8.6167	4.323	15.549	10.1914	8.6812	1.9022	9.062	6.4427	12.8108	8.1776	13.9558	3.3884	7.6578	10.0139
gene10718	Csec_G11118	putative ATP	2519.88	2555.67	2631.71	2927.34	2586.4	2653.7	2451.6	2405.72	2632.04	2587.54	2876.66	2584.13	2562.12	2259.38	2715.82	1626.85	2563.55
gene10719	Csec_G11119	putative ATP	980.694	914.495	878.289	966.64	842.988	1036.08	922.322	959.02	1118.51	907.59	999.155	933.36	949.865	1027.59	1034.6	1181	1023.18
gene1072	Csec_G01957	hypothetical protein B7P43_G01957	0	0	0	0	0	0	0	0	0	0	0	0	0	0	0	0	0
gene10720	Csec_G11120	hypothetical protein B7P43_G11120	150.116	137.96	132.405	141.784	110.546	168.448	129.091	173.114	145.203	135.929	129.928	136.039	144.681	129.275	145.137	25.5259	143.728
gene10721	Csec_G11121	hypothetical protein B7P43_G11121	43.9485	30.7336	20.1761	39.1669	28.4084	30.0615	23.7799	32.1716	29.1674	28.58	27.9183	25.0116	32.7106	34.5223	33.3194	15.3155	36.5211
gene10722	Csec_G11122	ATP synthase subunit d	3177.13	2447.76	1995.54	2078.98	1702.03	2728.86	2136.8	2690.67	2822.9	2210.42	2084.75	2379.76	2146.95	3683.61	2422.72	5619.95	2485.79
gene10723	Csec_G11123	putative ATP	1323.89	1260.08	1262.9	1217.31	1204.89	1338.77	1213.91	1291.46	1311.9	1414.36	1343.3	1193.85	1285.15	1549.83	1510.67	1210.78	1399.58
gene10724	Csec_G11124	RNA	79.0086	77.1754	58.0062	60.3171	66.0804	75.672	50.3908	87.323	86.234	63.4337	63.3532	70.1545	79.8893	101.363	53.65	67.2182	60.0832
gene10725	Csec_G11125	hypothetical protein B7P43_G11125	374.797	300.506	298.227	326.652	280.378	404.275	356.133	373.803	371.567	301.833	340.389	343.452	328.993	337.878	373.856	240.794	348.129
gene10726	Csec_G11126	putative tRNA N6	262.704	290.945	272.377	274.952	276.673	326.53	296.117	238.478	268.213	342.96	275.425	306.24	277.411	267.364	256.39	465.422	309.252
gene10727	Csec_G11127	hypothetical protein B7P43_G11127	0	0	0	0	0	0	0	0	0	0	0	0	0	0	0	0	0
gene10728	Csec_G11128	hypothetical protein B7P43_G11128	22.2212	18.4402	8.1965	12.5334	8.646	21.7686	22.0814	26.0437	18.3881	22.3064	18.2543	25.6217	20.1296	13.2213	19.7658	18.719	15.9044
gene10729	Csec_G11129	Palmitoyltransferase Hip14	26.1716	44.393	35.3081	47.0003	47.5532	38.8726	43.0304	44.9381	26.6311	38.339	33.2873	29.8919	50.953	41.133	29.931	17.0173	41.2335
gene1073	Csec_G02543	hypothetical protein B7P43_G02543	300.726	252.698	262.919	301.586	232.208	335.341	251.388	344.185	274.554	342.263	304.417	259.877	291.25	249.001	304.393	138.691	286.868
gene10730	Csec_G11130	Translation factor GUF1	89.8722	79.9073	74.3992	79.9006	77.1967	65.3059	93.4212	81.7057	90.0385	95.4991	85.9026	77.475	92.4703	80.0624	87.5341	74.0251	76.5766
gene10731	Csec_G11131	hypothetical protein B7P43_G11131	3.9504	4.7808	2.522	2.35	3.7054	1.5549	2.8309	6.1279	2.5363	4.1824	3.7582	6.1004	4.4033	3.6726	3.9532	8.5086	5.8905
gene10732	Csec_G11132	hypothetical protein B7P43_G11132	97.7731	81.2733	85.1177	70.5005	69.7858	77.2269	70.2074	45.9594	53.2622	82.9518	75.7017	65.2742	72.3407	77.8589	95.4404	131.884	58.9051
gene10733	Csec_G11133	Vesicle	226.656	232.209	189.15	194.268	205.652	222.869	207.791	276.778	211.781	239.793	225.494	184.842	225.2	406.188	162.644	165.067	192.62
gene10734	Csec_G11134	hypothetical protein B7P43_G11134	16.2955	9.5616	30.2641	14.8834	23.4678	18.1405	18.6842	14.2985	15.2178	18.1239	36.5086	29.8919	22.0167	24.9736	41.7905	48.4992	16.4934
gene10735	Csec_G11135	Sodium	142.709	153.668	157.625	165.285	177.244	133.203	146.643	145.028	137.594	156.842	166.436	137.259	170.472	168.204	161.515	159.112	138.427
gene10736	Csec_G11136	Nuclear envelope phosphatase	54.3184	72.3947	82.5957	79.1172	93.2536	71.5256	81.5312	80.1737	76.0889	77.3752	89.6609	97.6063	77.3731	63.903	94.311	131.884	91.3028
gene10737	Csec_G11137	Protein FAM49A	322.454	317.58	320.295	335.269	304.464	277.291	387.273	301.29	303.087	377.117	333.409	304.41	301.315	298.214	358.608	233.988	301.005
gene10738	Csec_G11138	hypothetical protein B7P43_G11138	0	0	0	0	0	0	0	0	0	0	0	0	0	0	0	0	0
gene10739	Csec_G11139	hypothetical protein B7P43_G11139	312.578	310.751	340.471	227.952	268.644	213.022	227.608	309.971	216.853	232.125	336.094	229.985	198.151	275.444	351.831	190.593	513.063
gene1074	Csec_G02544	hypothetical protein B7P43_G02544	0	0	0.6305	0	0	0	0	0	0	0	0	0.61	0	0	0	0	0
gene10740	Csec_G11140	hypothetical protein B7P43_G11140	106.662	113.373	116.012	119.067	119.192	118.173	139.849	118.473	129.351	123.382	151.403	126.278	132.1	145.435	178.457	165.918	146.085
gene10741	Csec_G11141	Dimethyladenosine transferase 1	463.682	551.156	515.12	538.937	589.783	483.057	539.012	530.576	518.038	450.31	484.813	466.07	479.336	426.755	491.321	711.322	452.98
gene10742	Csec_G11142	F	185.67	182.353	231.394	186.435	173.538	200.583	199.298	163.411	169.932	197.272	218.515	184.842	201.296	249.001	194.269	214.418	196.743
gene10743	Csec_G11143	Adenosine 3	333.811	357.192	264.18	293.752	268.644	250.858	245.16	305.886	268.213	293.468	278.647	317.83	312.009	567.782	264.861	542	285.101
gene10744	Csec_G11144	Heat shock 70 kDa protein 14	106.662	80.5903	132.405	107.317	92.636	91.221	114.936	63.3219	84.3318	100.379	99.3249	97.6063	105.051	107.974	119.159	102.954	124.29
gene10745	Csec_G11145	hypothetical protein B7P43_G11145	91.8475	127.715	197.347	178.601	182.184	103.142	146.643	102.643	115.401	95.4991	107.378	165.931	156.004	92.5492	120.289	62.113	157.866
gene10746	Csec_G11146	Histone deacetylase Rpd3	469.113	517.69	577.54	515.437	503.322	501.716	609.219	549.981	495.846	521.411	576.084	524.024	522.74	448.79	426.376	376.933	492.446
gene10747	Csec_G11147	hypothetical protein B7P43_G11147	0	0	0	0	0	0	0	0	0	0	0	0	0	0	0	0	0
gene10748	Csec_G11148	hypothetical protein B7P43_G11148	0	0.683	0	1.5667	1.2351	2.0732	1.1324	1.532	0	1.3941	3.7582	0	0	2.2036	0.5647	8.5086	1.7672
gene10749	Csec_G11149	Tyrosine	133.821	173.474	191.042	253.802	209.357	224.943	258.182	169.539	126.181	217.487	132.612	141.529	161.037	135.886	208.388	59.5605	203.222
gene1075	Csec_G02545	hypothetical protein B7P43_G02545	74.0705	68.9798	95.2058	101.834	100.047	77.7452	79.8326	80.1737	63.4074	78.0722	71.9434	85.4055	89.9541	80.7969	73.9805	13.6138	73.0423
gene10750	Csec_G11150	hypothetical protein B7P43_G11150	0.9876	0.683	1.261	0	0	0.5183	0	0	0	0	2.6845	0.61	0.629	0.7345	1.1295	0	0.5891
gene10751	Csec_G11738	hypothetical protein B7P43_G11738	0.9876	0	0.6305	5.4834	3.7054	0.5183	0.5662	0	0.6341	1.3941	0	0	5.6614	3.6726	2.2589	0	0.5891
gene10752	Csec_G11739	hypothetical protein B7P43_G11739	78.021	84.6881	71.8772	75.9839	64.2277	57.5314	70.7736	77.6204	69.7481	79.4664	62.2794	56.1236	69.1954	77.8589	78.4984	65.5165	68.9189
gene10753	Csec_G11740	hypothetical protein B7P43_G11740	9.3823	11.6105	3.783	9.4001	8.646	7.2562	9.059	12.2559	11.4133	9.759	11.8116	10.3707	13.21	6.6107	6.2121	13.6138	10.6029
gene10754	Csec_G11741	hypothetical protein B7P43_G11741	136.784	140.691	162.039	134.734	109.928	168.448	170.989	187.923	154.08	155.447	122.948	139.699	125.181	139.558	135.537	152.305	151.975
gene10755	Csec_G11742	hypothetical protein B7P43_G11742	0	0	0	0	0	0	0	0	0	0	0	0	0	0	0	0	0
gene10756	Csec_G11743	hypothetical protein B7P43_G11743	186.658	219.233	222.567	158.234	138.337	267.962	185.71	235.415	204.806	176.36	251.802	230.595	145.94	165.266	215.729	129.331	166.701
gene10757	Csec_G11744	hypothetical protein B7P43_G11744	0	0	0	0	0	0	0	0	0	0	0	0	0	0	0	0	0
gene10758	Csec_G11745	hypothetical protein B7P43_G11745	146.166	132.496	146.276	117.501	104.37	125.429	121.731	140.432	142.032	123.382	145.498	151.9	130.842	101.363	146.267	118.27	122.522
gene10759	Csec_G11746	hypothetical protein B7P43_G11746	3.4566	2.0489	1.8915	2.35	0	0	3.3971	2.0426	3.8044	0.6971	3.7582	4.2703	1.8871	0.7345	1.1295	6.8069	1.7672
gene1076	Csec_G02546	hypothetical protein B7P43_G02546	6370.07	9195.49	16623.8	11721.9	11360.9	12371.3	17141.9	4327.34	5175.31	4793.78	4799.27	7871.95	10149.1	2091.17	17498.4	12560.4	6924.88
gene10760	Csec_G11747	hypothetical protein B7P43_G11747	0.9876	0.683	0	0	0	0.5183	0.5662	1.0213	0	0	0.5369	0.61	0	0	0.5647	0.8509	0
gene10761	Csec_G11748	hypothetical protein B7P43_G11748	77.5272	82.6392	85.1177	84.6006	79.667	101.069	74.1707	85.791	79.8933	82.2547	75.1648	62.8341	92.4703	75.6553	70.0273	39.9906	65.3846
gene10762	Csec_G11749	CUE domain	75.5519	106.543	55.4842	61.1004	56.1992	55.9765	49.2584	75.5778	65.9437	110.835	55.8367	46.973	58.5016	70.5137	45.7436	74.0251	57.1379
gene10763	Csec_G11750	hypothetical protein B7P43_G11750	1421.66	1352.28	1303.25	1448.39	1141.89	1471.98	1495.3	1353.76	1531.92	1321.65	1278.88	1396.38	1352.46	1789.28	1633.22	1774.05	1705.3
gene10764	Csec_G11751	hypothetical protein B7P43_G11751	0.9876	0.683	1.261	0.7833	1.2351	3.1098	0	1.0213	2.5363	0	1.6107	0	0	0.7345	0.5647	1.7017	0
gene10765	Csec_G11752	hypothetical protein B7P43_G11752	0	0	0	0	0	0	0	0	0	0	0	0	0	0	0	0	0
gene10766	Csec_G11753	putative RNA	26.1716	21.172	19.5456	24.2835	22.8502	24.8785	55.4865	9.1919	20.9244	18.1239	19.3281	20.7413	21.3877	20.5665	129.325	23.8242	38.8773
gene10767	Csec_G11754	L	38.5167	41.6611	49.8096	39.1669	29.026	49.7569	47.5599	34.7249	50.7259	28.58	43.4882	56.1236	28.9363	42.602	49.6968	47.6484	52.4255
gene10768	Csec_G11755	hypothetical protein B7P43_G11755	0.9876	0	0	0	0	1.0366	0	0	0.6341	0	0	0	0	0	0.5647	0	1.1781
gene10769	Csec_G12125	hypothetical protein B7P43_G12125	0	0	2.522	0	0.6176	1.5549	0.5662	0.5107	0	1.3941	1.0738	1.8301	0.629	0	0.5647	7.6578	0.5891
gene1077	Csec_G02547	hypothetical protein B7P43_G02547	1973.73	3628.61	7298.69	2403.28	4555.84	2098.6	5147.22	1765.86	1690.44	370.146	2562.58	4456.95	4112.1	754.35	1594.82	2375.61	1990.99
gene10770	Csec_G12126	hypothetical protein B7P43_G12126	4.4442	2.0489	5.044	7.0501	7.4109	6.7379	6.7943	16.3411	11.4133	2.7883	8.0534	11.5907	4.4033	3.6726	9.0358	5.956	4.1234
gene10771	Csec_G12127	hypothetical protein B7P43_G12127	5.9256	9.5616	5.6745	3.1334	7.4109	3.6281	4.5295	5.1066	5.7067	6.9707	8.0534	6.1004	4.4033	5.1416	4.5179	8.5086	3.5343
gene10772	Csec_G12363	hypothetical protein B7P43_G12363	1023.65	939.765	983.583	909.457	849.164	1035.05	1061.6	962.595	1140.7	1065.83	1103.31	1066.35	989.495	885.094	1127.78	787.9	1097.99
gene10773	Csec_G12364	hypothetical protein B7P43_G12364	0	0	0	0	0	0	0	0	0	0	0	0	0	0	0	0	0
gene10774	Csec_G12365	hypothetical protein B7P43_G12365	3.9504	6.8297	6.9355	5.4834	9.2636	8.8111	7.9266	3.064	5.0726	2.0912	6.9796	3.0502	4.4033	6.6107	6.7768	8.5086	6.4796
gene10775	Csec_G12366	hypothetical protein B7P43_G12366	0	0	0.6305	0	0	0	0.5662	1.0213	0	1.3941	0	0.61	0.629	1.469	0	0	0
gene10776	Csec_G12367	Prolactin regulatory element	241.47	258.162	281.834	310.202	274.203	298.023	315.933	271.161	271.384	311.592	323.209	288.549	312.009	287.931	286.886	325.03	280.977
gene10777	Csec_G12368	hypothetical protein B7P43_G12368	37.5291	2.0489	48.5486	36.8169	38.2896	32.653	48.6922	48.5128	34.8741	8.3649	33.8242	48.8031	40.8882	39.6639	31.0605	41.6923	34.754
gene10778	Csec_G12369	hypothetical protein B7P43_G12369	3.4566	2.0489	15.132	10.1834	9.8812	4.1464	13.0223	11.7452	10.1452	2.0912	11.8116	19.5213	12.581	19.0975	9.6005	38.2889	10.0139
gene10779	Csec_G12370	hypothetical protein B7P43_G12370	0	0	0.6305	0.7833	0	0.5183	1.6986	0	0	0	0.5369	0	0.629	0.7345	0.5647	1.7017	0
gene1078	Csec_G02548	Hemolymph lipopolysaccharide	14.8141	7.5127	15.7625	10.1834	11.1163	9.3294	24.9123	19.9158	19.0222	9.759	16.1067	24.4016	12.581	16.8939	36.1431	19.5699	68.3299
gene10780	Csec_G12371	hypothetical protein B7P43_G12371	669.598	636.527	600.238	556.954	551.493	467.508	503.908	690.413	700.018	599.483	609.909	561.236	613.323	796.217	421.858	369.275	444.144
gene10781	Csec_G12372	Nuclear nucleic acid	0	0	0	0	0	0	0	0	0	0	0	0	0	0	0	0	0
gene10782	Csec_G12373	hypothetical protein B7P43_G12373	522.444	480.127	496.205	556.171	532.966	489.276	507.305	520.363	521.843	554.871	518.1	539.275	485.626	429.693	456.307	329.284	455.925
gene10783	Csec_G12374	hypothetical protein B7P43_G12374	85.428	85.3711	92.6838	94.784	93.8712	82.4099	96.8183	71.4925	75.4548	99.6815	83.2182	98.8264	101.277	53.6198	96.0052	74.876	67.7408
gene10784	Csec_G12375	hypothetical protein B7P43_G12375	0	0	0	0	0	0	0	0	0	0	0	0	0	0	0	0	0
gene10785	Csec_G12984	hypothetical protein B7P43_G12984	0	0	0	0	0	0	0	0	0	0	0	0	0	0	0	0	0
gene10786	Csec_G12985	hypothetical protein B7P43_G12985	11.3575	13.6594	7.566	9.4001	5.5582	9.8477	7.3605	9.1919	9.5111	5.5766	5.3689	12.8108	9.4357	11.7523	29.931	1.7017	16.4934
gene10787	Csec_G12986	hypothetical protein B7P43_G12986	0.4938	0	0	0	0	0	0.5662	0	0	0	0.5369	0.61	0	0	0	0	1.7672
gene10788	Csec_G12987	hypothetical protein B7P43_G12987	0.4938	1.3659	1.261	0.7833	0	1.0366	1.1324	0.5107	0.6341	0	0.5369	0	0	0	0	0.8509	1.7672
gene10789	NA	NA	3.4566	3.4148	5.044	2.35	4.323	2.0732	2.2648	4.5959	3.1704	2.0912	3.2213	3.0502	4.4033	0.7345	1.1295	1.7017	1.1781
gene1079	Csec_G02549	hypothetical protein B7P43_G02549	0	0.683	0	0	0	0	0	0	0	0	0	0	0	0	0	0	0
gene10790	Csec_G14150	hypothetical protein B7P43_G14150	6.9132	4.0978	5.6745	3.9167	6.1757	2.5915	4.5295	2.5533	3.8044	6.2737	2.1476	5.4904	5.0324	3.6726	3.3884	0	4.7124
gene10791	Csec_G14151	hypothetical protein B7P43_G14151	16.7893	17.0742	13.871	18.0168	17.9096	12.4392	15.8533	31.661	19.0222	34.1566	20.4019	13.4209	24.5329	11.7523	20.8952	8.5086	13.5482
gene10792	Csec_G14152	E3 ubiquitin	24.6902	11.6105	15.132	28.9835	14.2042	22.8053	22.0814	22.4691	18.3881	28.58	11.2747	20.1313	16.9843	30.8497	22.5895	9.3595	21.7949
gene10793	Csec_G14153	Kaptin	306.652	335.338	284.356	303.152	320.521	298.023	255.917	331.419	263.141	375.026	295.827	275.128	324.589	384.153	233.801	176.129	286.279
gene10794	Csec_G14154	hypothetical protein B7P43_G14154	0	0	0	0	0	0	0	0	0	0	0	0	0	0	0	0	0
gene10795	Csec_G14155	hypothetical protein B7P43_G14155	0	0	0	0	0	0	0	0	0	0	0	0	0	0	0	0	0
gene10796	Csec_G14156	Protein farnesyltransferase subunit beta	0	0	0	0	0	0	0	0	0	0	0	0	0	0	0	0	0
gene10797	Csec_G14157	hypothetical protein B7P43_G14157	68.1449	57.3694	68.7247	46.217	49.4059	55.9765	49.8246	79.1524	62.7733	62.0396	52.0785	53.6835	57.8725	102.098	41.2258	72.3234	57.727
gene10798	Csec_G14158	hypothetical protein B7P43_G14158	36.5415	45.0759	27.7421	36.8169	30.8787	33.1713	36.2361	38.2995	30.4355	56.463	38.1193	40.2626	33.9687	34.5223	26.5426	44.2449	32.9868
gene10799	Csec_G14159	Transmembrane protein 229b	44.4423	43.71	40.9826	47.0003	35.2017	52.3484	41.3318	25.533	31.7037	39.7332	25.2339	29.2819	45.2916	27.1771	34.4489	15.3155	26.5073
gene108	Csec_G00912	hypothetical protein B7P43_G00912	119.994	150.253	126.731	106.534	119.809	125.947	113.804	114.388	132.521	183.33	233.548	112.857	102.535	124.133	111.818	90.1915	136.071
gene1080	Csec_G02550	hypothetical protein B7P43_G02550	839.466	710.97	621.675	709.705	686.124	821.507	661.309	728.713	760.255	812.788	787.083	700.325	679.373	615.526	781.595	487.545	789.917
gene10800	Csec_G14160	Myrosinase 1	28.6406	32.0995	94.5753	78.3339	153.776	23.8419	54.3541	22.4691	45.0192	17.4268	13.4223	45.753	93.0993	26.4426	59.8621	136.989	37.6992
gene10801	Csec_G14161	hypothetical protein B7P43_G14161	0.9876	0	0	0	0	0.5183	0	2.5533	1.2681	0	4.832	2.4402	1.2581	0	0	0	14.7263
gene10802	Csec_G14162	Myrosinase 1	303.195	44.393	191.042	188.001	195.153	231.162	185.71	138.9	206.074	40.4303	363.475	347.722	213.877	113.85	910.92	319.074	412.335
gene10803	Csec_G14163	hypothetical protein B7P43_G14163	0	0	0	0	0	0	0	0	0	0.6971	0	0	0	0	0	0	0
gene10804	Csec_G14164	hypothetical protein B7P43_G14164	71.1077	66.2479	65.5722	81.4673	43.8477	107.288	52.0894	65.3645	75.4548	80.8605	68.7221	64.6642	70.4535	59.4959	83.0162	2.5526	81.878
gene10805	Csec_G14794	hypothetical protein B7P43_G14794	522.444	414.562	439.46	459.037	516.292	457.142	438.796	561.216	471.117	533.261	528.838	464.85	489.4	457.604	438.8	348.854	404.678
gene10806	Csec_G14795	hypothetical protein B7P43_G14795	1611.77	1244.37	1554.19	1554.14	1540.85	1496.34	1587.59	1400.23	1366.43	1352.32	1600.47	1628.19	1470.09	1171.56	1916.15	962.327	1728.86
gene10807	Csec_G14796	hypothetical protein B7P43_G14796	311.59	364.022	337.949	292.185	268.027	285.584	281.962	355.93	266.945	329.019	318.377	324.541	325.219	282.789	235.495	114.016	299.827
gene10808	Csec_G14797	hypothetical protein B7P43_G14797	0	0	0	0	0	0	0	0	0	0	0	0	0	0	0	0	0
gene10809	Csec_G14798	Serine	13.3327	15.0253	11.9795	44.6503	33.349	7.7745	8.4928	14.8092	11.4133	6.9707	13.9592	13.4209	32.7106	10.2832	16.9421	55.3061	11.192
gene1081	Csec_G02551	hypothetical protein B7P43_G02551	0	0	0	0	0	0	0	0	0	0	0	0	0	0	0	0	0
gene10810	Csec_G14799	Ras	85.428	91.5178	93.9448	76.7672	81.5197	81.3733	87.1931	98.0468	62.7733	85.043	89.124	64.6642	84.9217	90.3457	81.8868	37.438	69.508
gene10811	Csec_G14800	hypothetical protein B7P43_G14800	549.603	515.641	586.997	556.171	565.697	498.087	468.238	493.809	433.707	492.831	469.78	486.811	522.74	474.498	512.216	439.897	415.87
gene10812	Csec_G14801	hypothetical protein B7P43_G14801	74.0705	60.7842	77.5517	71.2838	57.4343	63.2327	55.4865	62.3006	42.4829	51.5834	41.3406	56.7337	45.9206	52.1507	46.3084	8.5086	44.1788
gene10813	Csec_G14802	hypothetical protein B7P43_G14802	52.837	60.1012	63.6807	49.3504	71.6385	84.4831	65.6779	89.8763	89.4044	95.4991	124.022	47.5831	67.9373	80.0624	92.052	64.6656	91.8919
gene10814	Csec_G15481	hypothetical protein B7P43_G15481	610.341	521.105	1477.9	287.485	301.993	203.174	183.445	610.239	582.714	1020.52	1010.97	1093.19	369.881	115.319	140.619	39.1397	289.224
gene10815	Csec_G15606	hypothetical protein B7P43_G15606	17.7769	10.2445	8.1965	8.6167	4.9406	14.5124	12.4562	12.7665	12.0474	9.062	9.1272	18.3012	8.1776	27.1771	15.2479	6.8069	14.7263
gene10816	Csec_G15607	hypothetical protein B7P43_G15607	2.9628	0.683	0.6305	0	0.6176	1.5549	1.6986	0	2.5363	2.7883	0.5369	5.4904	0.629	0	0.5647	1.7017	2.3562
gene10817	Csec_G15608	5	208.879	41.6611	126.1	36.8169	28.4084	38.3543	43.0304	127.665	38.0444	32.7625	110.063	123.228	22.0167	18.3629	26.5426	95.2967	41.8226
gene10818	Csec_G15609	Exosome complex component RRP41	94.8103	116.105	107.816	109.668	103.135	131.649	108.142	101.111	117.938	96.8932	90.7346	105.537	115.116	122.664	114.641	96.1476	114.276
gene10819	Csec_G15610	Trifunctional enzyme subunit beta	580.713	570.962	626.719	639.988	666.98	557.692	638.095	621.985	668.314	522.108	722.119	625.29	609.549	567.048	655.094	777.689	623.216
gene1082	Csec_G02552	hypothetical protein B7P43_G02552	119.501	113.373	103.402	137.868	114.869	120.246	127.959	149.624	138.228	103.167	120.8	98.2163	135.246	102.832	142.878	72.3234	108.974
gene10820	Csec_G15611	hypothetical protein B7P43_G15611	66.6635	49.8567	67.4637	58.7504	74.7264	64.7876	52.0894	44.4275	46.2874	60.6454	79.9968	78.6951	73.5988	52.1507	94.311	43.394	74.2204
gene10821	Csec_G15612	hypothetical protein B7P43_G15612	0	0	0	0	0	0	0	0	0	0	0	0	0	0	0	0	0
gene10822	Csec_G16136	hypothetical protein B7P43_G16136	44.4423	60.7842	225.72	82.2506	93.8712	85.5197	108.142	38.2995	77.357	92.0137	92.8822	162.881	78.0021	21.301	79.0631	118.27	71.2751
gene10823	Csec_G16137	hypothetical protein B7P43_G16137	0.4938	0.683	1.261	0	1.2351	1.5549	0.5662	2.5533	0	0.6971	4.2951	1.8301	0.629	2.9381	1.1295	1.7017	0.5891
gene10824	Csec_G16138	hypothetical protein B7P43_G16138	0	0	0	0	0	0	0	0	0	0	0	0	0	0	0	0	0
gene10825	Csec_G16139	hypothetical protein B7P43_G16139	0.4938	0	0	0	0	0	0.5662	0	0	0.6971	0	0	0	0	0	0	0
gene10826	Csec_G16140	hypothetical protein B7P43_G16140	1.4814	4.0978	1.261	1.5667	1.8527	2.5915	1.6986	0.5107	1.9022	2.7883	0	0.61	1.2581	1.469	2.8237	5.956	0.5891
gene10827	Csec_G16141	Ethanolamine	52.837	60.1012	43.5046	64.2338	52.4938	51.3118	43.5965	61.7899	39.9466	53.6747	42.4144	41.4827	45.9206	38.9294	50.8263	17.0173	36.5211
gene10828	Csec_G16142	hypothetical protein B7P43_G16142	0	0.683	17.0235	0	1.8527	1.5549	1.1324	1.0213	0.6341	2.7883	0	0	0	0	0	2.5526	0
gene10829	Csec_G16143	hypothetical protein B7P43_G16143	0.4938	0	17.654	2.35	1.2351	0.5183	0	0	0	0	1.0738	0	0	0.7345	0	0	0.5891
gene1083	Csec_G02553	NAD	142.215	147.521	165.191	144.134	129.69	172.076	164.761	139.921	160.421	151.962	153.014	151.9	147.827	163.797	175.068	84.2355	190.852
gene10830	Csec_G16144	hypothetical protein B7P43_G16144	537.752	532.033	526.469	591.421	591.635	553.546	556.564	536.194	511.063	582.754	547.629	516.093	626.533	597.163	491.321	422.879	476.542
gene10831	Csec_G16145	Golgi apparatus membrane protein TVP23	0	0	0	0	0	0	0	0	0	0	0	0	0	0	0	0	0
gene10832	Csec_G16146	hypothetical protein B7P43_G16146	35.0601	39.6122	34.0471	44.6503	39.5247	38.8726	37.3685	35.2356	46.9215	45.3098	38.6562	26.2317	45.2916	54.3543	37.2726	51.0518	46.535
gene10833	Csec_G16147	hypothetical protein B7P43_G16147	4.4442	0.683	3.1525	4.7	1.8527	3.6281	1.1324	0.5107	1.9022	0.6971	0.5369	0	3.1452	2.2036	0.5647	1.7017	1.7672
gene10834	Csec_G19113	hypothetical protein B7P43_G19113	2.9628	2.7319	8.1965	6.2667	8.0285	9.3294	2.2648	5.1066	12.0474	4.1824	3.7582	12.2008	3.7743	5.1416	5.6474	18.719	4.1234
gene10835	Csec_G16148	hypothetical protein B7P43_G16148	4.4442	1.3659	3.1525	3.9167	2.4703	6.7379	1.1324	3.064	4.4385	4.8795	4.832	4.8803	5.6614	4.4071	3.3884	6.8069	1.7672
gene10836	Csec_G16149	hypothetical protein B7P43_G16149	2.9628	2.7319	1.261	3.1334	3.0879	1.0366	1.1324	2.5533	2.5363	3.4854	0	4.2703	0.629	0	1.1295	1.7017	1.1781
gene10837	Csec_G16267	hypothetical protein B7P43_G16267	20.7397	32.0995	23.9591	18.0168	22.2326	29.0249	26.0447	33.7036	34.8741	22.3064	41.8775	32.9421	30.1944	29.3807	26.5426	96.1476	23.562
gene10838	Csec_G16268	hypothetical protein B7P43_G16268	0	0	0	0	0	0	0	0	0	0	0	0	0	0	0	0.8509	0
gene10839	Csec_G16269	hypothetical protein B7P43_G16269	235.544	242.454	265.441	265.552	280.996	308.389	249.123	244.096	246.655	263.494	292.069	253.776	242.813	214.479	248.484	31.482	264.484
gene1084	Csec_G02554	hypothetical protein B7P43_G02554	563.43	595.549	573.757	517.787	530.496	608.486	591.101	536.194	523.111	598.089	612.593	578.927	595.71	541.339	560.783	746.207	547.228
gene10840	Csec_G16270	hypothetical protein B7P43_G16270	0	0	0	0	0.6176	0.5183	0	0	0	2.0912	0	0	0	0	0	0	0
gene10841	Csec_G00624	hypothetical protein B7P43_G00624	0	0	0	0	0	0	0	0	0	0	0	0	0	0	0	0	0
gene10842	Csec_G00625	Beta	0	0	0	0	0	0	0	0	0	0	0	0.61	0	0	0	0	0
gene10843	Csec_G00626	hypothetical protein B7P43_G00626	97.7731	82.6392	90.1618	90.084	64.8452	87.5929	73.0384	78.1311	87.5022	78.0722	70.3328	76.865	94.9865	62.434	108.994	34.8854	116.043
gene10844	Csec_G00627	hypothetical protein B7P43_G00627	335.786	299.823	290.031	300.802	269.88	320.828	323.294	296.694	270.115	305.318	286.7	280.008	312.009	298.949	307.217	194.848	306.306
gene10845	Csec_G00628	hypothetical protein B7P43_G00628	6077.73	6063.39	9368	7523.19	3912.33	8685.17	6666.87	5390.02	5607.11	5368.16	8316.98	8063.5	4697.74	5024.1	4251.34	12676.2	7671.8
gene10846	Csec_G00629	hypothetical protein B7P43_G00629	83.4528	88.7859	93.3143	90.8673	77.1967	97.4406	73.0384	66.8965	79.2592	75.284	75.1648	94.5561	74.8569	76.3898	134.407	29.7802	104.262
gene10847	Csec_G00630	hypothetical protein B7P43_G00630	35.0601	23.9039	31.5251	31.3336	27.7908	37.3177	23.7799	24.001	31.7037	27.8829	31.1397	38.4325	27.6782	24.2391	58.1678	3.4035	35.343
gene10848	Csec_G00631	hypothetical protein B7P43_G00631	733.298	787.463	815.239	776.289	716.385	808.55	755.296	809.397	736.16	801.635	897.682	845.514	802.667	841.757	747.711	2033.56	788.15
gene10849	Csec_G00632	hypothetical protein B7P43_G00632	363.439	362.656	330.383	322.736	312.492	340.006	345.941	333.972	363.324	371.54	346.832	345.892	312.009	362.852	350.137	270.575	344.595
gene1085	Csec_G02555	Eukaryotic translation initiation factor 3 subunit B	602.44	565.498	653.83	748.089	675.008	848.977	583.174	737.394	713.967	593.21	638.901	571.607	589.419	476.702	606.527	379.485	619.092
gene10850	Csec_G00633	hypothetical protein B7P43_G00633	0	0	0	0	0	0	0	0	0	0	0	0	0	0	0	0	0
gene10851	Csec_G00634	hypothetical protein B7P43_G00634	106.168	100.396	116.012	105.751	109.928	120.246	117.201	104.175	85.6	115.714	125.633	95.7762	129.584	110.178	107.865	71.4725	110.742
gene10852	Csec_G00635	hypothetical protein B7P43_G00635	225.174	211.72	251.57	216.985	177.861	242.047	264.41	176.689	201.636	211.91	168.584	233.645	172.359	212.276	281.803	245.049	227.374
gene10853	Csec_G00636	hypothetical protein B7P43_G00636	16.2955	8.1956	17.0235	21.9335	11.1163	10.8843	13.0223	16.8518	8.877	11.1532	8.0534	7.3205	10.6938	11.7523	10.1653	5.956	10.6029
gene10854	Csec_G00637	hypothetical protein B7P43_G00637	318.997	323.727	327.861	267.902	289.642	334.304	255.351	379.931	301.819	395.938	342.537	298.919	310.121	312.904	238.883	293.548	247.401
gene10855	Csec_G00638	GPI transamidase component PIG	441.46	478.761	453.331	438.67	465.651	499.642	428.039	414.146	469.849	419.638	512.194	477.661	435.931	434.1	417.905	497.755	411.746
gene10856	Csec_G00639	hypothetical protein B7P43_G00639	0	0	0	0	0	0	0	0	0	0	0	0	0	0	0	0	0
gene10857	Csec_G00640	Protein I	122.957	198.744	160.778	140.218	148.218	144.606	134.753	156.262	131.887	197.272	161.604	147.019	151.601	240.922	114.077	154.857	161.4
gene10858	Csec_G00641	Protein Red	0	0	0	0	0	0	0	0	0	0	0	0	0	0	0	0	0
gene10859	Csec_G00642	hypothetical protein B7P43_G00642	1358.95	1294.91	1232	1276.84	1164.74	1432.07	1289.21	1191.37	1316.97	1422.03	1239.68	1234.72	1399.63	1258.96	1109.71	1117.18	1311.82
gene1086	Csec_G02556	hypothetical protein B7P43_G02556	1.4814	0	1.261	0.7833	2.4703	2.5915	0.5662	3.5746	0.6341	0.6971	2.1476	4.8803	1.2581	0.7345	2.8237	2.5526	1.1781
gene10860	Csec_G00643	Inositol oxygenase	116.538	97.6645	139.341	112.017	100.665	268.48	99.083	191.498	166.127	122.685	205.093	280.008	66.6792	488.454	343.925	258.663	213.236
gene10861	Csec_G03801	hypothetical protein B7P43_G03801	75.0581	85.3711	87.6397	88.5173	92.0185	88.6295	61.1484	56.6833	69.7481	80.8605	103.083	115.297	99.3898	64.6375	114.641	158.261	67.1518
gene10862	Csec_G03802	hypothetical protein B7P43_G03802	10.8637	33.4655	20.1761	13.3168	14.2042	29.0249	29.4418	9.1919	17.12	32.7625	22.5494	17.0811	13.8391	15.4249	22.5895	8.5086	34.1649
gene10863	Csec_G03803	Glucosylceramidase	39903.3	48146.6	48270.6	53632.9	59749.6	47539.6	76606.5	30272.5	32080.3	52755.9	11201.2	34481.9	47054.8	23271	43375.7	55033	65862.3
gene10864	Csec_G03804	hypothetical protein B7P43_G03804	378.253	377.682	354.342	350.936	326.079	317.2	363.493	404.954	381.078	356.902	325.893	336.132	384.349	400.312	315.688	366.722	318.087
gene10865	Csec_G03805	Epsin	80.9838	66.9309	88.9008	108.101	108.693	66.8609	105.311	87.323	90.6726	98.2874	66.5745	71.9846	86.1798	64.6375	94.8757	74.0251	75.9875
gene10866	Csec_G03806	7	0.9876	1.3659	1.261	2.35	1.2351	0.5183	0.5662	1.532	0.6341	0.6971	2.6845	1.2201	1.2581	0	0.5647	0	2.3562
gene10867	Csec_G03807	Nuclear pore complex protein Nup85	87.4032	86.054	84.4872	86.1673	96.9591	96.9223	91.7226	76.5991	103.354	71.1015	97.1773	84.1854	101.277	83.0005	98.8289	89.3407	62.4394
gene10868	Csec_G03808	Sorting nexin	274.061	284.115	281.834	289.835	269.262	359.183	247.991	255.841	270.75	244.673	289.384	294.649	330.88	347.427	324.159	301.206	242.689
gene10869	Csec_G03809	hypothetical protein B7P43_G03809	84.9342	100.396	90.7923	65.0171	58.0519	89.1478	96.2521	104.175	76.7229	95.4991	88.0502	81.7453	93.7284	86.6731	80.1926	121.674	79.5218
gene1087	Csec_G03671	hypothetical protein B7P43_G03671	35.0601	35.5144	27.7421	29.7669	29.026	30.5798	32.839	30.129	40.5807	35.5508	33.8242	37.8224	31.4525	41.8675	33.3194	63.8148	35.9321
gene10870	Csec_G03810	hypothetical protein B7P43_G03810	164.437	168.01	154.473	179.385	150.07	173.113	121.731	231.84	186.418	168.692	156.235	164.101	165.44	157.921	172.809	270.575	144.317
gene10871	Csec_G03811	hypothetical protein B7P43_G03811	33.5786	31.4166	34.6776	39.9503	35.8193	33.1713	33.4051	32.1716	24.7289	31.3683	27.3815	24.4016	28.3072	26.4426	32.19	39.1397	24.1511
gene10872	Csec_G03812	hypothetical protein B7P43_G03812	69.6263	60.1012	76.9212	78.3339	62.3749	95.3674	74.7369	87.8336	69.114	88.5283	64.427	52.4634	65.4211	58.7614	62.121	17.8681	85.4123
gene10873	Csec_G03813	hypothetical protein B7P43_G03813	4.4442	6.8297	3.1525	31.3336	22.2326	59.6046	14.1547	5.1066	12.0474	5.5766	4.2951	14.6409	10.6938	4.4071	1.1295	0.8509	14.1372
gene10874	Csec_G03814	hypothetical protein B7P43_G03814	71.6015	118.837	155.734	54.0504	51.8762	106.252	66.2441	61.7899	101.452	129.656	91.8084	154.95	51.582	47.7436	122.548	104.656	133.714
gene10875	Csec_G03815	hypothetical protein B7P43_G03815	239.495	239.722	236.438	284.352	229.737	273.145	212.887	212.945	161.055	235.611	188.986	197.653	222.054	197.585	228.718	57.8587	232.675
gene10876	Csec_G03816	hypothetical protein B7P43_G03816	23.2088	35.5144	24.5896	3.1334	10.4988	61.1595	26.0447	24.5117	21.5585	41.1273	41.3406	48.8031	19.5005	19.0975	7.3416	4.2543	25.9182
gene10877	Csec_G03817	hypothetical protein B7P43_G03817	138.759	114.739	107.816	144.134	138.954	100.55	105.877	141.964	124.278	163.115	109.526	110.417	103.164	76.3898	89.2283	17.8681	91.3028
gene10878	Csec_G03818	hypothetical protein B7P43_G03818	0	0	0	0	0	0	0	0	0	0	0	0	0	0	0	0	0
gene10879	Csec_G03819	hypothetical protein B7P43_G03819	492.816	476.712	455.853	458.253	424.273	498.087	448.422	486.149	497.748	500.499	461.19	447.769	462.351	387.091	646.058	369.275	467.117
gene1088	Csec_G03672	hypothetical protein B7P43_G03672	1075.5	982.792	926.207	813.106	917.097	913.765	946.668	1115.28	1023.4	922.228	1122.1	886.387	930.993	1175.96	980.947	1009.12	980.18
gene10880	Csec_G03820	hypothetical protein B7P43_G03820	0	0	0	0	0	0	0	0	0	0	0	0	0	0	0	0	0
gene10881	Csec_G03821	hypothetical protein B7P43_G03821	0.4938	0	3.1525	0	0	2.0732	1.1324	1.0213	0.6341	0.6971	1.0738	1.2201	1.2581	1.469	1.6942	1.7017	0.5891
gene10882	Csec_G03822	hypothetical protein B7P43_G03822	4.4442	4.7808	3.1525	1.5667	7.4109	6.7379	6.7943	5.1066	4.4385	5.5766	7.5165	3.6602	7.5486	2.9381	5.6474	5.956	6.4796
gene10883	Csec_G03823	hypothetical protein B7P43_G03823	1.4814	0	1.8915	0	0.6176	1.0366	0	1.0213	0	0	0.5369	0	0.629	0.7345	0.5647	1.7017	0.5891
gene10884	Csec_G03824	hypothetical protein B7P43_G03824	146.166	180.987	153.842	143.351	106.223	159.637	110.407	109.792	107.793	113.623	136.907	152.51	162.924	146.904	203.87	114.016	156.688
gene10885	Csec_G03825	hypothetical protein B7P43_G03825	0	0	0	0	0	0	0	0	0	0	0	0	0	0	0	0	0
gene10886	Csec_G03826	hypothetical protein B7P43_G03826	468.126	439.149	363.8	376.786	303.846	400.647	369.155	503.511	386.785	407.091	401.058	378.834	368.623	641.234	340.536	560.719	369.924
gene10887	Csec_G03827	Leucine carboxyl methyltransferase 1	162.461	182.353	153.212	140.218	144.512	164.82	151.739	178.731	158.518	156.842	162.141	162.881	160.408	187.302	136.101	70.6217	138.427
gene10888	Csec_G03828	Very long	910.574	1008.06	861.896	954.89	910.303	996.175	987.433	904.38	918.139	927.108	830.571	946.171	896.395	913.005	1006.36	1064.43	894.179
gene10889	Csec_G03829	Leucine	103.699	94.2497	119.165	83.0339	86.4603	124.911	97.9507	98.5575	113.499	99.6815	107.915	92.726	97.5027	120.461	91.4873	99.551	75.9875
gene1089	Csec_G03673	hypothetical protein B7P43_G03673	0.4938	0	0.6305	0	0	1.0366	0	0.5107	0	0	0	0.61	0	0	0	0	0
gene10890	Csec_G03830	hypothetical protein B7P43_G03830	40.4919	35.5144	33.4166	28.9835	25.3205	36.7994	36.8023	46.4701	40.5807	35.5508	31.6766	33.5522	28.3072	39.6639	24.8484	55.3061	32.3978
gene10891	Csec_G03831	Leucine	214.804	209.671	182.845	184.085	196.388	227.534	207.225	218.563	226.998	198.666	246.433	204.973	217.651	225.497	202.74	159.112	199.099
gene10892	Csec_G03832	hypothetical protein B7P43_G03832	541.209	553.888	445.765	453.553	398.952	613.669	570.152	714.414	538.329	567.418	601.318	406.286	581.871	643.437	473.814	487.545	478.898
gene10893	Csec_G03833	hypothetical protein B7P43_G03833	110.118	99.0304	124.209	86.9506	128.455	97.4406	75.3031	102.643	81.1614	98.2874	86.4395	107.367	110.084	74.9208	99.9583	79.9812	97.1934
gene10894	Csec_G03834	hypothetical protein B7P43_G03834	655.277	744.436	610.956	726.939	598.429	648.395	779.076	579.6	741.866	676.859	643.733	727.167	803.925	575.862	764.088	965.73	877.685
gene10895	Csec_G03835	Integrator complex subunit 9	168.881	117.471	164.561	159.018	155.629	181.924	166.459	154.73	154.714	129.656	162.678	164.711	198.151	184.364	169.986	180.383	156.688
gene10896	Csec_G03836	hypothetical protein B7P43_G03836	169.375	108.592	84.4872	112.017	124.75	116.1	96.2521	129.197	117.304	94.1049	88.0502	109.807	117.632	214.479	268.25	544.553	72.4532
gene10897	Csec_G05175	hypothetical protein B7P43_G05175	116.044	206.256	193.564	179.385	180.949	193.845	163.062	138.9	166.127	193.786	161.604	153.73	213.248	205.665	180.151	165.918	112.509
gene10898	Csec_G05176	Mitochondrial dicarboxylate carrier	7.9009	8.1956	3.1525	10.1834	8.0285	4.6647	7.3605	5.6173	1.9022	4.8795	6.9796	5.4904	3.1452	5.8761	3.3884	0.8509	2.9453
gene10899	Csec_G05177	Elongator complex protein 6	37.0353	39.6122	43.5046	26.6335	38.9071	33.1713	37.9347	47.4914	45.6533	48.0981	38.6562	37.2124	39.0011	51.4162	28.8016	57.8587	36.5211
gene109	Csec_G00913	hypothetical protein B7P43_G00913	0.9876	0	0.6305	0	0.6176	0.5183	0.5662	0	1.9022	0	0.5369	0	1.8871	0	0	0	0.5891
gene1090	Csec_G03674	hypothetical protein B7P43_G03674	179.744	178.255	180.954	178.601	188.977	146.679	216.284	164.943	126.815	188.21	179.322	182.402	161.037	135.151	136.666	131.033	185.551
gene10900	Csec_G05178	hypothetical protein B7P43_G05178	39.9981	40.9781	46.0266	32.1169	32.7314	50.7935	42.4642	27.065	41.2148	50.1893	59.5949	39.0425	35.2268	39.6639	41.2258	40.8415	46.535
gene10901	Csec_G05179	Methyl farnesoate epoxidase	45.9237	72.3947	271.746	75.2005	135.249	80.855	203.262	21.4477	58.3348	55.7659	68.1852	89.0657	95.6155	38.9294	106.17	57.0079	74.8094
gene10902	Csec_G05180	hypothetical protein B7P43_G05180	174.806	155.717	165.822	181.735	168.598	146.161	174.952	180.263	162.957	196.575	151.94	158.61	183.682	173.346	118.595	109.761	167.29
gene10903	Csec_G05181	hypothetical protein B7P43_G05181	43.4547	28.6847	32.1556	50.917	33.9665	35.7628	35.6699	36.7676	41.2148	29.9742	30.0659	29.8919	33.3396	38.9294	48.0026	25.5259	44.1788
gene10904	Csec_G05182	hypothetical protein B7P43_G05182	0	0	0	0	0	0	0	0	0	0	0	0	0	0	0	0	0
gene10905	Csec_G05183	hypothetical protein B7P43_G05183	119.501	155.034	174.018	195.835	212.445	217.168	377.082	72.0031	126.815	117.108	157.309	125.668	158.52	167.47	416.211	198.251	243.278
gene10906	Csec_G05184	4	175.3	168.01	58.0062	36.8169	54.9641	32.653	30.008	134.814	84.3318	10.4561	76.2386	64.0541	25.791	55.0888	50.8263	79.1303	56.5489
gene10907	Csec_G05185	putative 4	468.62	359.924	487.378	448.853	393.394	353.481	445.024	498.405	478.726	209.122	324.282	416.047	416.431	515.631	369.902	476.484	481.843
gene10908	Csec_G05186	Sodium	509.111	455.54	511.967	462.17	388.454	551.991	543.541	424.359	418.489	700.559	432.197	519.754	360.445	243.86	476.073	262.917	500.104
gene10909	Csec_G05187	hypothetical protein B7P43_G05187	0	0	0	0	0	0	0	0	0	0	0	0	0	0	0	0	0
gene1091	Csec_G03675	hypothetical protein B7P43_G03675	366.896	346.948	423.697	346.236	357.575	390.281	349.339	422.827	353.179	354.113	421.997	378.224	338.429	323.922	280.109	267.171	328.69
gene10910	Csec_G05188	hypothetical protein B7P43_G05188	1.4814	0	0	0.7833	0.6176	0	1.6986	0	0	0	1.0738	0	0	0	0	0	0
gene10911	Csec_G05189	hypothetical protein B7P43_G05189	2.9628	2.7319	2.522	6.2667	4.9406	6.7379	1.6986	1.532	1.9022	4.1824	4.2951	1.2201	6.2905	6.6107	4.5179	0.8509	6.4796
gene10912	Csec_G05190	hypothetical protein B7P43_G05190	457.262	491.054	498.727	611.788	548.405	491.868	454.084	440.189	472.385	439.156	402.132	472.171	484.368	441.445	460.825	468.826	445.322
gene10913	Csec_G05191	E3 ubiquitin	278.011	305.287	265.441	295.319	253.823	303.206	292.153	270.65	322.11	319.957	301.196	258.657	320.815	400.312	325.853	423.73	313.375
gene10914	Csec_G05192	hypothetical protein B7P43_G05192	7.4071	4.7808	14.5015	25.0668	8.646	6.7379	21.5152	12.7665	11.4133	13.9415	6.9796	11.5907	6.9195	5.1416	4.5179	4.2543	7.6577
gene10915	Csec_G05193	hypothetical protein B7P43_G05193	32.0972	36.8803	28.3726	21.9335	22.8502	31.6164	20.949	21.9584	28.5333	20.9122	20.9388	15.861	18.2424	11.0178	30.4958	7.6578	20.6168
gene10916	Csec_G05194	hypothetical protein B7P43_G05194	0.9876	9.5616	6.305	28.2002	24.7029	3.1098	1.1324	1.0213	89.4044	1.3941	0	2.4402	17.6134	1.469	1.6942	142.094	0
gene10917	Csec_G05195	Ejaculatory bulb	12017.7	15193.3	19331.8	23486.9	22600.1	13927.8	19814.9	9275.13	18982.9	17117.3	9376.27	17143.9	19690.5	8251.57	18341.5	58423.7	12051.4
gene10918	Csec_G05196	Ejaculatory bulb	2096.69	7888.97	5393.94	4544.93	7714.11	2105.34	7355.93	957.999	5278.03	2356.81	105.231	2868.41	10280.6	4175.73	1060.01	46396.7	4233.51
gene10919	Csec_G05197	Ejaculatory bulb	606.391	465.102	141.863	474.703	631.16	250.339	214.586	660.284	505.357	97.5903	971.236	525.854	254.136	439.976	100.523	753.865	435.308
gene1092	Csec_G03676	hypothetical protein B7P43_G03676	11.8513	11.6105	8.1965	13.3168	11.1163	5.7013	8.4928	9.7026	11.4133	13.9415	12.8854	9.1506	8.1776	10.2832	6.2121	6.8069	6.4796
gene10920	Csec_G05198	Ejaculatory bulb	1708.07	1807.13	2643.06	1640.31	2044.17	1787.1	2620.32	572.451	1851.5	1867.46	2215.21	2612.19	1658.17	531.056	3555.02	6297.24	2009.25
gene10921	Csec_G05199	hypothetical protein B7P43_G05199	394.549	426.855	409.826	431.62	442.183	491.349	318.198	389.634	632.806	442.642	412.332	398.356	418.318	520.038	277.85	472.229	454.747
gene10922	Csec_G05200	hypothetical protein B7P43_G05200	0	0	0	0	0	0	0	0	0	0	0	0	0	0	0	0	0
gene10923	Csec_G05201	Cytosolic carboxypeptidase 4	496.766	618.769	472.246	932.957	484.178	605.376	651.117	436.615	574.471	392.452	394.078	381.275	729.697	551.623	377.244	517.325	334.581
gene10924	Csec_G05202	hypothetical protein B7P43_G05202	0	0	0	0	0	0	0	0	0	0	0	0	0	0	0	0	0
gene10925	Csec_G05203	hypothetical protein B7P43_G05203	0	0	0	0	0	0	0	0	0	0	0	0	0	0	0	0	0
gene10926	Csec_G05204	hypothetical protein B7P43_G05204	170.856	184.401	114.121	210.718	320.521	132.167	137.018	156.262	146.471	159.63	108.989	213.514	294.395	87.4076	129.325	147.199	127.824
gene10927	Csec_G05205	hypothetical protein B7P43_G05205	0	0	0	0	0	0	0	0	0	0	0	0	0	0	0	0	0
gene10928	Csec_G05930	hypothetical protein B7P43_G05930	50.8618	37.5633	56.7452	47.7837	54.9641	53.9033	32.2728	40.3422	27.8992	52.9776	53.1522	40.2626	53.4692	27.9117	45.7436	107.209	38.2883
gene10929	Csec_G05931	hypothetical protein B7P43_G05931	0	2.7319	0	0	0	0	1.6986	0	2.5363	0	0	0	1.8871	0	0	0	1.7672
gene1093	Csec_G03677	hypothetical protein B7P43_G03677	98.7607	72.3947	90.1618	92.434	105.605	86.5563	85.4945	116.431	107.159	140.809	105.231	103.707	114.487	85.9386	65.5094	34.8854	85.4123
gene10930	Csec_G05932	hypothetical protein B7P43_G05932	944.646	859.174	795.063	1030.09	765.174	868.673	863.438	879.357	712.699	763.993	798.357	722.897	1037.93	1033.47	607.656	136.989	664.449
gene10931	Csec_G05933	hypothetical protein B7P43_G05933	407.388	392.707	423.067	415.953	469.974	345.707	347.074	486.149	447.656	445.43	459.579	383.105	449.141	417.206	328.677	1165.68	361.677
gene10932	Csec_G05934	Cilia	82.959	81.9562	64.9417	80.6839	72.2561	69.4524	83.2298	88.3443	95.7451	84.3459	86.9764	85.4055	81.7764	83.735	79.0631	137.84	84.2342
gene10933	Csec_G05935	hypothetical protein B7P43_G05935	0.4938	0	0	0.7833	0	0	0	0	0	0	0	0	0.629	0	0.5647	0	0.5891
gene10934	Csec_G05936	hypothetical protein B7P43_G05936	2.469	3.4148	6.305	3.1334	4.323	3.6281	3.9633	3.5746	5.7067	4.1824	5.3689	10.3707	7.5486	6.6107	2.8237	49.3501	2.3562
gene10935	Csec_G05937	hypothetical protein B7P43_G05937	9.3823	11.6105	9.4575	7.0501	10.4988	10.366	9.6252	12.7665	8.877	12.5473	7.5165	9.1506	8.8067	8.0797	5.6474	1.7017	5.8905
gene10936	Csec_G05938	Nicotinate phosphoribosyltransferase	279.987	277.968	299.488	266.335	295.2	284.547	294.418	262.99	251.727	270.465	254.487	230.595	251.62	188.036	243.966	51.0518	269.196
gene10937	Csec_G05939	hypothetical protein B7P43_G05939	27.1592	30.7336	29.6336	41.517	30.2611	26.9517	39.067	15.3198	9.5111	20.2151	19.3281	15.251	29.5653	38.9294	28.8016	11.0612	44.1788
gene10938	Csec_G05994	hypothetical protein B7P43_G05994	14.3203	19.8061	15.132	24.2835	20.3799	32.653	15.2871	19.9158	26.6311	24.3976	22.5494	19.5213	25.162	28.6462	23.7189	17.8681	28.2744
gene10939	Csec_G05995	hypothetical protein B7P43_G05995	0	0	0	0	0	0	0	0	0	0	0	0	0	0	0	0	0
gene1094	Csec_G03678	hypothetical protein B7P43_G03678	62.713	81.9562	61.1587	61.1004	62.9925	60.1229	63.9793	64.8539	67.8459	48.0981	72.4803	68.3244	59.1306	49.2127	62.6857	46.7975	66.5627
gene10940	Csec_G05996	hypothetical protein B7P43_G05996	94.3165	115.422	112.86	134.734	87.0779	134.24	138.15	27.5757	130.619	78.0722	77.8492	222.054	91.2122	20.5665	172.245	115.717	162.578
gene10941	Csec_G05997	Acidic fibroblast growth factor intracellular	111.6	107.226	125.47	104.184	122.897	133.722	135.319	102.643	107.159	115.017	107.915	118.958	114.487	110.912	111.253	162.515	117.221
gene10942	Csec_G05998	hypothetical protein B7P43_G05998	20.7397	34.8314	26.4811	19.5835	16.6745	30.0615	13.0223	20.9371	24.7289	15.3356	18.2543	22.5715	18.8715	20.5665	8.471	22.1225	14.1372
gene10943	Csec_G05999	hypothetical protein B7P43_G05999	0	0	0	0	0	0	0	0	0	0	0	0	0	0	0	0	0
gene10944	Csec_G06000	hypothetical protein B7P43_G06000	35.0601	33.4655	44.1351	29.7669	36.4368	32.653	26.6109	39.3209	27.8992	43.2186	40.2668	35.9923	29.5653	29.3807	18.6363	11.0612	25.9182
gene10945	Csec_G06001	hypothetical protein B7P43_G06001	77.0334	57.3694	41.6131	54.8337	55.5816	78.7818	152.305	73.5351	64.6755	72.4957	56.3736	111.027	56.6144	38.9294	41.2258	18.719	173.181
gene10946	Csec_G07688	hypothetical protein B7P43_G07688	0	0	0	0	0	0	0	0	0	0	0	0	0	0	0	0	0
gene10947	Csec_G07689	hypothetical protein B7P43_G07689	5.4318	1.3659	2.522	2.35	1.8527	2.5915	1.1324	5.6173	6.3407	0.6971	1.6107	2.4402	0.629	0.7345	1.6942	0	1.7672
gene10948	Csec_G07690	hypothetical protein B7P43_G07690	0.4938	0.683	1.261	0.7833	2.4703	0.5183	1.1324	0.5107	0.6341	0	1.6107	0.61	0	0.7345	0.5647	0.8509	0
gene10949	Csec_G07691	hypothetical protein B7P43_G07691	4.4442	2.0489	3.1525	1.5667	1.8527	1.5549	1.1324	1.0213	2.5363	2.0912	2.1476	1.8301	0.629	3.6726	1.6942	2.5526	1.7672
gene1095	Csec_G03679	hypothetical protein B7P43_G03679	5.4318	7.5127	13.871	9.4001	3.7054	9.8477	3.9633	7.1492	11.4133	7.6678	5.9058	6.1004	7.5486	5.8761	11.2947	2.5526	8.2467
gene10950	Csec_G08148	hypothetical protein B7P43_G08148	8.8885	4.7808	6.305	6.2667	4.323	6.2196	6.2281	7.1492	5.7067	6.9707	3.7582	3.6602	6.9195	6.6107	5.6474	0	7.6577
gene10951	Csec_G08149	hypothetical protein B7P43_G08149	0.9876	9.5616	5.044	0	0	0	0.5662	5.1066	8.243	13.9415	6.9796	8.5406	10.6938	13.2213	0	0	6.4796
gene10952	Csec_G08150	hypothetical protein B7P43_G08150	312.578	299.823	261.028	314.902	254.44	279.364	247.991	333.461	255.532	283.709	257.708	245.236	309.492	282.789	272.768	158.261	326.334
gene10953	Csec_G08151	Enolase	44.9361	50.5397	66.8332	50.917	56.1992	61.1595	61.7146	55.1513	62.7733	55.7659	62.8163	59.7839	60.3887	52.1507	67.2036	11.0612	70.097
gene10954	Csec_G08152	hypothetical protein B7P43_G08152	0	0	0	0	0	0	0	0	0	0	0	0	0	0	0	0	0
gene10955	Csec_G08153	hypothetical protein B7P43_G08153	0	0	0	0	0	0	0	0	0	0	0	0	0	0	0	0	0
gene10956	Csec_G08154	hypothetical protein B7P43_G08154	0	0	0	0	0	0	0	0	0	0	0	0	0	0	0	0	0
gene10957	Csec_G08462	hypothetical protein B7P43_G08462	90.366	133.862	196.086	125.334	180.949	157.045	120.032	108.771	105.256	118.502	139.592	220.224	112.6	64.6375	119.724	104.656	101.906
gene10958	Csec_G08785	Sialin	55.306	45.0759	122.317	138.651	71.6385	60.6412	82.6636	45.9594	35.5081	39.0361	62.8163	117.738	67.3083	16.8939	64.9447	105.507	65.3846
gene10959	Csec_G08786	Dual specificity protein phosphatase 14	120.982	226.063	201.13	111.234	103.135	74.6354	128.525	233.882	132.521	105.258	102.009	113.467	148.456	570.72	54.7794	136.138	141.372
gene1096	Csec_G03680	Bardet	81.4776	101.762	95.2058	85.3839	89.5482	93.8125	88.3255	70.9818	97.6474	75.284	85.3657	82.3553	79.2602	44.8056	80.7573	51.9027	79.5218
gene10960	Csec_G08787	hypothetical protein B7P43_G08787	34.0724	43.71	54.2232	39.1669	40.7599	30.5798	34.5375	44.9381	27.2652	25.0947	28.9921	46.973	40.8882	107.24	27.1073	37.438	38.2883
gene10961	Csec_G08788	hypothetical protein B7P43_G08788	7.9009	6.8297	9.4575	14.1001	6.1757	11.4026	14.1547	5.6173	13.3155	6.2737	5.3689	11.5907	15.0972	11.0178	7.9063	28.9294	12.9591
gene10962	Csec_G08789	hypothetical protein B7P43_G08789	2756.91	3179.9	3038.39	3251.64	2713	3385.03	3021.18	2637.56	2834.31	2809.21	2825.66	3059.35	3032.02	3317.82	3259.66	2838.48	3100.76
gene10963	Csec_G08790	Acetyl	204.435	224.697	200.5	260.068	273.585	207.321	207.225	191.498	201.001	203.546	296.901	187.282	215.764	284.993	182.975	216.119	215.593
gene10964	Csec_G08791	5	0	0	0	0	0	0	0	0	0	0	0	0	0	0	0	0	0
gene10965	Csec_G08792	hypothetical protein B7P43_G08792	0	0.683	0	0	0	0	0	0	0	0	0	0	0	0	0	0	0
gene10966	Csec_G08793	hypothetical protein B7P43_G08793	0.9876	0	0	0	0.6176	0	0	0	0	0	0	0	0	0.7345	0	0	0
gene10967	Csec_G08794	hypothetical protein B7P43_G08794	0	0	0	0	0	0	0	0.5107	0	0	0	0	0	0	0	0	0
gene10968	Csec_G08795	hypothetical protein B7P43_G08795	0	0	0	0	0	0	0	0	0	0	0	0	0	0	0	0	0
gene10969	Csec_G08796	hypothetical protein B7P43_G08796	0.4938	0.683	0	0	0	0	0	0.5107	0	0	0	0.61	0	0	0	5.1052	0.5891
gene1097	Csec_G03681	hypothetical protein B7P43_G03681	8.8885	7.5127	11.349	11.7501	8.646	7.7745	13.5885	4.0853	7.6089	10.4561	16.1067	7.3205	12.581	6.6107	6.2121	8.5086	8.8358
gene10970	Csec_G08797	hypothetical protein B7P43_G08797	112.587	108.592	42.2436	98.7007	104.987	76.1903	77.0017	116.941	84.3318	53.6747	107.378	78.6951	66.6792	110.178	76.2394	89.3407	99.5496
gene10971	Csec_G08798	Trafficking protein particle complex subunit 10	211.842	209.671	215.632	222.468	220.474	228.571	207.225	235.925	226.364	237.702	226.568	192.772	190.602	200.523	218.553	173.576	190.852
gene10972	Csec_G08799	hypothetical protein B7P43_G08799	0	0	0	0	0	0	0	0	0	0	0	0	0	0	0	0	0
gene10973	Csec_G08800	hypothetical protein B7P43_G08800	173.325	160.498	163.3	224.035	151.305	149.271	164.195	206.307	142.667	227.943	98.788	143.359	157.891	99.1599	128.195	15.3155	163.756
gene10974	Csec_G09165	hypothetical protein B7P43_G09165	3.9504	12.9764	28.3726	19.5835	12.3515	24.8785	19.2504	15.8305	12.6815	29.9742	24.697	20.7413	33.3396	19.832	14.6831	5.956	18.2606
gene10975	Csec_G09166	F	441.46	376.999	329.122	411.253	368.074	342.079	376.516	432.019	351.277	437.065	361.865	273.908	338.429	384.887	324.159	216.119	360.499
gene10976	Csec_G09167	hypothetical protein B7P43_G09167	0	0	0	0.7833	0.6176	0	0	0	0	0	0.5369	0	0	0	0.5647	1.7017	0
gene10977	Csec_G09168	putative RNA	0.9876	2.7319	0	3.1334	3.0879	1.5549	0	2.5533	1.9022	0	3.7582	1.8301	1.2581	3.6726	1.6942	5.1052	0
gene10978	Csec_G09169	hypothetical protein B7P43_G09169	1286.85	1503.21	1327.84	1263.53	1374.72	1164.62	1357.72	1151.03	1152.11	1359.99	1204.78	1296.33	1368.18	1329.48	991.677	1162.28	1173.98
gene10979	Csec_G09170	hypothetical protein B7P43_G09170	0	0	0	0	0	0	0	0	0	0	0	0	0	0	0	0	0
gene1098	Csec_G03682	GDP	0	0	0	0	0	0	0	0	0	0	0	0	0	0	0	0	0
gene10980	Csec_G09171	hypothetical protein B7P43_G09171	0	0	0	0	0	0	0	0	0	0	0	0	0	0	0	0	0
gene10981	Csec_G09172	hypothetical protein B7P43_G09172	0	0	0	0	0	0	0	0	0	0	0	0	0	0	0	0	0
gene10982	Csec_G09173	Casein kinase II subunit beta	290.85	258.845	220.676	236.568	194.536	292.84	227.608	307.418	308.16	289.983	242.675	244.016	279.298	421.613	243.966	309.714	268.607
gene10983	Csec_G09776	hypothetical protein B7P43_G09776	5.4318	4.0978	13.2405	7.0501	4.9406	4.6647	5.6619	4.0853	6.3407	5.5766	6.9796	7.3205	5.6614	2.9381	10.73	14.4647	5.8905
gene10984	Csec_G09777	hypothetical protein B7P43_G09777	68.6387	62.1501	67.4637	66.5838	69.1682	53.9033	68.5089	68.4285	48.8237	77.3752	61.7425	53.0734	72.3407	47.7436	70.0273	64.6656	61.8503
gene10985	Csec_G09778	Protein PET100	122.957	120.885	116.643	110.451	154.393	77.2269	103.046	124.601	85.6	108.046	112.21	127.498	150.343	96.9563	86.9694	212.716	88.3576
gene10986	Csec_G09779	hypothetical protein B7P43_G09779	314.059	219.916	192.303	343.103	352.635	159.637	343.677	355.93	513.6	283.709	222.273	212.904	388.752	369.462	360.302	348.854	342.238
gene10987	Csec_G09780	hypothetical protein B7P43_G09780	0	0	0	0	0	0	0	0	0	0	0	0	0	0	0	0	0
gene10988	Csec_G09781	Tetraspanin	106.662	92.8837	93.9448	126.118	88.9306	98.4772	104.745	96.0042	104.622	99.6815	99.3249	97.6063	106.309	80.0624	103.347	98.7002	106.029
gene10989	Csec_G09782	hypothetical protein B7P43_G09782	0	0	0	1.5667	0	2.5915	1.6986	0	0	0	0	3.0502	0	0	2.2589	0.8509	1.1781
gene1099	Csec_G03683	Laminin subunit beta	176.782	195.329	276.79	229.518	277.908	308.908	296.117	170.05	232.071	262.797	241.601	251.336	186.199	112.381	507.133	21.2716	321.033
gene10990	Csec_G09783	hypothetical protein B7P43_G09783	0	0	0	0.7833	0	0	0	0	0	0	0	0	0	0	0	0	0
gene10991	Csec_G09784	Serine	118.019	124.3	124.839	141.001	126.603	116.618	126.826	136.857	134.424	123.382	148.719	111.637	160.408	127.806	97.1347	181.234	92.4809
gene10992	Csec_G09785	hypothetical protein B7P43_G09785	0	0	0	0	0	0	0	0	0	0	0	0	0	0	0	0	0
gene10993	Csec_G10913	hypothetical protein B7P43_G10913	2.9628	2.0489	1.8915	0	1.8527	1.0366	5.6619	1.532	3.1704	5.5766	3.7582	4.2703	1.8871	0.7345	2.2589	3.4035	1.7672
gene10994	Csec_G10914	Target of rapamycin complex 2 subunit MAPKAP1	208.385	193.28	247.157	187.218	213.68	202.656	176.651	230.308	194.661	220.972	199.724	192.162	207.586	188.771	164.338	123.375	197.921
gene10995	Csec_G10915	hypothetical protein B7P43_G10915	0	0	0	0	0	0	0	0	0	0	0	0	0	0	0	0	0
gene10996	Csec_G10916	hypothetical protein B7P43_G10916	0	0	0	0	0	0	0	0	0	0	0	0	0	0	0	0	0
gene10997	Csec_G10917	hypothetical protein B7P43_G10917	0	0	0	0	0	0	0	0	0	0	0	0	0	0	0	0	0
gene10998	Csec_G10918	hypothetical protein B7P43_G10918	0	0	0	0	0	0	0	0	0	0	0	0	0	0	0	0	0
gene10999	Csec_G10919	hypothetical protein B7P43_G10919	358.995	447.344	316.512	432.403	371.779	397.019	408.788	370.229	289.772	405.697	267.909	311.73	392.527	307.028	368.208	54.4553	318.676
gene11	Csec_G02280	hypothetical protein B7P43_G02280	21.7274	15.0253	9.4575	7.0501	24.0854	6.2196	15.8533	16.3411	10.7793	7.6678	18.7912	14.6409	13.21	16.8939	10.1653	0	14.7263
gene110	Csec_G00914	hypothetical protein B7P43_G00914	0	0	2.522	1.5667	0	1.5549	0	0	0	0	0	0	0	0	0	0	0.5891
gene1100	Csec_G03684	hypothetical protein B7P43_G03684	232.088	262.943	364.43	277.302	384.131	342.079	376.516	210.903	325.28	332.504	316.766	348.332	250.362	152.78	536.5	265.469	331.635
gene11000	Csec_G10920	hypothetical protein B7P43_G10920	2.469	4.7808	1.261	1.5667	2.4703	3.6281	1.6986	1.532	0.6341	0.6971	3.2213	3.6602	2.5162	0.7345	1.1295	3.4035	1.7672
gene11001	Csec_G10921	hypothetical protein B7P43_G10921	0.9876	0	0	0	0.6176	0	0	1.0213	0	0	1.0738	0.61	0	0.7345	0.5647	0.8509	0
gene11002	Csec_G10922	Gastrula zinc finger protein XlCGF57.1	120.488	108.592	115.382	96.3507	93.8712	109.88	104.745	125.112	129.351	104.561	128.854	107.977	98.7608	122.664	114.077	134.436	123.112
gene11003	Csec_G10923	hypothetical protein B7P43_G10923	206.904	217.184	219.415	219.335	193.918	211.467	188.541	188.944	177.541	151.265	150.33	187.282	217.022	128.541	185.798	41.6923	189.085
gene11004	Csec_G10924	Delta	325.416	363.339	305.793	397.936	318.668	313.572	325.559	312.014	219.389	319.957	235.158	227.545	314.525	177.019	297.051	29.7802	268.018
gene11005	Csec_G10925	hypothetical protein B7P43_G10925	234.557	381.779	315.251	391.67	290.26	273.145	345.375	303.332	245.387	360.387	308.176	284.278	331.509	365.055	220.247	222.926	279.21
gene11006	Csec_G10926	hypothetical protein B7P43_G10926	0	0	0	0	0	0	0	0	0	0	0	0	0	0	0	0	0
gene11007	Csec_G10927	COMM domain	492.322	684.335	393.433	419.086	319.903	335.341	552.6	569.897	630.903	394.544	322.135	372.734	337.171	842.492	275.027	734.295	526.611
gene11008	Csec_G10928	hypothetical protein B7P43_G10928	395.537	395.439	372.627	370.519	344.606	427.599	412.752	452.956	383.615	388.967	329.114	317.221	361.074	515.631	376.114	313.118	402.911
gene11009	Csec_G10929	hypothetical protein B7P43_G10929	0	0	0	0	0	0	0	0	0	0	0	0	0	0	0	0	0
gene1101	Csec_G03685	Vinculin	56.7874	66.9309	59.2672	95.5674	87.0779	45.0922	60.5822	74.0458	38.0444	85.7401	47.2464	53.6835	68.5664	47.0091	81.8868	28.0785	60.0832
gene11010	Csec_G10930	hypothetical protein B7P43_G10930	0	0	0	0	0	0	0	0	0	0	0	0	0	0	0	0	0
gene11011	Csec_G10931	hypothetical protein B7P43_G10931	0	0	0	0	0	0	0	0	0	0	0	0	0	0	0	0	0
gene11012	Csec_G10932	Chondroitin sulfate synthase 2	224.681	216.501	203.652	194.268	193.3	194.363	224.777	253.798	200.367	227.943	233.548	197.653	210.732	175.55	210.647	150.603	206.168
gene11013	Csec_G10933	hypothetical protein B7P43_G10933	0	0	0	0	0	0	0	0	0	0	0	0	0	0	0	0	0
gene11014	Csec_G10934	hypothetical protein B7P43_G10934	191.596	196.012	198.608	174.685	212.445	189.18	187.409	193.03	198.465	190.998	217.978	195.823	220.167	249.736	180.151	260.364	184.962
gene11015	Csec_G10935	Transmembrane protein 177	105.18	97.6645	100.25	77.5506	99.4293	89.1478	77.5679	124.601	109.695	122.685	120.264	102.487	117.003	124.868	59.2973	153.155	78.3437
gene11016	Csec_G10936	hypothetical protein B7P43_G10936	85.9218	86.737	85.7482	121.418	108.075	76.7086	106.444	102.132	59.6029	89.2254	80.5337	81.7453	96.8736	88.1421	64.3799	15.3155	89.5357
gene11017	Csec_G10937	hypothetical protein B7P43_G10937	15.3079	20.4891	25.8506	21.1502	30.2611	21.7686	31.1404	21.9584	14.5837	33.4595	19.3281	22.5715	16.9843	13.9558	16.3774	0.8509	20.6168
gene11018	Csec_G10938	Adipocyte plasma membrane	130.364	128.398	122.948	131.601	134.013	130.612	117.201	109.281	116.67	124.079	140.666	128.108	118.89	143.965	76.2394	31.482	120.166
gene11019	Csec_G10939	hypothetical protein B7P43_G10939	216.286	191.231	189.15	169.985	181.567	165.338	170.989	202.222	226.364	344.354	234.621	312.95	205.07	206.399	438.235	422.879	157.866
gene1102	Csec_G03686	U2 small nuclear ribonucleoprotein B	177.769	174.84	166.452	128.468	154.393	156.009	150.606	200.179	194.027	162.418	162.141	159.83	137.762	170.408	132.713	255.259	139.605
gene11020	Csec_G10940	hypothetical protein B7P43_G10940	0	0	0	0	0	0	0	0	0	0	0	0	0	0	0	0	0
gene11021	Csec_G10941	hypothetical protein B7P43_G10941	0	0	0	0	0	0	0	0	0	0	0	0	0	0	0	0	0
gene11022	Csec_G10942	Cullin	403.931	399.537	399.738	452.77	414.392	388.726	388.972	457.041	334.157	331.807	451.526	321.491	466.755	506.817	303.263	324.179	323.389
gene11023	Csec_G10943	hypothetical protein B7P43_G10943	0	0	0	0	0	0	0	0	0	0	0	0	0	0	0	0	0
gene11024	Csec_G10944	Glycosyltransferase	55.306	56.0034	66.8332	47.0003	45.7004	52.8667	47.5599	57.7046	63.4074	53.6747	57.9843	44.5329	49.0659	55.8233	37.2726	67.2182	43.0007
gene11025	Csec_G10945	CLP1	167.893	163.912	143.754	157.451	143.895	189.698	159.665	178.731	164.225	158.933	170.195	149.46	156.633	207.134	157.561	129.331	156.098
gene11026	Csec_G10946	hypothetical protein B7P43_G10946	19.2583	27.3187	50.4401	62.6671	118.574	38.8726	36.2361	14.2985	37.4104	50.8864	133.149	45.1429	79.8893	16.1594	41.7905	40.8415	31.8087
gene11027	Csec_G10947	Protein Malvolio	225.174	197.378	330.383	174.685	253.205	231.681	308.573	218.052	214.317	207.031	219.589	234.255	208.215	184.364	234.366	185.488	244.456
gene11028	Csec_G10948	hypothetical protein B7P43_G10948	369.365	315.531	461.527	331.352	329.784	347.262	283.094	361.037	373.469	340.172	433.271	342.842	368.623	309.232	256.39	368.424	282.155
gene11029	Csec_G10949	putative vacuolar protein sorting	161.968	207.622	176.541	221.685	197.006	160.673	182.879	182.306	138.862	205.637	182.006	141.529	212.619	207.869	176.762	216.97	159.044
gene1103	Csec_G03687	hypothetical protein B7P43_G03687	122.957	142.058	167.714	122.984	159.334	174.667	152.871	109.281	115.401	131.747	153.551	169.591	161.037	141.027	100.523	127.629	154.331
gene11030	Csec_G10950	Mariner Mos1 transposase	0	0	0	0	0	0	0	0	0	0	0	0	0	0	0	0	0
gene11031	Csec_G11529	Retinoid	19.2583	43.71	68.7247	61.8838	58.0519	126.984	28.8756	261.969	280.261	45.3098	49.9309	72.5947	72.9697	55.8233	56.4736	81.6829	39.4664
gene11032	Csec_G11530	CTD nuclear envelope phosphatase 1	40.9857	34.1484	25.8506	36.0336	30.2611	31.6164	34.5375	33.1929	24.7289	35.5508	41.3406	25.0116	33.3396	18.3629	38.9668	1.7017	34.754
gene11033	Csec_G11531	hypothetical protein B7P43_G11531	477.508	497.884	487.378	422.22	497.147	435.373	427.473	505.043	509.795	444.733	499.309	466.07	463.609	536.932	415.646	839.802	411.157
gene11034	Csec_G11532	hypothetical protein B7P43_G11532	0	0	0	0	0	0	0	0	0	0	0	0	0	0	0	0	0
gene11035	Csec_G11533	AP	564.417	583.938	595.824	536.587	578.049	651.505	559.395	667.944	650.56	681.738	602.929	605.769	639.743	643.437	594.667	783.645	547.817
gene11036	Csec_G11534	hypothetical protein B7P43_G11534	0	0	0	0	0	0	0	0	0	0	0	0	0	0	0	0	0
gene11037	Csec_G11535	hypothetical protein B7P43_G11535	174.806	142.74	145.015	157.451	155.629	154.972	144.378	170.561	136.326	172.177	143.35	134.819	171.101	116.788	159.256	29.7802	130.769
gene11038	Csec_G11536	Elongator complex protein 3	193.077	236.307	203.652	237.352	184.037	206.802	203.828	255.841	266.945	239.096	184.154	204.363	245.958	246.798	191.446	337.793	213.825
gene11039	Csec_G11537	Protein AATF	0	0	0	0	0	0	0	0	0	0	0	0	0	0	0	0	0
gene1104	Csec_G03688	hypothetical protein B7P43_G03688	17.7769	15.7083	15.132	14.8834	14.2042	26.9517	10.7576	20.9371	23.4607	18.821	19.865	14.6409	13.21	19.0975	29.3663	5.956	21.2058
gene11040	Csec_G11538	hypothetical protein B7P43_G11538	147.154	148.204	145.015	107.317	122.897	121.282	110.407	116.941	120.474	158.236	109.526	92.726	128.955	132.948	83.0162	68.9199	101.317
gene11041	Csec_G12577	hypothetical protein B7P43_G12577	640.463	574.376	565.56	489.587	426.126	694.524	528.82	424.87	544.669	503.287	530.449	611.87	509.53	614.057	712.697	416.072	569.023
gene11042	Csec_G12578	hypothetical protein B7P43_G12578	0	0	0.6305	0	0	0	0	0	0.6341	0.6971	0	0	0	0.7345	0	0	0
gene11043	Csec_G12579	hypothetical protein B7P43_G12579	412.82	485.591	393.433	390.103	314.962	492.904	387.839	389.123	469.215	383.39	416.628	419.707	378.059	376.073	449.53	409.265	356.376
gene11044	Csec_G12580	hypothetical protein B7P43_G12580	0	0	0	0	0	0	0	0	0	0	0	0	0	0	0	0	0
gene11045	Csec_G12581	hypothetical protein B7P43_G12581	0	0	0	0	0	0	0	0	0	0	0	0	0	0	0	0	0
gene11046	Csec_G12582	Solute carrier family 17 member 9	224.681	186.45	201.761	179.385	222.327	124.392	202.129	239.5	221.926	174.268	230.326	216.564	222.054	170.408	190.881	120.823	290.991
gene11047	Csec_G12583	hypothetical protein B7P43_G12583	104.686	94.2497	98.3583	82.2506	93.8712	96.9223	90.5902	101.621	128.717	102.47	110.6	101.877	105.68	83.0005	82.4515	74.0251	113.098
gene11048	Csec_G12584	Succinate dehydrogenase	835.022	1361.84	911.075	1556.49	1263.56	1093.62	1126.72	1156.65	1029.1	830.215	741.447	909.569	1507.83	1056.24	980.947	898.512	1093.87
gene11049	Csec_G12585	WD repeat	184.683	173.474	149.429	138.651	155.629	207.321	128.525	187.412	178.175	181.936	178.248	130.548	154.117	147.638	143.443	222.926	101.906
gene1105	Csec_G03689	Dual serine	479.483	392.024	431.894	368.169	357.575	456.105	358.397	439.168	429.902	433.58	406.427	398.356	418.947	377.542	308.346	311.416	342.827
gene11050	Csec_G12586	tRNA methyltransferase 10	59.2564	51.9056	64.3112	41.517	68.5507	50.7935	40.1994	72.5138	72.2844	61.3425	81.6075	61.614	62.9049	49.2127	55.3442	53.6044	37.1102
gene11051	Csec_G13157	hypothetical protein B7P43_G13157	0.9876	0.683	0	0.7833	0.6176	0	0.5662	1.0213	1.2681	0.6971	0.5369	0.61	0	0.7345	0	0	1.7672
gene11052	Csec_G13158	hypothetical protein B7P43_G13158	172.337	175.523	141.863	171.551	120.427	252.413	171.555	169.539	178.809	200.06	198.113	172.641	176.763	165.266	240.578	251.005	173.77
gene11053	Csec_G13159	hypothetical protein B7P43_G13159	54.8122	52.5886	30.8946	54.8337	35.2017	87.0746	37.3685	44.9381	47.5555	42.5215	45.0989	40.2626	52.2111	35.9914	72.2863	17.0173	55.9598
gene11054	Csec_G13160	Myosin regulatory light chain sqh	2005.83	2003.83	1679.03	1761.73	1576.05	1896.46	1817.47	2536.45	2184.38	1790.09	1545.71	1957.62	1673.9	2470.92	2020.63	2534.72	2146.5
gene11055	Csec_G13161	Kinesin	0	0	0	0	0	0	0	0	0	0	1.0738	0	0	0	0	0	0
gene11056	Csec_G13162	hypothetical protein B7P43_G13162	2208.29	2664.26	2337.27	2334.35	2021.32	2455.19	2446.5	2289.8	2577.51	2188.81	2052.54	2267.52	2367.11	2869.03	2680.24	3117.56	2611.26
gene11057	Csec_G13163	hypothetical protein B7P43_G13163	323.441	298.457	307.685	328.219	263.086	317.719	343.11	351.845	333.523	287.194	300.122	276.958	336.541	390.763	333.759	318.223	342.238
gene11058	Csec_G13164	hypothetical protein B7P43_G13164	379.735	245.869	303.902	376.003	403.893	252.413	356.699	300.268	299.283	303.227	622.257	319.661	392.527	362.852	368.773	251.856	362.266
gene11059	Csec_G13294	hypothetical protein B7P43_G13294	0	0	0	0	0	0	0	0	0	0	0	0	0	0	0	0	0
gene1106	Csec_G03690	MON2	627.624	508.812	779.931	485.67	418.715	402.202	395.766	540.789	444.486	653.158	736.615	671.043	410.14	344.489	416.211	248.452	362.855
gene11060	Csec_G13747	hypothetical protein B7P43_G13747	0	0	0	0	0	0	0	0	1.2681	0.6971	0	0.61	0	0	0	0	0
gene11061	Csec_G13748	hypothetical protein B7P43_G13748	2.9628	0	0.6305	0	0	0	0	0	0	0	0	0	0	0	0.5647	0	2.3562
gene11062	Csec_G13749	E3 ubiquitin	0	0	0	0	0	0	0	0	0	0	0	0	0	0	0	0.8509	0
gene11063	Csec_G13750	hypothetical protein B7P43_G13750	4.938	15.0253	17.0235	17.2335	9.8812	6.2196	23.7799	4.5959	4.4385	12.5473	21.4757	15.251	7.5486	12.4868	23.1542	5.1052	7.0686
gene11064	Csec_G13868	Protein Wnt	8.8885	5.4637	6.305	7.0501	8.0285	6.2196	9.059	4.0853	6.3407	8.3649	10.2009	3.6602	6.9195	6.6107	12.9889	1.7017	8.2467
gene11065	Csec_G13869	hypothetical protein B7P43_G13869	106.168	127.715	111.599	113.584	90.7833	126.466	110.407	129.197	126.181	94.1049	107.378	122.618	122.665	146.904	89.2283	189.743	100.728
gene11066	Csec_G13870	Proteasome subunit alpha type	401.462	390.658	389.65	471.57	452.681	373.177	437.664	408.018	403.271	391.058	484.276	417.267	441.593	467.153	452.919	684.094	430.007
gene11067	Csec_G13871	hypothetical protein B7P43_G13871	160.486	160.498	158.256	151.184	132.161	152.899	147.209	128.176	185.149	117.108	140.129	167.761	156.633	124.868	207.258	84.2355	216.182
gene11068	Csec_G13872	hypothetical protein B7P43_G13872	31.6034	17.7572	22.0676	27.4169	19.7624	39.9092	17.5519	20.4264	27.8992	23.0034	34.8979	23.7915	18.2424	31.5843	38.9668	10.2104	30.6306
gene11069	Csec_G13873	hypothetical protein B7P43_G13873	29.6282	34.8314	21.4371	21.9335	26.5557	23.3236	22.0814	31.661	25.363	23.7005	23.0863	28.6718	24.5329	19.0975	25.4131	10.2104	24.1511
gene1107	Csec_G03691	hypothetical protein B7P43_G03691	5.4318	2.0489	2.522	4.7	3.0879	3.1098	2.8309	3.064	2.5363	0.6971	3.2213	1.8301	3.1452	1.469	6.2121	11.0612	3.5343
gene11070	Csec_G13874	Pre	133.327	163.23	159.517	141.784	99.4293	163.265	130.223	138.9	184.516	134.535	179.859	140.919	135.875	142.496	144.572	144.647	164.934
gene11071	Csec_G13875	Vacuolar fusion protein MON1	190.114	172.108	160.778	163.718	185.89	182.96	165.893	187.923	180.077	170.086	202.945	161.66	201.296	156.452	145.702	193.146	161.989
gene11072	Csec_G13876	hypothetical protein B7P43_G13876	26.6654	11.6105	22.6981	27.4169	17.2921	23.3236	22.6476	16.8518	25.997	22.3064	25.2339	28.0618	14.4681	24.9736	28.2368	34.8854	27.0963
gene11073	Csec_G13877	hypothetical protein B7P43_G13877	11.3575	4.0978	6.9355	7.8334	4.323	7.7745	6.7943	4.0853	5.0726	13.9415	4.832	5.4904	10.0648	2.9381	9.0358	0	8.2467
gene11074	Csec_G13878	hypothetical protein B7P43_G13878	18.2707	6.1467	12.61	5.4834	1.2351	4.1464	7.3605	3.064	10.1452	0	0.5369	12.8108	3.1452	38.1949	12.4242	45.9466	4.7124
gene11075	Csec_G13879	Mediator of RNA polymerase II transcription subunit 20	119.501	90.8348	83.2262	96.3507	72.8737	110.916	93.9873	76.5991	129.351	110.138	73.0172	96.9963	91.8412	143.965	152.479	206.76	115.454
gene11076	Csec_G13880	Urocanate hydratase	730.335	540.228	530.252	380.703	238.383	321.347	505.041	823.185	702.554	250.249	286.7	394.695	403.221	378.276	499.792	538.597	401.733
gene11077	Csec_CG13881	hypothetical protein B7P43_CG13881	0	0	0	0	0	0	0	0	0	0	0	0	0	0	0	0	0
gene11078	Csec_G13882	hypothetical protein B7P43_G13882	1222.66	1062.7	1147.51	1005.81	1001.09	1220.08	1109.16	976.894	1072.22	1099.29	1075.39	1118.2	1024.72	887.297	1359.32	547.105	1230.53
gene11079	Csec_G13883	hypothetical protein B7P43_G13883	16.2955	12.9764	17.654	15.6668	11.1163	20.2137	19.2504	16.3411	20.2904	20.9122	16.1067	17.6911	23.2748	22.0355	9.6005	12.763	22.3839
gene1108	NA	NA	0	0	0	0	0	0	0	0	0	0	0	0	0	0	0	0	0
gene11080	Csec_G13884	hypothetical protein B7P43_G13884	0.4938	0.683	1.261	0.7833	0	1.0366	0.5662	1.0213	0	0.6971	1.0738	0	1.2581	0	1.1295	0	0
gene11081	Csec_G13885	hypothetical protein B7P43_G13885	8.3947	13.6594	9.4575	9.4001	7.4109	5.183	6.7943	9.7026	11.4133	9.062	11.8116	6.1004	10.0648	6.6107	2.8237	5.956	11.781
gene11082	Csec_G13886	hypothetical protein B7P43_G13886	1.4814	1.3659	1.261	0.7833	1.2351	1.5549	1.6986	3.064	0	2.0912	0	3.6602	0.629	0.7345	0.5647	0.8509	1.7672
gene11083	Csec_G13887	hypothetical protein B7P43_G13887	0	0	0	0	0	0	0	0	0	0	0	0	0	0	0	0	0
gene11084	Csec_G13888	hypothetical protein B7P43_G13888	0.4938	0	0	0	0	1.0366	0	1.0213	2.5363	0	0	0	0	0	0	0	0.5891
gene11085	Csec_G13889	hypothetical protein B7P43_G13889	6.9132	5.4637	8.827	2.35	1.2351	8.2928	3.9633	6.6386	6.3407	4.8795	10.2009	14.6409	1.2581	1.469	6.7768	2.5526	12.3701
gene11086	Csec_G13890	hypothetical protein B7P43_G13890	0	0	0	0	0	0	0	0	0	0	0	0	0	0	0	0	0
gene11087	Csec_G13891	Ubiquitin	34.0724	21.855	22.6981	15.6668	23.4678	29.5432	26.6109	37.2782	40.5807	23.7005	17.1805	22.5715	18.2424	25.7081	36.7079	121.674	39.4664
gene11088	Csec_G13892	hypothetical protein B7P43_G13892	70.6139	75.8095	88.2702	96.3507	98.1942	68.9341	83.2298	82.2163	90.6726	69.0103	84.8288	79.3051	97.5027	92.5492	73.4157	115.717	80.6999
gene11089	Csec_G13893	hypothetical protein B7P43_G13893	58.7626	77.1754	75.6602	74.4172	78.4318	65.8242	71.906	59.2366	61.5052	55.7659	73.5541	66.4943	94.9865	60.965	66.0742	65.5165	64.2065
gene1109	Csec_G04927	hypothetical protein B7P43_G04927	0	0	0	0	0	0	0	0	0	0	0	0	0	0	0	0	0
gene11090	Csec_G13894	hypothetical protein B7P43_G13894	41.9733	34.1484	33.4166	32.9002	27.1732	28.5066	23.7799	25.0224	29.1674	34.1566	26.3077	30.502	25.791	25.7081	23.7189	3.4035	15.9044
gene11091	Csec_G13895	hypothetical protein B7P43_G13895	59.7502	39.6122	44.1351	46.217	36.4368	37.3177	43.0304	55.1513	39.9466	36.9449	42.4144	48.1931	33.3396	39.6639	37.8373	10.2104	28.8635
gene11092	Csec_G17705	hypothetical protein B7P43_G17705	0.9876	2.7319	2.522	3.1334	1.2351	6.2196	4.5295	2.5533	5.0726	0.6971	1.0738	2.4402	0.629	2.2036	1.1295	0	5.8905
gene11093	Csec_G17706	hypothetical protein B7P43_G17706	6.9132	6.8297	3.783	6.2667	12.3515	14.5124	4.5295	8.6812	5.0726	8.3649	9.664	3.6602	12.581	2.2036	5.0826	0	5.8905
gene11094	Csec_G17782	hypothetical protein B7P43_G17782	1091.31	1050.41	1089.51	1210.26	1123.37	1160.99	1110.3	1136.22	1148.94	1084.65	1170.42	1184.09	1158.71	1140.71	1297.2	1196.31	1163.38
gene11095	Csec_G17783	hypothetical protein B7P43_G17783	84.9342	87.42	79.4432	107.317	82.1373	92.2576	69.6412	79.1524	73.5526	82.9518	86.9764	84.1854	85.5507	75.6553	79.0631	2.5526	71.2751
gene11096	Csec_G17796	hypothetical protein B7P43_G17796	42.4671	41.6611	37.1996	51.7004	32.7314	48.202	36.2361	38.2995	41.2148	48.7952	47.2464	34.1622	33.9687	47.7436	44.6142	61.2622	53.6036
gene11097	Csec_G17797	putative glutathione S	234.557	234.258	220.676	175.468	173.538	221.315	222.512	248.692	263.141	265.585	264.151	194.603	218.28	213.745	224.2	251.856	203.811
gene11098	Csec_G17903	hypothetical protein B7P43_G17903	42.9609	47.1248	19.5456	29.7669	22.2326	8.8111	48.1261	41.8742	36.1422	44.6127	24.1601	12.2008	26.4201	18.3629	24.8484	118.27	23.562
gene11099	Csec_G17904	Intraflagellar transport protein 81	337.762	290.262	311.468	357.203	364.368	358.664	310.838	329.376	280.895	302.53	332.336	346.502	358.558	334.205	281.803	221.225	285.69
gene111	Csec_G00915	hypothetical protein B7P43_G00915	1.4814	10.2445	5.044	11.7501	10.4988	5.183	1.1324	3.5746	5.0726	12.5473	17.1805	4.8803	11.3229	5.1416	11.2947	0.8509	12.9591
gene1110	Csec_G04928	hypothetical protein B7P43_G04928	0	0	0	0	0	0	0	0	0	0	0	0	0	0.7345	0	0	0
gene11100	Csec_G17905	hypothetical protein B7P43_G17905	0.9876	0.683	0.6305	1.5667	0	2.5915	1.1324	0.5107	0.6341	0.6971	1.6107	0.61	0	0.7345	1.6942	0	0.5891
gene11101	Csec_G17936	hypothetical protein B7P43_G17936	11.3575	15.0253	10.7185	5.4834	7.4109	14.5124	7.9266	8.6812	9.5111	8.3649	6.4427	9.7606	6.9195	6.6107	10.73	8.5086	10.6029
gene11102	Csec_G17943	Neuroguidin	4.4442	4.7808	3.1525	0.7833	3.7054	3.6281	2.8309	5.6173	6.9748	5.5766	1.6107	6.1004	3.7743	4.4071	2.8237	1.7017	5.8905
gene11103	Csec_G17945	Jerky protein homolog	5.9256	2.0489	0.6305	5.4834	1.2351	1.0366	1.6986	3.064	3.1704	2.7883	1.0738	3.0502	8.1776	4.4071	1.1295	2.5526	1.1781
gene11104	Csec_G18199	hypothetical protein B7P43_G18199	41.9733	54.6375	44.1351	39.1669	40.1423	42.5007	42.4642	40.8528	29.1674	52.9776	24.1601	32.9421	43.4044	53.6198	31.0605	14.4647	45.3569
gene11105	Csec_G18202	hypothetical protein B7P43_G18202	57.775	82.6392	69.9857	59.5338	58.6695	41.9824	58.8836	49.0234	57.7007	53.6747	57.9843	57.3437	51.582	33.7878	60.4268	35.7363	53.0146
gene11106	Csec_G01974	hypothetical protein B7P43_G01974	2.469	0.683	0	1.5667	1.8527	3.6281	1.6986	3.064	2.5363	4.1824	1.6107	2.4402	1.8871	4.4071	2.8237	1.7017	2.9453
gene11107	Csec_G01975	hypothetical protein B7P43_G01975	98.7607	88.1029	72.5077	80.6839	109.928	130.612	99.6492	83.2377	97.6474	119.2	85.3657	93.9461	81.7764	69.7792	81.322	9.3595	93.659
gene11108	Csec_G01976	hypothetical protein B7P43_G01976	213.323	149.57	155.734	166.068	179.714	165.338	145.511	212.945	151.544	198.666	142.276	149.46	179.908	154.983	134.972	93.595	126.646
gene11109	Csec_G01977	hypothetical protein B7P43_G01977	42.9609	61.4672	56.1147	57.9671	47.5532	55.9765	41.3318	74.5564	55.7985	52.9776	56.9105	51.8533	57.8725	62.434	43.4847	11.9121	45.3569
gene1111	Csec_G05171	hypothetical protein B7P43_G05171	0	0	0	0	0	0	0	0	0	0	0	0	0	0	0	0	0
gene11110	Csec_G01978	hypothetical protein B7P43_G01978	3205.28	2804.27	2670.81	2458.12	2144.83	2835.63	2597.67	2980.73	3177.98	2554.08	2603.92	2773.85	2725.04	4753.8	2456.04	4427.04	2928.17
gene11111	Csec_G01979	hypothetical protein B7P43_G01979	0	0	0	0	0	0	0	0	0	0	0	0	0	0	0	0	0
gene11112	Csec_G01980	Bone morphogenetic protein receptor type	438.004	459.638	392.172	401.07	350.782	444.184	383.31	445.807	410.88	414.759	427.365	437.398	425.237	602.304	435.412	342.047	497.748
gene11113	Csec_G01981	60S ribosomal protein L34	840.947	709.604	859.374	876.556	845.458	662.907	895.711	759.863	812.883	620.395	736.615	905.298	787.57	793.279	960.052	1606.43	863.548
gene11114	Csec_G01982	hypothetical protein B7P43_G01982	717.003	673.407	719.403	686.988	728.119	625.071	713.964	743.522	648.658	770.266	717.287	693.005	707.681	608.915	572.078	427.984	631.462
gene11115	Csec_G01983	Sentrin	0	0	0	0	0	0	0	0	0	0	0	0	0	0	0	0	0
gene11116	Csec_G01984	hypothetical protein B7P43_G01984	0	0	0	0	0	0	0	0	0	0	0	0	0	0	0	0	0
gene11117	Csec_G01985	hypothetical protein B7P43_G01985	0	0	0	0	0	0	0	0	0	0	0	0	0	0	0	0	0
gene11118	Csec_G01986	hypothetical protein B7P43_G01986	0	0	0	0	0	0	0	0	0	0	0	0	0	0	0	0	0
gene11119	Csec_G01987	Protein brunelleschi	357.514	295.725	427.48	262.419	294.583	390.281	315.367	387.081	325.28	322.048	273.815	380.055	274.265	452.463	294.228	235.689	292.758
gene1112	Csec_G05172	hypothetical protein B7P43_G05172	54.3184	36.1973	59.2672	50.917	54.3465	51.3118	48.1261	60.2579	38.6785	52.9776	38.1193	45.753	64.7921	57.2924	27.1073	27.2276	45.3569
gene11120	Csec_G01988	hypothetical protein B7P43_G01988	5.4318	1.3659	0	4.7	1.2351	0.5183	0.5662	0.5107	1.9022	1.3941	3.2213	2.4402	1.2581	4.4071	1.6942	1.7017	0
gene11121	Csec_G01989	Dihydrolipoyllysine	218.755	252.015	331.644	218.552	215.533	186.588	230.439	245.117	226.998	211.213	308.712	322.101	230.861	146.904	242.837	151.454	256.826
gene11122	Csec_G01990	hypothetical protein B7P43_G01990	310.602	352.412	292.553	319.602	331.637	289.73	302.911	265.543	283.431	269.767	272.204	264.757	277.411	205.665	253.002	22.9733	282.155
gene11123	Csec_G01991	hypothetical protein B7P43_G01991	0	0	0	0	0	0	0	0	0	0	0	0	0	0	0	0	0
gene11124	Csec_G01992	hypothetical protein B7P43_G01992	581.701	613.989	550.428	562.437	637.336	532.295	522.026	577.557	548.474	563.933	616.351	524.634	584.387	628.747	481.155	638.999	510.707
gene11125	Csec_G01993	hypothetical protein B7P43_G01993	20.2459	32.0995	27.7421	22.7168	15.4393	29.0249	28.8756	22.9797	22.1926	27.8829	23.6232	21.9614	24.5329	54.3543	16.9421	24.675	25.9182
gene11126	Csec_G01994	hypothetical protein B7P43_G01994	178.757	193.963	167.714	168.418	189.595	218.723	180.048	200.179	181.979	217.487	191.67	167.761	196.893	276.179	161.515	219.523	168.469
gene11127	Csec_G01995	hypothetical protein B7P43_G01995	267.148	278.651	240.852	222.468	239.619	256.041	202.696	302.822	259.336	255.129	243.212	231.815	261.055	240.187	219.118	228.882	222.072
gene11128	Csec_G01996	hypothetical protein B7P43_G01996	934.276	847.564	761.016	762.972	743.559	782.116	756.995	894.167	909.262	790.481	741.984	755.229	843.555	889.501	731.898	508.816	743.382
gene11129	Csec_G01997	COX assembly mitochondrial protein	0	0	0	0	0	0	0	0	0	0	0	0	0	0	0	0	0
gene1113	Csec_G05283	hypothetical protein B7P43_G05283	40.4919	50.5397	45.3961	47.7837	41.995	38.3543	34.5375	52.598	39.9466	47.401	41.3406	32.9421	32.0815	48.4782	37.8373	24.675	39.4664
gene11130	Csec_G01998	26S proteasome non	0	0	0	0	0	0	0	0	0	0	0	0	0	0	0	0	0
gene11131	Csec_G01999	hypothetical protein B7P43_G01999	0	0	0	0	0	0.5183	0.5662	0	0	0	0	0	0	0.7345	0	2.5526	0
gene11132	Csec_G02000	Protein pinocchio	1091.8	1645.95	1508.16	1188.33	1393.25	1430.51	1447.18	1066.77	1167.33	1468.73	1789.46	1709.94	1189.53	1694.53	1678.4	939.353	1753.6
gene11133	Csec_G02001	Enoyl	34.0724	27.3187	29.0031	28.2002	37.672	23.3236	19.2504	32.1716	30.4355	23.0034	25.7708	21.9614	30.8234	16.8939	22.5895	9.3595	22.973
gene11134	Csec_G02002	hypothetical protein B7P43_G02002	70.1201	60.1012	61.7892	94.0007	80.2846	45.6105	58.8836	93.4509	39.9466	75.981	70.8697	43.3128	69.8245	68.3101	31.6252	5.956	49.4803
gene11135	Csec_G02003	Succinate dehydrogenase	3388.48	4627.79	4115.29	6681.88	5668.71	3580.42	3294.09	4093.45	3210.95	3289.49	2330.11	3360.71	6588.03	3257.59	3658.36	1426.9	2644.25
gene11136	Csec_G02004	hypothetical protein B7P43_G02004	38.0229	42.344	62.4197	18.8001	13.5866	117.654	43.5965	23.4904	27.8992	31.3683	56.9105	98.8264	23.9039	21.301	58.7326	101.253	32.9868
gene11137	Csec_G02005	hypothetical protein B7P43_G02005	126.414	107.909	91.4228	92.434	75.344	119.209	88.3255	122.558	93.8429	108.046	115.969	106.757	98.1317	132.948	96.0052	96.9984	86.5904
gene11138	Csec_G19105	Serine	407.882	426.855	462.158	584.371	454.534	466.471	454.65	391.166	339.229	501.196	399.984	420.317	432.786	293.072	471.555	64.6656	455.925
gene11139	Csec_G02008	Cytidine deaminase	28.6406	31.4166	20.8066	22.7168	18.5272	23.3236	31.7066	37.7889	36.1422	21.6093	32.2135	29.2819	23.2748	33.7878	24.8484	2.5526	35.343
gene1114	Csec_G05284	hypothetical protein B7P43_G05284	133.327	170.059	148.798	134.734	138.337	141.496	145.511	136.857	150.275	147.78	125.096	148.24	117.632	144.7	177.327	138.691	176.126
gene11140	Csec_G02009	Ubiquitin conjugation factor E4 B	214.804	211.037	187.259	214.635	197.624	175.704	210.056	194.562	176.273	186.816	258.782	188.502	227.087	219.621	144.008	112.314	163.756
gene11141	Csec_G02010	UbiA prenyltransferase domain	212.335	221.282	202.391	180.951	220.474	198.509	214.586	213.456	175.638	179.148	187.912	170.201	195.634	159.39	208.388	161.664	189.674
gene11142	Csec_G02011	hypothetical protein B7P43_G02011	0	0	0	0	0	0	0	0	0	0	0	0	0	0	0	0	0
gene11143	Csec_G02012	hypothetical protein B7P43_G02012	1823.12	1690.35	1694.16	1926.23	1905.21	1653.38	1623.83	1890.98	1708.83	1806.12	1815.23	1696.52	2040.64	1943.53	1519.14	2013.14	1515.04
gene11144	Csec_G02013	hypothetical protein B7P43_G02013	369.365	305.97	357.495	711.272	573.108	364.366	453.517	416.699	335.425	466.342	310.86	404.456	696.987	514.897	442.753	50.201	369.335
gene11145	Csec_G02014	hypothetical protein B7P43_G02014	0	0	0	0	0	0	0	0	0	0	0	0	0	0	0	0	0
gene11146	Csec_G02015	hypothetical protein B7P43_G02015	13.3327	2.7319	12.61	15.6668	10.4988	2.5915	3.3971	7.1492	10.7793	1.3941	8.5903	9.7606	21.3877	27.1771	0.5647	27.2276	5.8905
gene11147	Csec_G02016	hypothetical protein B7P43_G02016	20.7397	17.7572	11.349	18.8001	20.3799	22.287	9.059	18.3838	18.3881	14.6385	24.697	21.3514	25.791	21.301	12.4242	11.0612	15.3153
gene11148	Csec_G02017	Actin	167.893	192.597	212.479	195.051	183.419	192.29	190.806	181.795	220.024	172.177	192.744	203.143	242.184	235.78	221.941	287.592	191.441
gene11149	Csec_G02018	DNA	119.007	116.105	96.4668	118.284	111.163	114.026	120.598	110.303	124.278	109.441	91.8084	108.587	152.859	185.833	114.077	69.7708	108.385
gene1115	Csec_G05285	hypothetical protein B7P43_G05285	218.261	177.572	165.191	327.436	222.944	152.381	191.372	222.137	167.395	185.422	150.867	125.668	222.054	140.293	193.705	11.0612	160.222
gene11150	Csec_G02019	Cytochrome c	283.937	264.309	250.94	287.485	234.06	222.869	298.382	296.694	286.601	224.458	207.24	242.796	254.136	376.808	240.013	689.199	215.004
gene11151	Csec_G02020	hypothetical protein B7P43_G02020	0	0	0	0	0	0	0	0	0	0	0	0	0	0	0	0	0
gene11152	Csec_G02021	hypothetical protein B7P43_G02021	14.3203	21.172	10.088	14.8834	9.8812	23.8419	23.7799	6.6386	15.2178	11.1532	10.2009	17.6911	10.0648	12.4868	23.1542	0	24.7401
gene11153	Csec_G02022	hypothetical protein B7P43_G02022	858.231	901.519	729.491	814.673	770.114	1017.43	993.095	812.461	690.506	780.025	800.505	755.229	768.698	759.491	855.011	382.038	786.972
gene11154	Csec_G02023	hypothetical protein B7P43_G02023	978.225	947.96	890.899	1084.92	840.518	951.083	1037.26	1031.53	1126.75	1116.71	907.346	892.488	1032.27	1134.83	1165.05	2360.3	1096.22
gene11155	Csec_G02024	Inhibitor of growth protein 3	115.55	112.69	100.88	144.134	127.838	100.032	103.613	129.197	106.524	114.32	116.505	114.687	132.1	135.151	115.206	268.022	96.6043
gene11156	Csec_G02025	hypothetical protein B7P43_G02025	0	0	0	0	0	0	0	0	0	0	0	0	0	0	0	0	0
gene11157	Csec_G02026	Carboxypeptidase B	2.469	2.0489	0.6305	2.35	1.2351	0	1.6986	3.064	0.6341	2.0912	1.0738	0	1.2581	0.7345	3.9532	0	0
gene11158	Csec_G02027	hypothetical protein B7P43_G02027	498.742	411.83	611.587	652.521	390.307	371.622	399.163	472.872	441.949	495.619	483.202	504.502	581.242	344.489	364.82	261.215	430.007
gene11159	Csec_G02028	hypothetical protein B7P43_G02028	149.623	114.056	168.975	184.085	114.869	93.2942	99.6492	131.75	92.5748	100.379	127.78	126.278	147.827	87.4076	99.9583	13.6138	146.085
gene1116	Csec_G05495	hypothetical protein B7P43_G05495	239.495	280.7	247.787	231.085	230.972	216.65	233.836	257.373	246.655	217.487	260.392	220.834	227.087	235.78	228.718	199.102	227.963
gene11160	Csec_G02029	Neuropeptide CCHamide	26.6654	23.2209	24.5896	32.1169	23.4678	33.1713	23.2137	30.129	18.3881	35.5508	27.9183	31.722	25.791	17.6284	33.8842	0.8509	35.9321
gene11161	Csec_CG02030	hypothetical protein B7P43_CG02030	0	0	0	0	0	0	0	0	0	0	0	0	0	0	0	0	0
gene11162	Csec_G02031	Neuropeptide CCHamide	24.6902	21.855	18.2846	25.0668	19.7624	34.7262	22.6476	24.5117	19.0222	34.8537	19.865	9.1506	29.5653	27.9117	24.8484	0.8509	20.0277
gene11163	Csec_G02032	hypothetical protein B7P43_G02032	0	0	0.6305	0	0	0	0	0	0	0	0.5369	0	0	0	0	0	0
gene11164	Csec_G02033	hypothetical protein B7P43_G02033	0.9876	2.0489	2.522	0.7833	1.2351	3.1098	1.6986	1.532	2.5363	2.7883	0.5369	1.8301	0.629	2.2036	2.2589	0	3.5343
gene11165	Csec_G02034	hypothetical protein B7P43_G02034	1233.52	1358.42	1390.26	1353.61	1484.03	1298.34	1412.08	1255.71	1263.08	1382.99	1190.83	1429.32	1246.15	1420.56	1278	775.988	1463.79
gene11166	Csec_G02035	hypothetical protein B7P43_G02035	0	0	0	0	0	0	0	0.5107	0	0.6971	0	0	0	0	0	0	0
gene11167	Csec_G02036	hypothetical protein B7P43_G02036	159.499	156.4	187.259	142.568	159.334	161.192	156.834	139.921	126.815	163.812	165.899	186.062	144.681	134.417	179.586	137.84	170.236
gene11168	Csec_G02037	hypothetical protein B7P43_G02037	3017.14	3404.6	3366.25	3269.66	2995.85	4052.6	3603.79	3100.73	3169.1	3173.08	3349.13	3211.86	3299.99	2744.16	4126.53	4718.89	3394.7
gene11169	Csec_G02038	2	227.643	180.987	218.154	227.952	219.856	232.717	215.718	185.88	215.585	211.213	240.527	229.985	230.861	186.567	193.14	305.46	194.387
gene1117	Csec_G05496	hypothetical protein B7P43_G05496	78.5148	107.226	97.0973	132.384	117.339	67.3792	99.6492	66.3859	64.6755	74.5869	67.1114	70.7646	72.9697	75.6553	102.782	31.482	92.4809
gene11170	Csec_G02039	hypothetical protein B7P43_G02039	2917.89	2402	3366.88	2686.85	2875.42	2280.01	3143.48	2034.47	2419.63	2951.41	3347.52	2876.34	3085.49	1853.19	3034.33	920.634	3037.73
gene11171	Csec_G02040	hypothetical protein B7P43_G02040	220.73	240.405	213.11	185.651	198.859	226.498	224.211	215.499	219.389	236.308	231.937	218.394	212.619	236.515	223.071	286.741	242.689
gene11172	Csec_G02041	hypothetical protein B7P43_G02041	127.401	117.471	108.446	113.584	108.693	113.508	92.2888	124.601	103.988	131.05	107.915	103.707	83.6636	107.24	99.3936	32.3328	127.235
gene11173	Csec_G02042	hypothetical protein B7P43_G02042	208.879	221.282	221.306	226.385	221.709	189.18	212.887	234.904	181.345	204.94	209.388	217.174	197.522	253.409	216.294	263.768	253.881
gene11174	Csec_G02043	Zinc finger HIT domain	0	0.683	1.261	1.5667	3.7054	2.0732	1.1324	1.0213	0	2.0912	0.5369	0.61	0.629	4.4071	1.1295	0	2.3562
gene11175	Csec_G02044	Meiotic nuclear division protein 1	14.8141	30.0506	17.0235	25.8502	22.2326	45.0922	21.5152	13.7878	17.12	31.3683	21.4757	19.5213	25.162	23.5046	15.2479	18.719	32.9868
gene11176	Csec_G02045	General transcription factor IIH subunit 5	0	0	0	0	0	0	0	0	0	0	0	0	0	0	0	0	0
gene11177	Csec_G02046	Hydroxyacyl	457.756	546.375	614.739	538.154	583.607	544.735	442.76	519.342	492.041	554.173	739.836	727.777	551.676	550.154	529.158	479.887	553.708
gene11178	Csec_G06979	hypothetical protein B7P43_G06979	22.715	18.4402	20.8066	57.1837	31.4963	25.9151	59.4498	28.0863	24.0948	19.5181	18.2543	21.3514	28.3072	40.3985	14.6831	11.9121	147.852
gene11179	Csec_G06980	hypothetical protein B7P43_G06980	0	0	0	0	0	0	0	0	0	0	0	0	0	0	0	0	0
gene1118	Csec_G05497	Fatty acyl	0.9876	4.7808	5.6745	7.8334	6.7933	11.9209	11.3238	6.1279	2.5363	3.4854	1.0738	1.2201	5.0324	4.4071	3.3884	7.6578	4.7124
gene11180	Csec_G06981	hypothetical protein B7P43_G06981	16.2955	25.9528	13.2405	28.2002	25.9381	24.8785	13.5885	18.3838	36.7763	31.3683	16.1067	19.5213	35.8558	34.5223	23.7189	11.0612	33.5759
gene11181	Csec_G06982	hypothetical protein B7P43_G06982	19.2583	11.6105	26.4811	25.8502	19.7624	23.8419	11.3238	20.9371	17.12	17.4268	22.5494	27.4518	16.3553	10.2832	24.2837	28.9294	10.6029
gene11182	Csec_G06983	hypothetical protein B7P43_G06983	396.03	340.801	329.122	316.469	313.727	391.836	277.433	389.123	325.914	375.723	285.626	256.827	298.798	248.267	245.66	180.383	330.457
gene11183	Csec_G06984	hypothetical protein B7P43_G06984	0	0	0	0	0	0	0	0	0	0	0	0	0	0	0	0	0
gene11184	Csec_G06985	hypothetical protein B7P43_G06985	0	0	0	0	0	0	0	0	0	0	0	0	0	0	0	0	0
gene11185	Csec_G06986	ATP	172.337	195.329	221.306	165.285	195.153	200.583	195.901	209.371	233.339	223.064	181.469	183.622	217.651	188.771	172.809	252.707	183.195
gene11186	Csec_G06987	hypothetical protein B7P43_G06987	0	0	0	0	0	0	0	0	0	0	0	0	0	0	0	0	0
gene11187	Csec_G06988	CLK4	1232.53	1243.69	1268.57	1201.64	1078.28	1272.95	1256.37	1205.67	1083.63	1173.17	1152.71	1205.44	1275.71	1502.09	1056.06	1144.41	1067.36
gene11188	Csec_G06989	hypothetical protein B7P43_G06989	132.339	117.471	133.036	141.784	143.895	142.533	99.083	131.75	147.739	125.473	133.686	139.699	145.31	130.744	119.159	131.033	118.399
gene11189	Csec_G06990	hypothetical protein B7P43_G06990	14.8141	34.1484	25.2201	13.3168	16.6745	35.7628	10.7576	18.8944	23.4607	55.0688	20.9388	15.251	10.6938	8.8142	2.2589	0	19.4387
gene1119	Csec_G05498	Fatty acyl	393.068	520.422	383.345	518.57	430.449	443.666	435.399	225.201	386.151	552.082	244.286	434.958	511.417	344.489	395.315	387.994	518.365
gene11190	Csec_G06991	Programmed cell death protein 2	83.4528	104.494	108.446	82.2506	72.2561	107.807	91.7226	84.7696	82.4296	112.229	100.399	114.687	55.3563	47.0091	46.8731	70.6217	99.5496
gene11191	Csec_G06992	hypothetical protein B7P43_G06992	0.4938	1.3659	0.6305	0	0	1.0366	0	1.0213	0	2.0912	2.6845	0	0	0	0	0	1.1781
gene11192	Csec_G06993	Replication protein A 70 kDa DNA	404.919	353.778	387.759	365.036	352.635	397.537	466.54	369.208	436.877	352.719	380.656	420.317	352.897	289.4	638.152	514.773	462.405
gene11193	Csec_G06994	hypothetical protein B7P43_G06994	303.689	203.525	256.614	221.685	234.678	266.407	228.74	317.631	302.453	247.461	286.7	241.576	213.248	224.762	233.801	354.81	274.498
gene11194	Csec_G06995	hypothetical protein B7P43_G06995	0	0	0	0	0	0	0	0	0	0	0	0	0	0	0	0	0
gene11195	Csec_G06996	hypothetical protein B7P43_G06996	0	0	0	0	0	0	0	0	0	0	0	0	0	0	0	0	0
gene11196	Csec_G07953	Ras	339.737	360.607	269.224	239.702	229.12	357.628	256.484	800.716	415.318	556.265	369.381	351.383	280.556	460.543	262.038	385.441	842.931
gene11197	Csec_G07954	hypothetical protein B7P43_G07954	6.9132	12.9764	15.132	15.6668	10.4988	13.9941	14.1547	14.2985	17.12	5.5766	18.7912	18.3012	20.1296	5.8761	16.9421	7.6578	18.2606
gene11198	Csec_G07955	Mitochondrial folate transporter	128.883	153.668	117.904	155.885	146.982	161.71	142.68	104.685	126.815	135.232	158.92	147.019	145.94	106.505	181.845	47.6484	141.961
gene11199	Csec_G07956	Protein argonaute	244.433	241.088	230.764	249.885	264.939	180.369	213.453	248.692	212.415	266.282	236.232	228.155	255.394	273.24	240.578	322.477	228.552
gene112	Csec_G00916	hypothetical protein B7P43_G00916	0	0.683	0	0.7833	0	0.5183	0	0	0	0	0	0	0	0	0	0	0
gene1120	Csec_G05499	hypothetical protein B7P43_G05499	7.4071	1.3659	0.6305	4.7	3.7054	0.5183	5.6619	3.064	1.9022	2.7883	2.6845	3.0502	5.6614	2.2036	3.9532	4.2543	1.7672
gene11200	Csec_G07957	hypothetical protein B7P43_G07957	0	0	0	0	0	0	0	0	0	0	0	0	0	0	0	0	0
gene11201	Csec_G07958	hypothetical protein B7P43_G07958	0	0	0	0	0	0	0	0	0	0	0	0	0	0	0	0	0
gene11202	Csec_G07959	hypothetical protein B7P43_G07959	0	0	0	0	0	0	0	0	0	0	0	0	0	0	0	0	0
gene11203	Csec_G07960	Proteasomal ubiquitin receptor ADRM1	538.246	555.253	626.088	634.505	645.982	575.833	567.321	690.924	650.56	565.327	629.237	604.549	629.678	536.198	530.288	552.211	545.461
gene11204	Csec_G07961	hypothetical protein B7P43_G07961	121.969	215.135	124.209	176.251	138.954	134.758	123.995	143.496	103.354	131.05	93.956	125.668	140.278	246.063	105.041	70.6217	187.907
gene11205	Csec_G07962	hypothetical protein B7P43_G07962	125.426	148.887	115.382	119.067	140.807	134.758	143.812	193.03	114.133	147.78	131.001	133.599	157.262	193.178	105.606	101.253	117.81
gene11206	Csec_G07963	hypothetical protein B7P43_G07963	46.9113	47.1248	52.9621	35.2503	46.9356	53.385	56.0527	73.0245	51.9941	56.463	57.9843	56.7337	44.6625	77.1243	51.9557	48.4992	61.2613
gene11207	Csec_G07964	hypothetical protein B7P43_G07964	10.3699	9.5616	11.9795	3.1334	5.5582	15.0307	10.7576	13.7878	13.9496	12.5473	10.7378	13.4209	10.6938	7.3452	10.73	9.3595	14.1372
gene11208	Csec_G07965	hypothetical protein B7P43_G07965	153.573	194.646	197.978	157.451	195.771	166.375	196.468	125.112	131.253	168.692	152.477	191.552	184.94	131.479	172.809	124.226	227.963
gene11209	Csec_G07966	hypothetical protein B7P43_G07966	0	0	0	0	0	0	0	0	0	0	0	0	0	0	0	0	0
gene1121	Csec_G05500	hypothetical protein B7P43_G05500	841.441	766.291	701.749	636.071	663.274	824.099	696.979	881.911	781.813	852.521	841.309	713.136	785.683	783.73	649.447	766.628	728.067
gene11210	Csec_G07967	hypothetical protein B7P43_G07967	143.697	182.353	167.083	160.584	122.897	150.826	181.747	137.368	145.837	155.447	162.678	193.382	146.569	179.957	223.071	76.5777	176.715
gene11211	Csec_G08358	hypothetical protein B7P43_G08358	474.545	437.1	503.771	504.47	488.501	554.582	513.533	428.955	420.391	471.222	505.215	466.68	484.997	479.64	505.439	365.021	494.803
gene11212	Csec_G08359	hypothetical protein B7P43_G08359	0	0	0	0	0	0	0	0	0	0	0	0	0	0	0	0	0
gene11213	Csec_G08360	hypothetical protein B7P43_G08360	0	0	0	0	0	0	0	0	0	0	0	0	0	0	0	0	0
gene11214	Csec_G08361	hypothetical protein B7P43_G08361	0	0	0	0	0	0	0	0	0	0	0	0	0	0	0	0	0
gene11215	Csec_G08362	hypothetical protein B7P43_G08362	18.7645	26.6358	16.393	12.5334	8.646	17.6222	13.5885	16.3411	16.4859	18.821	17.1805	20.7413	16.9843	14.6904	20.3305	28.9294	17.6715
gene11216	Csec_G08363	hypothetical protein B7P43_G08363	5.9256	12.2934	11.9795	8.6167	6.1757	10.8843	10.1914	9.1919	8.243	11.1532	9.664	7.3205	5.6614	10.2832	4.5179	11.0612	5.3015
gene11217	Csec_G08364	hypothetical protein B7P43_G08364	0	0.683	0	0	1.2351	0	0	0.5107	0.6341	0	0	0	0	0	0	0	0.5891
gene11218	Csec_G08801	hypothetical protein B7P43_G08801	51.3556	44.393	23.3286	52.4837	22.8502	62.1961	31.7066	33.7036	30.4355	27.1859	26.3077	40.2626	25.791	22.0355	60.4268	3.4035	46.535
gene11219	Csec_G08802	hypothetical protein B7P43_G08802	0	0	0	0	0	0	0	1.0213	0	0	0	0	0	0	0	0	0
gene1122	Csec_G05501	hypothetical protein B7P43_G05501	0	0	0	0	0	0	0	0	0	0	0	0	0	0	0	0	0
gene11220	Csec_G08803	hypothetical protein B7P43_G08803	0	0	0	0	0	0	0	0	0	0.6971	0	0	0	0	0	0	0
gene11221	Csec_G09144	hypothetical protein B7P43_G09144	24.6902	32.0995	16.393	30.5502	33.9665	29.0249	32.839	24.001	22.8267	25.7917	34.8979	24.4016	24.5329	18.3629	22.5895	15.3155	32.9868
gene11222	Csec_G09145	Pre	446.398	435.051	414.87	439.453	395.865	407.903	417.847	448.36	388.053	436.368	463.874	439.838	396.301	483.312	445.577	359.064	410.568
gene11223	Csec_G09146	hypothetical protein B7P43_G09146	419.239	303.238	345.515	441.803	222.327	655.651	431.436	463.169	547.206	321.351	379.582	425.808	400.075	316.577	786.113	206.76	554.886
gene11224	Csec_G09147	hypothetical protein B7P43_G09147	0	1.3659	0	0.7833	0.6176	0.5183	0.5662	0.5107	0	2.0912	0	0	0	0	0	5.956	0
gene11225	Csec_G09148	hypothetical protein B7P43_G09148	687.375	531.35	533.404	521.704	437.242	573.241	488.055	551.513	488.871	414.759	610.445	566.116	452.916	580.269	675.989	102.104	784.026
gene11226	Csec_G09149	hypothetical protein B7P43_G09149	0.4938	0	0	0.7833	0.6176	0	0	0.5107	1.2681	1.3941	0.5369	0.61	0.629	0	0.5647	0	0.5891
gene11227	Csec_G09150	Coiled	507.136	452.808	210.588	440.236	299.523	408.94	416.715	412.614	305.624	323.442	221.199	234.865	442.851	583.207	346.748	282.487	323.978
gene11228	Csec_G09151	hypothetical protein B7P43_G09151	32.591	25.2698	28.3726	32.1169	19.1448	29.5432	32.839	25.0224	22.1926	39.0361	19.3281	31.722	35.8558	22.0355	20.8952	13.6138	23.562
gene11229	Csec_G09152	FAD synthase	0	0	0	0	0	0	0	0	0	0	0	0	0	0	0	0	0
gene1123	Csec_G05502	hypothetical protein B7P43_G05502	265.173	267.724	255.984	270.252	218.621	327.566	252.52	279.331	252.361	293.468	221.736	239.135	262.314	232.107	285.192	29.7802	278.032
gene11230	Csec_G09153	hypothetical protein B7P43_G09153	0	0	0	0	0	0	0	0	0	0	0	0	0	0	0	0	0
gene11231	Csec_G09154	hypothetical protein B7P43_G09154	0	0	0	0	0	0	0	0	0	0	0	0	0	0	0	0	0
gene11232	Csec_G09155	tRNA	0	0	0	0	0	0	0	0	0	0	0	0	0	0	0	0	0
gene11233	Csec_G09156	hypothetical protein B7P43_G09156	7.9009	8.1956	3.783	3.9167	3.0879	6.2196	6.2281	10.2132	6.9748	6.2737	5.9058	1.8301	8.8067	4.4071	7.3416	25.5259	4.7124
gene11234	Csec_G09157	Glucose	73.0829	61.4672	56.1147	65.8005	51.2586	64.2693	63.9793	71.4925	60.237	55.7659	64.427	53.0734	62.2759	55.8233	49.6968	5.956	48.8912
gene11235	Csec_G09158	hypothetical protein B7P43_G09158	0	0.683	1.261	0	0	0	0	0	0.6341	0	0.5369	0	0	0	0	0	0.5891
gene11236	Csec_G09159	Inositol hexakisphosphate kinase 1	29.6282	51.9056	40.3521	56.4004	53.7289	39.3909	32.2728	35.2356	26.6311	48.7952	48.3202	42.7028	57.2435	57.2924	38.9668	60.4113	29.4525
gene11237	Csec_G09160	hypothetical protein B7P43_G09160	82.959	62.1501	83.8567	78.3339	75.344	121.282	83.2298	55.1513	71.0163	60.6454	123.485	106.757	74.8569	57.2924	105.606	24.675	94.8372
gene11238	Csec_G09161	hypothetical protein B7P43_G09161	752.557	767.657	1044.74	864.806	689.83	881.63	822.106	799.694	869.315	884.586	860.1	807.082	947.977	1449.94	759.006	793.005	815.246
gene11239	Csec_G09162	hypothetical protein B7P43_G09162	227.15	221.965	192.303	213.851	221.709	250.858	216.85	222.648	224.462	229.337	233.548	214.734	203.183	151.311	184.669	144.647	233.264
gene1124	Csec_G05503	hypothetical protein B7P43_G05503	643.92	588.719	633.024	575.754	568.785	596.046	599.594	711.861	589.055	579.965	584.138	560.626	648.55	764.633	566.431	938.503	626.75
gene11240	Csec_G09163	hypothetical protein B7P43_G09163	374.797	294.359	358.755	391.67	355.722	387.689	373.118	331.929	402.003	295.559	343.61	265.367	328.364	276.179	282.368	239.944	326.923
gene11241	Csec_G09164	Serine	0	0	0	0	0	0	0	0	0	0	0	0	0	0	0	0	0
gene11242	Csec_G09362	Beta	336.28	376.999	292.553	318.819	380.425	339.487	360.662	248.181	203.538	372.934	377.435	302.579	322.702	339.347	278.98	334.389	344.006
gene11243	Csec_G09363	mRNA	192.09	196.695	187.889	187.218	201.329	186.588	180.614	228.776	230.803	223.064	182.006	187.282	172.359	188.771	175.068	222.075	183.784
gene11244	Csec_G09364	hypothetical protein B7P43_G09364	0	0	0	0	0	0	0	0	0	0	0	0	0	0	0	0	0
gene11245	Csec_G09365	hypothetical protein B7P43_G09365	0	0	0	0	0	0	0	0	0	0	0	0	0	0	0	0	0
gene11246	Csec_G09557	hypothetical protein B7P43_G09557	18.7645	17.7572	25.2201	28.9835	25.9381	16.5856	19.8166	30.6396	24.7289	20.2151	35.9717	28.0618	23.2748	19.0975	24.2837	10.2104	28.8635
gene11247	Csec_G09558	hypothetical protein B7P43_G09558	0	0	0	0	0	0	0	0	0	0	0	0	0	0	0	0	0
gene11248	Csec_G10141	hypothetical protein B7P43_G10141	260.728	275.919	273.007	260.852	253.823	260.705	265.543	268.097	237.144	308.804	292.606	272.688	286.846	270.303	224.2	121.674	273.32
gene11249	Csec_G10142	hypothetical protein B7P43_G10142	709.596	785.414	800.737	707.355	860.898	742.726	746.803	690.924	729.185	639.914	802.653	736.317	696.358	683.836	840.328	810.873	761.053
gene1125	Csec_G05504	Peptidyl	3138.62	3364.99	3155.03	2357.85	2608.01	2892.64	2979.85	2968.98	3784.15	3165.41	3050.08	3433.3	3441.53	2879.31	3329.69	5859.05	3547.26
gene11250	Csec_G10143	hypothetical protein B7P43_G10143	0	0	0	0	0	0	0	0	0	0	0	0	0	0	0	0	0
gene11251	Csec_G10144	hypothetical protein B7P43_G10144	51.8494	56.6864	65.5722	43.0836	35.8193	66.8609	51.5232	63.8326	60.8711	69.7074	56.9105	43.3128	49.0659	53.6198	46.3084	47.6484	43.5897
gene11252	Csec_G10145	hypothetical protein B7P43_G10145	0	0	0	0	0	0	0	0	0	0	0	0	0	0	0	0	0
gene11253	Csec_G10146	hypothetical protein B7P43_G10146	520.963	453.491	473.507	398.719	495.294	463.361	490.886	563.259	443.218	543.02	539.576	428.858	423.979	493.596	432.023	503.711	418.815
gene11254	Csec_G10147	Sesquipedalian	77.5272	92.8837	70.6162	72.8505	87.0779	80.3367	65.1117	83.2377	81.1614	70.4044	56.3736	62.224	81.1474	88.8766	79.0631	67.2182	85.4123
gene11255	Csec_G10148	hypothetical protein B7P43_G10148	207.891	203.525	232.655	249.102	234.06	202.137	241.763	204.775	201.001	229.337	219.589	237.915	253.507	224.762	227.589	57.8587	255.059
gene11256	Csec_G10149	hypothetical protein B7P43_G10149	99.2545	73.0776	92.0533	114.368	114.869	105.215	95.1197	98.0468	92.5748	94.1049	78.923	92.726	101.906	90.3457	82.4515	11.0612	84.2342
gene11257	Csec_G10150	RING finger protein 157	263.197	300.506	248.418	248.319	300.758	293.358	309.705	253.798	244.752	259.311	266.835	260.487	303.202	233.577	303.263	228.031	253.292
gene11258	Csec_G10151	60S ribosomal protein L10	0	0	0	0	0	0	0	0	0	0	0	0	0	0	0	0	0
gene11259	Csec_G10152	hypothetical protein B7P43_G10152	0	0	0	0	0	0	0	0	0	0	0	0	0	0	0	0	0
gene1126	Csec_G05505	hypothetical protein B7P43_G05505	180.732	162.547	160.778	169.201	108.693	215.613	148.341	187.412	124.912	162.418	128.317	129.328	162.924	155.718	164.338	0.8509	169.058
gene11260	Csec_G10153	Mediator of RNA polymerase II transcription subunit 9	57.775	51.9056	46.6571	40.7336	50.641	32.1347	43.5965	44.4275	45.6533	57.16	36.5086	37.2124	46.5497	41.133	36.1431	25.5259	38.8773
gene11261	Csec_G10154	hypothetical protein B7P43_G10154	130.364	141.375	138.08	119.067	152.541	139.423	154.003	152.688	150.275	165.206	151.403	128.108	145.94	162.328	140.619	138.691	144.317
gene11262	Csec_G10155	DNA	117.031	105.177	166.452	133.951	124.75	126.466	92.2888	155.751	137.594	145.688	160.53	141.529	131.471	163.797	128.76	260.364	115.454
gene11263	Csec_G10156	Density	233.075	226.063	209.327	248.319	252.588	209.394	242.895	223.159	256.8	191.695	225.494	219.614	254.765	269.568	190.316	369.275	222.072
gene11264	Csec_G10157	hypothetical protein B7P43_G10157	224.681	284.798	235.808	238.918	229.12	260.705	242.329	278.821	244.118	246.764	232.474	225.715	284.33	279.117	230.412	253.557	226.195
gene11265	Csec_G10158	Transmembrane protein 120	273.567	280.017	300.749	278.085	285.319	304.761	283.661	293.63	283.431	298.348	348.442	317.221	276.782	218.886	286.886	279.934	285.101
gene11266	Csec_G10159	hypothetical protein B7P43_G10159	531.333	565.498	592.041	682.288	615.721	557.174	499.379	545.896	470.483	607.848	567.494	442.889	560.483	521.508	296.487	410.116	453.569
gene11267	Csec_G10160	hypothetical protein B7P43_G10160	0	0	0	0	0	0	0	0	0	0	0	0	0	0	0	0	0
gene11268	Csec_G10161	hypothetical protein B7P43_G10161	37.5291	38.9292	30.8946	41.517	35.8193	38.8726	33.4051	34.7249	18.3881	36.2478	24.697	28.0618	35.2268	25.7081	12.4242	0	37.6992
gene11269	Csec_G10162	hypothetical protein B7P43_G10162	0	0.683	0	0	0.6176	0.5183	0	1.0213	0	0	0.5369	0.61	0	0.7345	0.5647	0	0.5891
gene1127	Csec_G05506	hypothetical protein B7P43_G05506	37.0353	36.1973	34.0471	30.5502	29.6435	46.6471	36.8023	36.2569	15.8518	39.0361	31.1397	27.4518	42.7754	41.133	38.9668	13.6138	42.4116
gene11270	Csec_G10163	hypothetical protein B7P43_G10163	0	0.683	0	0	0.6176	0	0	1.0213	0.6341	0	0.5369	0	1.2581	0.7345	0.5647	2.5526	0
gene11271	Csec_G10164	hypothetical protein B7P43_G10164	12.8389	21.855	22.6981	24.2835	18.5272	17.6222	12.4562	9.1919	10.1452	11.1532	12.3485	9.7606	23.2748	10.2832	7.9063	4.2543	16.4934
gene11272	Csec_G10165	hypothetical protein B7P43_G10165	0	0	0.6305	0	1.2351	2.0732	0	0	0	0	0	0	0	0	0.5647	0	0
gene11273	Csec_G10166	Longitudinals lacking protein	175.794	167.327	132.405	130.818	127.838	150.826	169.857	180.774	149.007	156.842	197.039	147.63	179.279	167.47	155.303	153.155	129.002
gene11274	Csec_G10167	hypothetical protein B7P43_G10167	5.9256	6.8297	11.9795	10.1834	8.0285	9.8477	7.3605	10.7239	14.5837	6.2737	8.0534	12.2008	5.0324	10.2832	10.73	4.2543	12.3701
gene11275	Csec_G10168	hypothetical protein B7P43_G10168	1.9752	0	0.6305	2.35	1.8527	3.1098	0.5662	2.0426	1.9022	2.7883	2.6845	1.8301	1.2581	1.469	1.1295	4.2543	1.1781
gene11276	Csec_G10169	hypothetical protein B7P43_G10169	0.4938	0	0	0	0	0	0	0	0	0	0	0.61	0	0	0	0.8509	0
gene11277	Csec_G10170	hypothetical protein B7P43_G10170	7.4071	18.4402	7.566	17.2335	18.5272	12.4392	16.9857	13.7878	10.7793	14.6385	9.664	12.8108	15.0972	16.1594	13.5537	4.2543	14.1372
gene11278	Csec_G10171	hypothetical protein B7P43_G10171	1447.83	833.905	1284.33	874.99	952.298	823.581	841.923	1329.25	1415.89	811.394	1128.55	1240.21	1332.96	1077.54	841.457	1934.01	1050.87
gene11279	Csec_G10172	hypothetical protein B7P43_G10172	1.4814	0.683	3.1525	10.9667	4.9406	2.0732	3.9633	3.5746	1.9022	5.5766	4.2951	2.4402	5.0324	0.7345	2.2589	0.8509	2.3562
gene1128	Csec_G05507	hypothetical protein B7P43_G05507	37.5291	27.3187	37.1996	38.3836	22.8502	31.0981	36.8023	19.4051	19.0222	20.9122	26.8446	49.4132	27.6782	7.3452	31.6252	1.7017	30.0416
gene11280	Csec_G10173	hypothetical protein B7P43_G10173	25.6778	36.1973	28.3726	32.1169	23.4678	19.6954	31.1404	24.5117	19.0222	29.9742	24.1601	25.6217	25.791	16.1594	31.0605	19.5699	26.5073
gene11281	Csec_G10174	hypothetical protein B7P43_G10174	0	0	0.6305	0	0	0	0	0	0	0	0.5369	0	0	0	1.6942	0	0
gene11282	Csec_G12038	hypothetical protein B7P43_G12038	135.796	125.666	189.15	84.6006	85.8427	126.466	111.539	109.281	89.4044	150.568	131.001	159.83	96.2446	138.824	75.6747	66.3674	108.385
gene11283	Csec_G12039	hypothetical protein B7P43_G12039	0	0	0	0	0	0	0	0	0	0	0	0	0	0	0	0	0
gene11284	Csec_G12040	hypothetical protein B7P43_G12040	23.7026	15.0253	23.3286	28.9835	25.3205	20.732	18.6842	17.8731	21.5585	32.0654	20.9388	18.3012	25.162	11.0178	34.4489	11.9121	19.4387
gene11285	Csec_G12041	hypothetical protein B7P43_G12041	19.2583	23.2209	25.2201	19.5835	17.9096	17.1039	22.0814	22.9797	20.2904	38.339	17.7174	17.6911	16.9843	17.6284	12.4242	5.956	21.7949
gene11286	Csec_G12042	hypothetical protein B7P43_G12042	778.234	791.561	692.291	820.156	612.633	882.667	743.406	847.697	767.229	836.488	717.824	693.615	818.393	756.553	658.483	552.211	792.862
gene11287	Csec_G12043	hypothetical protein B7P43_G12043	211.348	182.353	249.679	231.085	213.68	208.357	208.924	250.734	202.269	232.823	250.191	227.545	224.571	206.399	189.187	228.031	214.414
gene11288	Csec_G12044	hypothetical protein B7P43_G12044	0	0	0	0	0	0	0	0	0	0	0	0	0	0	0	0	0
gene11289	Csec_G12045	hypothetical protein B7P43_G12045	12.8389	11.6105	21.4371	22.7168	17.9096	17.1039	20.3828	20.9371	8.243	11.8503	24.697	15.861	16.9843	8.0797	18.6363	1.7017	20.0277
gene1129	Csec_G05508	hypothetical protein B7P43_G05508	158.511	150.253	145.015	132.384	125.985	124.392	179.482	110.813	142.667	103.864	105.768	165.931	151.601	135.886	160.385	69.7708	177.304
gene11290	Csec_G12688	hypothetical protein B7P43_G12688	29.1344	30.0506	10.7185	21.1502	18.5272	0.5183	11.3238	24.5117	19.6563	24.3976	14.4961	3.0502	28.3072	26.4426	12.4242	1.7017	18.2606
gene11291	Csec_G12918	hypothetical protein B7P43_G12918	12.3451	1.3659	5.6745	6.2667	6.1757	6.7379	2.8309	6.1279	3.1704	5.5766	5.9058	0.61	3.1452	2.2036	15.2479	0	9.4248
gene11292	Csec_G12919	hypothetical protein B7P43_G12919	45.4299	84.0051	66.8332	47.0003	44.4653	71.5256	57.1851	65.8752	71.6503	83.6488	71.9434	79.9152	59.1306	52.8853	101.088	43.394	71.8642
gene11293	Csec_G12920	hypothetical protein B7P43_G12920	99.7483	82.6392	91.4228	73.6339	70.4034	89.1478	90.024	79.663	93.2088	112.229	79.9968	65.8842	99.3898	84.4695	72.851	11.0612	86.0014
gene11294	Csec_G12921	Protein peanut	326.898	400.22	337.949	329.002	308.169	358.146	439.363	322.738	357.618	407.091	396.226	381.275	344.719	338.613	452.919	270.575	374.047
gene11295	Csec_G12922	hypothetical protein B7P43_G12922	0.4938	0	0	0	1.2351	0	0	0	0	0	0	0	0	0.7345	0	0	0.5891
gene11296	Csec_G12923	hypothetical protein B7P43_G12923	0	0	0	0	0	0	0	0.5107	0	0	0	0	0	0	0	0	0.5891
gene11297	Csec_G13905	hypothetical protein B7P43_G13905	0	0	0.6305	0	0	2.0732	0	0	0	0	0.5369	0.61	0	0	0	0	0
gene11298	Csec_G13934	hypothetical protein B7P43_G13934	1.4814	1.3659	0.6305	0	0	0	1.1324	0	0	0	1.0738	0	1.2581	0	0	0	0
gene11299	Csec_G13935	hypothetical protein B7P43_G13935	101.724	96.9815	105.924	76.7672	45.7004	112.471	110.407	83.7483	104.622	67.6161	77.8492	101.266	78.6312	53.6198	132.148	17.8681	93.659
gene113	Csec_G00917	hypothetical protein B7P43_G00917	7.9009	9.5616	6.9355	11.7501	9.2636	5.7013	7.9266	12.7665	10.1452	8.3649	6.9796	13.4209	6.9195	15.4249	11.2947	12.763	7.6577
gene1130	Csec_G05509	hypothetical protein B7P43_G05509	1501.66	1729.28	1404.76	2082.9	1330.25	1692.25	1457.94	1735.74	1212.98	1336.29	1258.47	1181.04	1700.32	1928.11	953.84	265.469	1367.78
gene11300	Csec_G13936	hypothetical protein B7P43_G13936	0	0	0	0	0	0	0	0	0	0	0	0	0	0	0	0	0
gene11301	Csec_G13937	hypothetical protein B7P43_G13937	13.3327	12.9764	17.0235	9.4001	3.7054	9.3294	13.0223	20.9371	13.3155	6.9707	11.2747	14.0309	11.3229	16.8939	11.8595	3.4035	14.7263
gene11302	Csec_G13938	hypothetical protein B7P43_G13938	47.4051	54.6375	58.6367	52.4837	50.0235	58.568	65.1117	30.129	34.8741	50.1893	65.5007	56.7337	45.2916	83.0005	86.9694	63.8148	56.5489
gene11303	Csec_G13939	hypothetical protein B7P43_G13939	95.3041	120.203	76.9212	68.9338	82.7549	109.362	106.444	77.6204	91.3066	57.8571	47.7833	59.1738	88.0669	81.5314	83.0162	145.498	97.7824
gene11304	Csec_G13940	putative ferric	1045.38	943.18	1153.82	1044.97	1006.03	1051.11	1190.13	1205.16	1066.51	1028.88	1070.56	1130.4	1021.58	1302.3	1244.68	1335.86	1323.01
gene11305	Csec_G13941	hypothetical protein B7P43_G13941	0.4938	0.683	0.6305	3.1334	0.6176	1.0366	1.6986	1.532	1.2681	2.7883	1.6107	1.2201	1.2581	2.2036	1.1295	31.482	0.5891
gene11306	Csec_G13942	hypothetical protein B7P43_G13942	0	0	0	0	0	0	0	0	0	0	0	0	0.629	0	0	0	0
gene11307	Csec_G15086	hypothetical protein B7P43_G15086	265.173	236.307	226.981	141.784	209.357	219.241	142.113	192.008	208.61	178.451	208.851	236.085	145.94	105.77	222.506	93.595	135.482
gene11308	NA	NA	22.715	50.5397	45.3961	28.9835	38.2896	11.9209	29.4418	17.3625	34.8741	41.8244	37.5824	56.7337	20.1296	17.6284	45.7436	18.719	22.3839
gene11309	Csec_G15088	hypothetical protein B7P43_G15088	15.3079	22.538	18.9151	16.4501	18.5272	5.7013	14.7209	12.2559	18.3881	18.821	15.033	17.6911	14.4681	6.6107	18.6363	0	14.7263
gene1131	Csec_G05510	hypothetical protein B7P43_G05510	6.9132	4.7808	3.1525	4.7	8.646	11.4026	7.3605	4.5959	2.5363	19.5181	6.9796	6.7104	8.8067	1.469	10.1653	2.5526	8.8358
gene11310	Csec_G15089	hypothetical protein B7P43_G15089	27.1592	43.71	32.1556	25.0668	46.318	34.2079	38.5008	19.9158	24.0948	45.3098	49.394	24.4016	32.0815	18.3629	34.4489	20.4207	34.754
gene11311	Csec_G15090	hypothetical protein B7P43_G15090	0.9876	0	0.6305	0	0	0	0	0.5107	0.6341	0	0.5369	0	0	0	0	0	0
gene11312	Csec_G15124	Protein croquemort	299.739	305.287	311.468	321.169	352.017	328.085	311.97	241.032	365.861	332.504	430.05	373.954	278.04	226.966	332.63	302.057	387.595
gene11313	Csec_G15125	Intraflagellar transport protein 57	385.167	416.611	432.524	426.136	407.599	376.287	402.56	458.573	408.978	423.821	453.673	397.746	377.43	489.189	357.478	385.441	381.116
gene11314	Csec_G15126	cornichon	48.8866	64.882	54.2232	45.4337	71.6385	45.6105	50.957	49.5341	36.7763	64.8278	51.5416	46.363	65.4211	48.4782	57.0384	40.8415	47.1241
gene11315	Csec_G15127	1	8.3947	2.0489	7.566	10.9667	7.4109	6.7379	6.2281	9.7026	4.4385	7.6678	6.9796	6.7104	6.2905	1.469	3.9532	5.1052	5.8905
gene11316	Csec_G15128	hypothetical protein B7P43_G15128	18.7645	5.4637	8.827	12.5334	7.4109	17.1039	11.89	15.8305	16.4859	9.759	8.5903	7.3205	4.4033	9.5487	1.6942	11.9121	11.192
gene11317	Csec_G15129	Endoplasmic reticulum lectin 1	1244.88	1036.75	1176.52	1119.39	991.206	1113.31	1108.03	1303.21	1211.71	984.965	1217.67	1048.05	964.333	1051.83	1066.79	780.242	1165.14
gene11318	Csec_G15130	hypothetical protein B7P43_G15130	229.125	232.892	202.391	236.568	241.471	211.985	176.085	195.583	216.853	239.793	212.609	281.228	240.926	279.851	192.01	353.959	223.25
gene11319	Csec_G15131	Gamma	27.653	35.5144	30.8946	25.8502	30.8787	34.2079	34.5375	32.6823	32.9718	27.1859	45.0989	34.7722	34.5977	19.0975	20.8952	12.763	31.2197
gene1132	Csec_G05511	hypothetical protein B7P43_G05511	330.355	276.602	270.485	476.27	251.352	344.152	391.803	343.675	202.269	252.341	207.777	208.023	341.574	213.745	257.52	23.8242	341.649
gene11320	Csec_G15132	Spermatogenesis	58.2688	54.6375	54.8537	57.1837	36.4368	60.1229	60.5822	56.6833	53.8963	66.222	52.0785	50.6333	40.2592	53.6198	44.0494	17.0173	55.3708
gene11321	Csec_G15133	Jerky protein homolog	411.832	280.7	300.749	373.653	259.381	274.7	277.999	380.953	325.914	249.552	210.461	186.672	232.119	401.781	207.258	318.223	282.155
gene11322	Csec_G15134	hypothetical protein B7P43_G15134	0	0	0	0	0	0	0	0	0	0	0	0	0	0	0	0	0
gene11323	Csec_G15135	hypothetical protein B7P43_G15135	91.3537	83.3222	129.883	116.718	79.0494	91.221	119.466	94.4722	87.5022	108.743	105.768	111.027	85.5507	59.4959	121.418	112.314	112.509
gene11324	Csec_G15136	Multidrug resistance	369.859	395.439	540.971	441.803	508.263	395.982	430.87	360.016	378.542	439.853	518.1	439.228	481.223	201.992	415.081	405.011	403.5
gene11325	Csec_G15252	hypothetical protein B7P43_G15252	120.982	152.302	131.775	119.067	134.013	121.801	125.128	129.708	122.376	159.63	170.731	105.537	117.003	122.664	109.559	106.358	110.153
gene11326	Csec_G15253	hypothetical protein B7P43_G15253	0	0	0	0	0	0	0	0	0	0	0	0	0	0	0	0	0
gene11327	Csec_G15254	hypothetical protein B7P43_G15254	42.9609	53.2715	108.446	45.4337	45.7004	49.2386	67.3765	56.1727	67.8459	32.7625	33.2873	45.753	61.6468	136.62	55.9089	120.823	32.9868
gene11328	Csec_G15255	Cytochrome P450 18a1	137.277	79.2244	62.4197	48.567	104.37	49.2386	62.847	180.263	38.0444	18.1239	107.378	71.9846	35.2268	42.602	23.1542	49.3501	179.071
gene11329	Csec_G15256	hypothetical protein B7P43_G15256	215.298	222.648	228.872	204.452	211.828	179.851	202.696	232.351	255.532	204.94	219.052	222.054	227.716	200.523	199.352	188.041	198.51
gene1133	Csec_G05512	hypothetical protein B7P43_G05512	2.469	3.4148	2.522	3.9167	1.2351	0	1.6986	1.532	2.5363	0.6971	2.6845	2.4402	1.8871	1.469	1.6942	22.1225	2.3562
gene11330	Csec_G15257	hypothetical protein B7P43_G15257	119.501	124.3	112.229	128.468	137.101	96.9223	157.4	103.153	111.597	112.926	125.633	102.487	129.584	99.8944	88.0989	103.805	127.235
gene11331	Csec_G15258	hypothetical protein B7P43_G15258	82.959	124.983	35.3081	72.0672	47.5532	76.1903	52.6556	78.6417	55.1644	87.1342	45.6358	43.9228	54.0982	47.7436	105.041	226.33	128.413
gene11332	Csec_G15407	hypothetical protein B7P43_G15407	12.8389	15.7083	10.088	12.5334	9.2636	13.9941	14.7209	12.7665	12.0474	9.062	15.5698	10.9807	8.8067	3.6726	11.8595	14.4647	26.5073
gene11333	NA	NA	1.9752	2.0489	1.8915	2.35	0	6.7379	2.8309	1.532	3.1704	4.8795	3.7582	4.2703	3.1452	2.2036	2.8237	0.8509	4.1234
gene11334	Csec_G15409	hypothetical protein B7P43_G15409	10.8637	12.9764	12.61	21.1502	14.2042	5.7013	19.8166	9.7026	13.3155	12.5473	10.7378	13.4209	13.8391	12.4868	7.9063	11.9121	12.3701
gene11335	Csec_G15410	Angiopoietin	0	0	0	0	0	0	0	0	0	0	0	0	0	0	0	0	0
gene11336	Csec_G16338	hypothetical protein B7P43_G16338	584.663	512.909	416.131	471.57	422.42	511.045	473.9	378.399	415.952	437.762	412.869	444.109	432.786	390.029	585.067	410.116	409.39
gene11337	Csec_G16339	hypothetical protein B7P43_G16339	0	0	0	0	0	0	0	0	0	0	0	0	0	0	0	0	0
gene11338	Csec_G16340	Cleft lip and palate transmembrane protein 1	130.858	169.376	197.978	164.501	198.859	189.18	221.946	170.05	159.787	158.236	199.187	198.263	205.07	118.992	152.479	139.542	184.962
gene11339	Csec_G16524	hypothetical protein B7P43_G16524	0.4938	2.0489	0	0.7833	1.8527	0.5183	1.6986	0.5107	0.6341	0	0.5369	1.8301	0	1.469	1.1295	3.4035	2.9453
gene1134	Csec_G05513	hypothetical protein B7P43_G05513	123.945	105.177	71.2467	137.084	79.667	142.014	165.327	115.409	97.0133	79.4664	107.915	54.9035	148.456	101.363	68.8978	1.7017	118.399
gene11340	Csec_G16525	hypothetical protein B7P43_G16525	1.4814	0	0	0	1.8527	1.0366	0	0.5107	0	0.6971	0	0	0	2.9381	0	0	0
gene11341	Csec_G16526	Bumetanide	290.85	310.751	476.029	720.672	667.597	396.5	368.023	184.859	254.264	306.712	171.268	469.12	515.191	257.081	194.834	190.593	481.254
gene11342	Csec_G16625	hypothetical protein B7P43_G16625	64.6883	71.7117	72.5077	79.9006	83.99	72.5622	42.4642	80.6844	76.0889	32.7625	45.0989	41.4827	82.4055	174.081	55.3442	104.656	54.1927
gene11343	Csec_G16626	Transmembrane GTPase Marf	429.609	352.412	369.474	510.737	415.01	430.19	382.178	382.485	317.037	332.504	352.201	360.533	405.108	434.1	423.552	242.496	376.992
gene11344	Csec_G16627	hypothetical protein B7P43_G16627	11.8513	17.7572	10.088	13.3168	14.2042	17.6222	22.6476	11.2345	12.6815	8.3649	19.865	17.0811	20.7586	18.3629	12.9889	22.1225	16.4934
gene11345	Csec_G16628	hypothetical protein B7P43_G16628	326.404	307.336	443.243	329.002	314.345	354	341.412	258.394	335.425	306.712	274.888	426.418	307.605	288.665	455.742	608.367	339.293
gene11346	Csec_G16629	hypothetical protein B7P43_G16629	12.8389	3.4148	10.088	6.2667	4.323	9.8477	13.0223	9.7026	11.4133	4.8795	5.3689	8.5406	3.1452	9.5487	7.9063	4.2543	11.781
gene11347	Csec_G16630	Dipeptidyl peptidase 1	359.489	330.557	548.537	314.902	369.309	378.878	467.106	193.54	554.181	388.27	424.144	974.843	351.639	157.921	921.65	644.955	360.499
gene11348	Csec_G16631	hypothetical protein B7P43_G16631	35.5539	28.6847	44.7656	41.517	50.0235	29.5432	20.949	19.4051	51.9941	29.9742	48.3202	65.2742	45.9206	16.8939	71.1568	79.1303	24.1511
gene11349	Csec_G16632	Long	382.698	404.317	623.566	532.67	429.831	306.834	369.721	628.112	641.049	360.387	482.665	417.267	330.251	307.028	306.087	134.436	346.362
gene1135	Csec_G05514	hypothetical protein B7P43_G05514	12.3451	6.1467	11.349	33.6836	11.7339	10.8843	19.2504	18.8944	14.5837	18.821	9.664	4.8803	13.21	5.1416	4.5179	7.6578	10.6029
gene11350	Csec_G16633	U2 snRNP	1305.62	1241.64	1191.02	1222.01	1025.79	1379.2	1208.81	1163.28	1351.21	1203.85	1172.03	1260.34	1178.84	1191.39	1510.67	1135.9	1371.9
gene11351	Csec_G16634	Guanine nucleotide exchange factor DBS	184.189	198.744	146.907	213.068	199.476	180.369	198.732	183.327	143.301	203.546	147.645	134.209	191.86	154.249	181.28	92.7441	203.222
gene11352	Csec_G16635	hypothetical protein B7P43_G16635	137.277	98.3475	102.141	101.051	106.223	120.246	113.238	133.793	138.862	124.776	103.62	105.537	112.6	132.948	112.947	87.6389	118.988
gene11353	Csec_G16636	Apolipoprotein D	13.8265	12.9764	113.49	16.4501	11.1163	38.8726	37.3685	12.2559	11.4133	9.759	1.6107	104.317	20.1296	2.2036	91.4873	13.6138	58.316
gene11354	Csec_G16637	Aspartyl	4664.96	5909.04	5263.43	5631.42	4789.28	4595.26	4400.42	4947.79	4229.91	3900.13	3407.65	4056.76	5896.08	5062.3	4370.49	3226.47	3839.43
gene11355	Csec_G16638	hypothetical protein B7P43_G16638	22.715	24.5869	29.6336	37.6003	25.9381	22.8053	26.6109	33.7036	38.0444	29.2771	31.6766	34.7722	33.3396	27.1771	28.2368	74.0251	38.2883
gene11356	Csec_G16639	hypothetical protein B7P43_G16639	23.7026	29.3676	26.4811	21.9335	24.0854	27.47	29.4418	45.9594	21.5585	25.0947	24.1601	22.5715	22.0167	26.4426	29.931	4.2543	25.3292
gene11357	Csec_G16640	hypothetical protein B7P43_G16640	35.0601	36.1973	20.1761	12.5334	20.3799	27.9883	20.949	36.7676	22.8267	35.5508	24.1601	15.251	20.1296	33.7878	16.3774	15.3155	17.0825
gene11358	Csec_G16641	Glutaminase kidney isoform	398.5	454.857	377.04	458.253	346.459	571.168	456.348	408.018	388.687	450.31	372.066	383.715	408.882	310.701	559.654	94.4459	396.431
gene11359	Csec_G16642	hypothetical protein B7P43_G16642	0	0	0	0	0	0	0	0	0	0	0	0	0	0	0	0	0
gene1136	Csec_G05515	hypothetical protein B7P43_G05515	33.0848	37.5633	37.1996	40.7336	34.5841	35.7628	39.067	26.0437	20.2904	25.0947	28.9921	23.7915	32.7106	22.77	31.0605	0.8509	37.1102
gene11360	Csec_G16643	hypothetical protein B7P43_G16643	0	0	0	0	0	0	0	0	0	0	0	0	0	0	0	0	0
gene11361	Csec_G16644	hypothetical protein B7P43_G16644	1.4814	6.1467	3.783	2.35	1.2351	1.0366	2.8309	2.5533	0	4.1824	2.1476	1.2201	1.2581	1.469	6.7768	4.2543	4.1234
gene11362	Csec_G16645	hypothetical protein B7P43_G16645	48.3927	65.565	59.8977	47.7837	58.0519	48.7203	60.5822	28.597	53.8963	49.4922	44.0251	57.9537	34.5977	21.301	68.8978	11.0612	72.4532
gene11363	Csec_G16646	hypothetical protein B7P43_G16646	84.4404	84.6881	71.8772	86.1673	98.1942	95.3674	78.1341	71.4925	65.9437	41.8244	79.4599	96.3862	49.0659	118.992	146.267	282.487	103.673
gene11364	Csec_G17248	hypothetical protein B7P43_G17248	0.9876	4.0978	1.261	0.7833	0.6176	1.5549	0.5662	0	0	1.3941	1.0738	6.7104	0	0	2.8237	2.5526	1.1781
gene11365	Csec_G17249	hypothetical protein B7P43_G17249	7.4071	5.4637	25.8506	14.8834	10.4988	8.2928	13.5885	22.4691	24.0948	13.9415	12.8854	20.1313	6.2905	9.5487	10.1653	3.4035	5.3015
gene11366	Csec_G17250	hypothetical protein B7P43_G17250	10.8637	0.683	24.5896	9.4001	13.5866	15.549	27.1771	24.001	27.2652	24.3976	18.2543	14.0309	10.6938	6.6107	66.6389	15.3155	10.6029
gene11367	Csec_G17353	hypothetical protein B7P43_G17353	12.3451	4.7808	2.522	3.1334	0.6176	2.5915	1.6986	5.1066	5.7067	4.8795	4.2951	4.2703	2.5162	2.9381	1.6942	0.8509	2.9453
gene11368	Csec_G17354	hypothetical protein B7P43_G17354	32.591	21.855	29.0031	7.0501	9.2636	4.1464	17.5519	18.8944	34.24	12.5473	25.2339	17.0811	13.8391	12.4868	9.6005	10.2104	11.192
gene11369	Csec_G17355	hypothetical protein B7P43_G17355	471.582	427.538	416.762	463.737	453.299	489.795	476.165	451.935	408.344	475.404	396.763	379.445	451.028	429.693	409.999	125.928	412.335
gene1137	Csec_G05516	hypothetical protein B7P43_G05516	0	0	0	0	0	0.5183	0.5662	0	0.6341	0	0.5369	0	0	0	0	0	0
gene11370	Csec_G17356	hypothetical protein B7P43_G17356	0	0	0	0	0	0	0	0	0	0	0	0	0	0	0	0	0
gene11371	Csec_G17357	hypothetical protein B7P43_G17357	0.4938	0	1.261	0	0	0	0	0	0	0	0	0	0	0	0	0.8509	0.5891
gene11372	Csec_G17552	hypothetical protein B7P43_G17552	86.4156	98.3475	112.86	114.368	104.37	101.587	107.01	102.643	100.184	96.8932	76.2386	104.927	117.632	89.6111	119.159	150.603	114.276
gene11373	Csec_G17553	hypothetical protein B7P43_G17553	0	0	0	0	0	0	0	0	0	0	0	0	0	0	0	0	0
gene11374	Csec_G17554	hypothetical protein B7P43_G17554	354.057	327.142	292.553	283.569	308.787	298.541	315.367	343.164	309.428	342.96	266.298	300.139	320.186	315.108	263.167	205.058	335.17
gene11375	Csec_G17555	Kinesin	34.0724	35.5144	40.3521	28.9835	26.5557	28.5066	28.3094	44.4275	31.0696	40.4303	42.4144	51.2433	21.3877	19.832	41.7905	33.1837	38.2883
gene11376	Csec_G17556	U6 snRNA	164.93	167.327	168.975	151.968	210.593	138.905	204.96	183.327	168.03	146.386	183.617	161.66	146.569	155.718	140.619	325.881	176.126
gene11377	Csec_G17557	hypothetical protein B7P43_G17557	5.9256	11.6105	13.871	13.3168	8.646	18.1405	8.4928	13.2772	13.3155	11.8503	9.1272	10.9807	11.9519	13.9558	9.6005	17.8681	17.0825
gene11378	Csec_G17558	Coiled	572.318	633.112	648.786	648.605	715.15	692.969	573.549	617.389	599.834	629.457	710.307	590.518	657.357	610.384	650.576	393.099	554.886
gene11379	Csec_G17559	Calcium uptake protein 1	684.905	725.996	755.972	719.889	749.117	682.084	707.736	721.563	698.749	767.478	692.59	726.557	705.164	681.632	670.907	720.681	645.6
gene1138	Csec_G05517	hypothetical protein B7P43_G05517	161.474	144.789	183.476	146.484	134.013	147.197	153.437	163.411	135.692	181.239	142.276	163.49	159.149	175.55	156.997	117.419	154.92
gene11380	Csec_G17560	hypothetical protein B7P43_G17560	0	0	0	0	0	0	0	0	0	0	0	0	0	0	0	0	0
gene11381	Csec_G17561	Proteasome assembly chaperone 4	28.6406	35.5144	18.9151	25.8502	35.8193	33.6896	32.2728	40.3422	40.5807	36.2478	33.8242	40.2626	33.9687	44.0711	32.7547	53.6044	32.9868
gene11382	Csec_G17562	hypothetical protein B7P43_G17562	3589.95	4545.16	4244.54	4800.3	4595.37	3711.04	3992.76	3539.39	3202.71	4554.68	1982.2	3057.52	4670.06	2680.25	2984.63	1569.84	3259.22
gene11383	Csec_G17563	Bifunctional 3	1806.33	1661.66	1842.33	2257.58	2820.46	1834.27	1820.3	1371.63	1717.07	1721.07	1747.04	2130.87	2084.67	962.218	1978.27	1374.14	1717.08
gene11384	Csec_G17564	hypothetical protein B7P43_G17564	0	0	0	0	0	0	0	0	0	0	0	0	0	0	0	0	0
gene11385	Csec_G17565	hypothetical protein B7P43_G17565	89.3784	70.3458	115.382	53.267	66.0804	61.6778	82.6636	78.1311	81.1614	82.9518	88.0502	54.2935	80.5183	52.8853	49.6968	34.0345	47.1241
gene11386	Csec_G17623	hypothetical protein B7P43_G17623	6.4194	6.8297	6.305	4.7	10.4988	6.7379	3.3971	10.7239	3.8044	4.8795	7.5165	5.4904	5.0324	11.0178	8.471	8.5086	8.8358
gene11387	Csec_G17624	Golgi phosphoprotein 3	363.933	360.607	375.779	370.519	411.304	364.366	385.008	348.271	358.252	367.358	369.918	380.055	362.962	311.435	390.798	391.397	351.074
gene11388	Csec_G17651	hypothetical protein B7P43_G17651	15.3079	7.5127	10.088	17.2335	11.1163	13.9941	10.7576	12.7665	10.1452	3.4854	17.7174	12.8108	15.0972	5.8761	17.5068	11.0612	9.4248
gene11389	Csec_G18024	SWI	82.4652	99.7134	98.3583	77.5506	90.1657	91.7393	95.6859	93.9615	76.7229	96.8932	96.6404	90.8959	96.2446	99.1599	110.124	90.1915	105.44
gene1139	Csec_G05518	Major facilitator superfamily domain	191.102	210.354	127.992	123.768	123.515	177.259	133.621	183.838	167.395	195.181	165.899	125.668	193.747	135.151	143.443	80.832	150.208
gene11390	Csec_G18050	hypothetical protein B7P43_G18050	0	0.683	0.6305	2.35	0.6176	2.0732	1.6986	0.5107	1.2681	1.3941	1.0738	0	0.629	2.2036	0	0	1.7672
gene11391	Csec_G18051	hypothetical protein B7P43_G18051	7.9009	13.6594	2.522	5.4834	7.4109	16.5856	11.3238	6.6386	10.7793	5.5766	8.5903	7.3205	6.2905	8.0797	3.3884	0	5.3015
gene11392	Csec_G18069	hypothetical protein B7P43_G18069	0	0	0	0	0	0	0	0.5107	0	0	0	0	0	0	0	0	0
gene11393	Csec_G18070	hypothetical protein B7P43_G18070	0.9876	3.4148	1.261	0	1.2351	0	0	0.5107	0.6341	2.0912	0.5369	0.61	0.629	0	0	0.8509	0.5891
gene11394	Csec_G18086	hypothetical protein B7P43_G18086	11.3575	7.5127	9.4575	10.9667	8.0285	7.7745	11.3238	12.7665	17.12	7.6678	9.1272	4.8803	8.1776	4.4071	7.9063	54.4553	8.8358
gene11395	Csec_G18128	hypothetical protein B7P43_G18128	0	0	0	0	0.6176	1.5549	0	0	0	0	0	0	0	0	0.5647	3.4035	0
gene11396	Csec_G18147	hypothetical protein B7P43_G18147	54.3184	56.0034	62.4197	50.917	50.0235	63.2327	49.2584	53.1087	61.5052	53.6747	62.8163	77.475	67.3083	56.5579	37.8373	4.2543	48.3022
gene11397	Csec_G18222	hypothetical protein B7P43_G18222	134.808	81.9562	132.405	132.384	87.0779	120.764	117.767	118.984	133.155	96.1962	82.1444	84.1854	137.762	112.381	113.512	154.006	76.5766
gene11398	Csec_G18238	hypothetical protein B7P43_G18238	1.4814	2.7319	2.522	1.5667	1.8527	3.1098	3.9633	0.5107	2.5363	2.7883	3.2213	0.61	4.4033	2.9381	2.2589	0	5.8905
gene11399	Csec_G18252	hypothetical protein B7P43_G18252	88.3908	22.538	56.7452	11.7501	7.4109	16.5856	8.4928	20.4264	83.0637	44.6127	70.8697	65.2742	13.21	8.8142	20.8952	13.6138	20.6168
gene114	Csec_G00918	hypothetical protein B7P43_G00918	0	0.683	0	0	0	0	0	0.5107	0	0.6971	1.6107	0	0	0	0	0	0
gene1140	Csec_G05519	hypothetical protein B7P43_G05519	0	0	0	0	0	0	0	0	0	0	0	0	0	0	0	0	0
gene11400	Csec_G18319	putative uncharacterized protein ART2	0	0	0.6305	0	0	0	0	1.0213	0	0	0.5369	0	0	0	0	0.8509	1.1781
gene11401	Csec_G18321	hypothetical protein B7P43_G18321	0	2.0489	1.261	0.7833	0	1.0366	1.1324	0	0.6341	1.3941	1.6107	1.2201	0	0.7345	0	0	0
gene11402	Csec_G18416	Kelch	0.4938	0	0	0	0	0.5183	0	0	0	0	0	0	0	0	0	0	0
gene11403	Csec_G00738	hypothetical protein B7P43_G00738	14.3203	59.4183	27.7421	37.6003	17.2921	22.8053	33.9713	15.3198	18.3881	16.0327	26.3077	12.2008	40.8882	21.301	16.3774	11.9121	20.0277
gene11404	Csec_G00739	Venom dipeptidyl peptidase 4	15.8017	423.44	6.305	5.4834	9.2636	14.5124	23.7799	17.3625	1.9022	6.2737	26.3077	28.0618	478.707	968.829	197.093	490.948	18.2606
gene11405	Csec_G00740	hypothetical protein B7P43_G00740	0	2.7319	1.261	0	0	2.0732	0.5662	0.5107	0	0.6971	1.0738	0.61	1.8871	2.2036	1.6942	0.8509	0
gene11406	Csec_G00741	hypothetical protein B7P43_G00741	22.2212	23.2209	23.9591	33.6836	24.7029	27.9883	29.4418	34.2143	15.8518	29.9742	25.2339	18.9112	22.0167	14.6904	28.8016	1.7017	28.8635
gene11407	Csec_G00742	hypothetical protein B7P43_G00742	13.3327	11.6105	11.9795	14.8834	13.5866	19.1771	14.1547	18.8944	10.1452	21.6093	16.6436	15.861	15.0972	10.2832	18.0716	0	14.7263
gene11408	Csec_G00743	hypothetical protein B7P43_G00743	6.4194	3.4148	4.4135	6.2667	4.323	7.7745	5.6619	6.1279	1.9022	4.1824	5.9058	4.2703	4.4033	3.6726	4.5179	11.0612	10.0139
gene11409	Csec_G00744	hypothetical protein B7P43_G00744	343.687	381.779	332.274	246.752	285.319	333.268	264.41	296.183	378.542	388.967	331.262	242.186	315.783	271.037	237.754	291.846	272.73
gene1141	Csec_G05520	hypothetical protein B7P43_G05520	0	0	0	0	0	0	0	0	0	0	0	0	0	0	0	0	0
gene11410	Csec_G00745	hypothetical protein B7P43_G00745	43.9485	21.172	44.7656	41.517	27.1732	40.4275	58.8836	27.065	72.2844	51.5834	55.2998	48.1931	38.372	49.2127	44.6142	32.3328	79.5218
gene11411	Csec_G00746	hypothetical protein B7P43_G00746	520.963	520.422	576.279	640.771	508.881	474.764	528.254	475.936	449.558	506.772	627.089	466.68	629.678	608.915	436.541	398.204	445.322
gene11412	Csec_G00747	hypothetical protein B7P43_G00747	1069.58	1144.66	783.083	1312.09	910.921	894.069	947.234	748.628	1014.52	527.685	647.491	694.225	1371.33	764.633	812.656	217.821	685.066
gene11413	Csec_G00748	hypothetical protein B7P43_G00748	179.251	220.599	105.924	173.118	146.365	153.935	146.077	137.368	183.247	81.5576	141.202	117.128	230.861	131.479	94.8757	17.0173	81.878
gene11414	Csec_G00749	hypothetical protein B7P43_G00749	609.354	798.39	2025.8	1188.33	1317.9	949.528	1919.95	549.981	611.247	574.389	970.163	1192.63	1198.34	353.303	1158.84	256.961	1192.83
gene11415	Csec_G00750	Metallophosphoesterase 1	781.197	769.706	727.599	593.771	494.059	752.573	776.245	661.305	715.235	803.726	696.885	621.63	573.693	450.994	675.989	424.581	722.765
gene11416	Csec_G03056	hypothetical protein B7P43_G03056	45.9237	47.8078	24.5896	26.6335	20.3799	22.287	33.9713	43.4061	43.117	37.642	23.6232	19.5213	22.6458	31.5843	27.1073	58.7096	32.3978
gene11417	Csec_G03057	hypothetical protein B7P43_G03057	0	0	0	0	0	0	0	0	0	0	0	0	0	0	0	0	0
gene11418	Csec_G03058	putative small nuclear ribonucleoprotein Sm D2	836.503	611.257	711.206	625.888	628.072	723.548	710.001	736.883	771.034	650.37	687.758	717.406	686.922	749.942	717.215	1209.08	704.505
gene11419	Csec_G03059	Glycerol	204.929	204.208	208.066	286.702	272.35	262.779	188.541	190.476	237.778	237.005	248.581	228.155	248.475	151.311	296.487	52.7535	207.935
gene1142	Csec_G05521	hypothetical protein B7P43_G05521	0	0	0	0	0	0	0	0	0	0	0	0	0	0	0	0	0
gene11420	Csec_G03060	hypothetical protein B7P43_G03060	287.394	308.702	254.092	296.102	318.668	337.932	219.115	328.865	388.687	349.931	339.852	298.309	274.265	224.028	367.079	293.548	272.73
gene11421	Csec_G03061	hypothetical protein B7P43_G03061	1.4814	4.0978	3.783	2.35	4.323	3.1098	0.5662	3.5746	0.6341	2.7883	1.6107	1.8301	4.4033	8.8142	3.3884	6.8069	1.7672
gene11422	Csec_G03062	hypothetical protein B7P43_G03062	284.925	296.408	268.594	290.619	247.029	304.761	296.683	302.822	256.166	260.009	241.601	242.796	278.04	338.613	248.484	200.804	264.484
gene11423	Csec_G03063	Protein transport protein Sec61 subunit beta	108.143	61.4672	86.3787	91.6507	69.1682	91.221	80.965	64.8539	77.357	38.339	75.7017	101.877	75.4859	33.7878	135.537	154.006	116.632
gene11424	Csec_G03064	hypothetical protein B7P43_G03064	601.947	548.424	590.15	652.521	560.139	492.386	448.422	581.132	571.301	446.127	576.621	608.209	564.886	593.49	571.513	360.766	462.405
gene11425	Csec_G03065	Sorting nexin	433.066	402.951	513.229	418.303	457.005	441.074	495.981	425.891	423.561	432.186	453.136	431.908	401.963	330.533	402.657	412.669	483.022
gene11426	Csec_G03066	hypothetical protein B7P43_G03066	76.0457	62.8331	64.9417	69.7172	67.9331	70.489	40.7656	110.813	113.499	103.864	61.2056	71.3746	72.3407	80.0624	75.6747	236.54	57.727
gene11427	Csec_G03067	hypothetical protein B7P43_G03067	6.9132	7.5127	10.7185	14.1001	4.323	17.1039	2.8309	10.2132	6.9748	6.2737	4.832	14.0309	10.6938	8.0797	10.1653	0.8509	7.0686
gene11428	Csec_G03068	hypothetical protein B7P43_G03068	0	0.683	0	0	0	0	0	0.5107	0	0	0	0	0	0	0	0	0
gene11429	Csec_G03069	hypothetical protein B7P43_G03069	0	0	0	0	0	0	0.5662	0	0	0	0.5369	0	1.2581	0	0	0	0
gene1143	Csec_G05522	hypothetical protein B7P43_G05522	12.3451	5.4637	4.4135	4.7	1.2351	3.1098	10.1914	5.6173	8.877	2.7883	8.0534	3.6602	8.1776	4.4071	11.2947	13.6138	9.4248
gene11430	Csec_G03070	hypothetical protein B7P43_G03070	4.938	6.1467	5.044	9.4001	3.0879	5.7013	7.3605	6.1279	8.243	7.6678	1.6107	3.0502	5.6614	2.9381	5.0826	0	1.7672
gene11431	Csec_G03071	hypothetical protein B7P43_G03071	3.4566	9.5616	3.1525	5.4834	6.1757	3.6281	6.7943	9.1919	6.9748	4.8795	7.5165	5.4904	11.3229	6.6107	7.9063	0	4.7124
gene11432	Csec_G03072	hypothetical protein B7P43_G03072	4.4442	3.4148	8.1965	3.9167	3.7054	6.7379	1.6986	3.064	2.5363	9.759	5.9058	6.7104	6.2905	9.5487	6.7768	0	6.4796
gene11433	NA	NA	2475.93	2389.71	3482.26	3338.59	2524.02	1892.32	2847.36	1499.81	2272.52	2808.51	2104.08	2341.94	3986.29	2115.41	2992.54	22072.3	2733.78
gene11434	Csec_G03074	hypothetical protein B7P43_G03074	58.7626	38.9292	18.9151	13.3168	51.8762	46.1288	31.1404	48.5128	17.7541	44.6127	18.2543	19.5213	30.1944	19.832	25.4131	8.5086	18.2606
gene11435	Csec_G03075	hypothetical protein B7P43_G03075	3.9504	4.7808	8.1965	6.2667	2.4703	5.183	9.059	4.0853	5.0726	7.6678	11.2747	12.2008	7.5486	7.3452	8.471	8.5086	16.4934
gene11436	Csec_G03076	Aspartate aminotransferase	336.28	327.142	431.263	351.719	344.606	409.458	399.729	276.267	297.381	312.986	384.951	400.186	321.444	422.348	378.373	415.221	526.022
gene11437	Csec_G03077	Aspartate aminotransferase	158.017	150.253	165.191	168.418	128.455	118.691	191.938	144.006	93.8429	101.773	66.5745	115.907	150.972	69.7792	94.311	2.5526	112.509
gene11438	Csec_G03078	Pro	91.8475	103.128	107.816	116.718	75.9616	100.032	159.665	96.0042	157.25	135.232	222.273	158.61	87.4379	44.0711	206.694	230.584	104.851
gene11439	Csec_G03079	hypothetical protein B7P43_G03079	86.9094	165.278	82.5957	107.317	91.4009	87.0746	116.069	90.3869	100.818	181.239	83.2182	90.2858	99.3898	109.443	104.476	51.0518	103.673
gene1144	Csec_G05523	hypothetical protein B7P43_G05523	452.818	406.366	445.765	450.42	430.449	392.872	416.149	464.19	443.218	448.218	369.381	403.236	462.98	688.977	439.365	352.257	490.679
gene11440	Csec_G03080	hypothetical protein B7P43_G03080	0.9876	1.3659	2.522	1.5667	1.2351	1.0366	0.5662	1.0213	0.6341	0.6971	1.0738	0	0.629	0.7345	0.5647	1.7017	1.7672
gene11441	Csec_G03081	hypothetical protein B7P43_G03081	3.4566	2.0489	3.1525	1.5667	3.0879	2.5915	3.3971	4.5959	2.5363	4.8795	0.5369	1.8301	2.5162	4.4071	3.3884	2.5526	5.3015
gene11442	Csec_G03082	Vesicle transport protein SEC20	45.9237	48.4908	58.6367	43.0836	30.8787	65.3059	29.4418	50.5554	64.6755	41.8244	81.6075	68.3244	39.0011	74.9208	60.4268	43.394	37.1102
gene11443	Csec_G03083	hypothetical protein B7P43_G03083	34.0724	28.0017	31.5251	26.6335	22.8502	19.6954	28.8756	24.5117	35.5081	28.58	32.7504	29.8919	44.0335	31.5843	16.9421	3.4035	22.973
gene11444	Csec_G03084	hypothetical protein B7P43_G03084	26.6654	22.538	27.1116	30.5502	12.3515	32.1347	28.8756	24.5117	29.8015	32.0654	21.4757	23.1815	26.4201	33.7878	19.7658	17.8681	26.5073
gene11445	Csec_G03085	hypothetical protein B7P43_G03085	0	0	0	0	0	0.5183	0	0	0	0	1.0738	0.61	0	0	0	0	0
gene11446	Csec_G03086	hypothetical protein B7P43_G03086	2051.75	1325.64	1874.48	1662.25	1659.42	1698.99	1722.35	1782.72	1686	2680.95	3597.71	2054.61	1364.41	1857.59	1707.2	1055.92	1839.61
gene11447	Csec_G03087	hypothetical protein B7P43_G03087	0	0	0	0	0	2.0732	0	2.0426	0	0	0	1.2201	0	0	0	0	0
gene11448	Csec_G03088	hypothetical protein B7P43_G03088	36.0477	21.855	17.654	30.5502	17.2921	31.0981	20.949	31.1503	28.5333	36.2478	46.1727	18.3012	30.8234	18.3629	38.4021	126.779	31.2197
gene11449	Csec_G03089	hypothetical protein B7P43_G03089	0	0	0	0	0	0	0	0	0	0	0	0	0	0	0	0	0
gene1145	Csec_G05524	DNA excision repair protein ERCC	79.0086	75.1265	87.6397	72.0672	59.9046	65.8242	61.1484	81.7057	76.7229	107.349	77.3124	75.0348	67.3083	85.9386	64.9447	4.2543	79.5218
gene11450	Csec_G03091	hypothetical protein B7P43_G03091	11.3575	11.6105	13.2405	10.9667	9.8812	7.7745	9.6252	12.7665	13.3155	5.5766	8.0534	7.9305	12.581	9.5487	8.471	3.4035	10.0139
gene11451	Csec_G05376	hypothetical protein B7P43_G05376	11.8513	49.1737	17.0235	18.8001	11.7339	1.5549	34.5375	25.0224	9.5111	34.1566	54.226	23.7915	8.8067	10.2832	19.7658	21.2716	20.6168
gene11452	Csec_G05377	hypothetical protein B7P43_G05377	0	0	0	0	0	0	0	0	0	0	0	0	0	0	0	0	0
gene11453	Csec_G05378	Phosphatidate cytidylyltransferase	1098.71	1115.97	1124.82	990.14	1126.45	1176.54	930.814	1106.09	941.6	1343.96	1241.29	983.994	1098.95	927.696	1054.36	798.961	1049.69
gene11454	Csec_G05379	hypothetical protein B7P43_G05379	238.013	215.135	216.262	264.769	208.74	213.54	228.74	272.693	234.607	220.972	198.65	167.761	273.007	289.4	232.671	277.382	209.702
gene11455	Csec_G05380	hypothetical protein B7P43_G05380	261.716	261.577	223.198	229.518	262.469	251.894	244.594	258.905	239.68	298.348	256.634	224.494	249.104	204.196	219.118	149.752	229.73
gene11456	Csec_G05381	Protein transport protein Sec24B	583.676	653.601	605.282	703.438	729.354	728.731	627.337	630.666	604.272	640.611	704.938	649.692	661.76	705.137	734.722	550.509	686.244
gene11457	Csec_G05382	hypothetical protein B7P43_G05382	140.24	152.302	161.409	161.368	159.334	175.704	139.849	168.007	190.856	148.477	151.403	150.68	191.86	255.612	158.691	265.469	178.482
gene11458	Csec_G05383	hypothetical protein B7P43_G05383	36.0477	39.6122	31.5251	40.7336	43.2302	34.7262	31.1404	34.7249	33.6059	46.7039	27.3815	29.8919	32.0815	29.3807	29.3663	4.2543	34.1649
gene11459	Csec_G05384	hypothetical protein B7P43_G05384	36.0477	51.9056	33.4166	22.7168	16.0569	36.2811	37.3685	57.194	36.7763	47.401	34.361	40.8726	26.4201	37.4604	38.9668	2.5526	31.2197
gene1146	Csec_G05525	hypothetical protein B7P43_G05525	655.771	606.476	592.041	585.154	515.674	578.942	556.564	578.578	557.351	552.779	475.149	538.055	589.419	614.791	542.147	512.22	567.845
gene11460	Csec_G05385	Proliferating cell nuclear antigen	324.429	336.021	271.746	377.569	339.048	370.585	292.153	341.121	356.349	344.354	338.778	314.17	374.913	423.082	265.426	345.451	317.498
gene11461	Csec_G05386	hypothetical protein B7P43_G05386	0.9876	2.0489	0	0.7833	1.8527	0	0	0	1.2681	1.3941	0	0.61	0.629	0.7345	0	0	0.5891
gene11462	Csec_G05387	Actin	200.978	183.719	200.5	166.851	183.419	478.91	235.535	180.263	210.512	211.91	186.838	203.753	174.247	143.965	189.187	188.041	199.099
gene11463	Csec_G05388	hypothetical protein B7P43_G05388	512.074	542.96	505.032	478.62	395.865	696.597	545.24	518.32	523.111	526.291	533.133	480.101	525.885	500.941	550.618	420.327	503.638
gene11464	Csec_G05389	hypothetical protein B7P43_G05389	0	0	0	0	0	0	0	0	0	0	0	0	0	0	0	0	0
gene11465	Csec_G05390	hypothetical protein B7P43_G05390	23.7026	22.538	13.2405	26.6335	22.8502	18.1405	24.9123	15.8305	16.4859	23.0034	12.8854	18.9112	25.791	13.2213	24.8484	12.763	21.2058
gene11466	Csec_G05391	hypothetical protein B7P43_G05391	53.3308	41.6611	62.4197	62.6671	83.3724	32.653	61.7146	51.5767	60.8711	65.5249	58.5212	50.0232	62.9049	52.8853	41.2258	66.3674	51.8365
gene11467	Csec_G05392	hypothetical protein B7P43_G05392	101.724	73.0776	85.1177	85.3839	97.5766	104.178	85.4945	125.623	103.988	101.076	78.923	101.266	88.0669	94.0182	73.9805	66.3674	76.5766
gene11468	Csec_G05393	hypothetical protein B7P43_G05393	0	0	0	0	0	0	0	0	0	0	0	0	0	0	0	0	0
gene11469	Csec_G05394	hypothetical protein B7P43_G05394	0	0	0	0	0	0	0	0	0	0	0	0	0	0	0	0	0
gene1147	Csec_G05526	Lysosomal alpha	928.845	942.497	760.385	976.824	998.616	984.772	1050.28	836.973	940.331	911.075	925.064	757.669	883.814	810.173	1191.59	821.083	1150.42
gene11470	Csec_G05395	hypothetical protein B7P43_G05395	0	0	0	1.5667	0	0	0	0.5107	1.2681	0	0	3.6602	0	0	0	0	0.5891
gene11471	Csec_G05396	hypothetical protein B7P43_G05396	0	0	0.6305	0	0	0	0	0.5107	0	0	0	0	0	0	0.5647	0	0
gene11472	Csec_G05397	hypothetical protein B7P43_G05397	128.389	170.742	124.209	253.018	185.89	237.382	357.831	168.518	219.389	477.495	143.35	280.008	160.408	64.6375	151.349	308.013	461.227
gene11473	Csec_G05398	Elongation of very long chain fatty acids protein 6	24.6902	34.1484	24.5896	68.1505	55.5816	54.9399	68.5089	38.2995	35.5081	135.929	21.4757	52.4634	24.5329	1.469	19.7658	1.7017	99.5496
gene11474	Csec_G05399	hypothetical protein B7P43_G05399	9.3823	2.7319	8.1965	9.4001	1.8527	8.2928	6.2281	3.5746	4.4385	4.1824	4.2951	2.4402	6.9195	1.469	4.5179	0	4.1234
gene11475	Csec_G05400	Eukaryotic translation initiation factor 4E	335.293	348.314	377.671	393.236	465.033	322.902	375.383	396.273	325.28	368.752	381.193	347.112	382.462	313.639	309.476	410.116	370.513
gene11476	Csec_G05401	hypothetical protein B7P43_G05401	0	0	0	0	0	0	0	0	0	0	0	0	0	0	0	0	0
gene11477	Csec_G06299	hypothetical protein B7P43_G06299	35.0601	27.3187	29.6336	24.2835	41.995	27.9883	35.6699	29.6183	22.8267	24.3976	35.9717	26.8417	30.1944	39.6639	33.8842	29.7802	32.9868
gene11478	Csec_G06300	hypothetical protein B7P43_G06300	1205.37	1253.25	1499.33	1247.86	1741.56	1624.87	1518.52	972.808	1243.42	1379.51	1369.07	1922.84	1139.21	841.023	2170.28	1483.06	1896.15
gene11479	Csec_G06301	hypothetical protein B7P43_G06301	757.988	753.314	756.602	722.239	706.504	785.226	653.948	822.163	771.034	704.741	901.977	777.19	711.455	747.739	787.807	770.882	776.958
gene1148	Csec_G05527	UDP	0	0	0	0	0	0	0	0	0	0	0	0	0	0	0	0	0
gene11480	Csec_G06302	hypothetical protein B7P43_G06302	0	0	0	0	0	0	0	0	0	0	0	0	0	0	0	0	0
gene11481	Csec_G06303	RNA	6140.45	5368.13	5101.39	5173.17	4499.64	5869.24	5262.16	5882.81	6569	4778.44	5387.17	5370.79	5573.38	9254.19	5504.49	10627.3	5402.77
gene11482	Csec_G06304	High	1019.21	1074.31	889.638	972.907	1044.32	1141.3	826.069	1299.63	973.303	1187.81	1079.69	946.781	955.526	853.509	886.071	863.626	842.931
gene11483	Csec_G06305	hypothetical protein B7P43_G06305	5.9256	1.3659	1.8915	2.35	4.9406	1.0366	3.9633	4.5959	5.0726	1.3941	3.7582	1.8301	1.2581	2.2036	5.0826	5.956	2.3562
gene11484	Csec_G06306	Vesicular acetylcholine transporter	1144.14	1148.75	791.91	1006.59	882.513	1073.92	676.029	1286.35	1053.2	1230.33	904.662	806.472	991.382	1024.65	667.518	758.119	856.48
gene11485	Csec_G06307	hypothetical protein B7P43_G06307	0	0	0	0	0	0	0	0	0	0	0	0	0	0	0	0	0
gene11486	Csec_G06308	Choline O	18.7645	15.7083	19.5456	27.4169	20.9975	19.1771	19.8166	23.4904	13.9496	43.2186	16.6436	18.9112	19.5005	18.3629	15.2479	10.2104	16.4934
gene11487	Csec_G06309	Glutamine	129.87	112.69	134.927	144.918	163.039	130.612	134.187	167.497	135.058	157.539	157.309	199.483	165.44	238.718	144.008	145.498	136.66
gene11488	Csec_G06310	hypothetical protein B7P43_G06310	12.8389	8.8786	10.7185	11.7501	11.1163	10.8843	6.7943	13.2772	3.8044	12.5473	12.8854	9.7606	9.4357	10.2832	10.73	4.2543	8.8358
gene11489	Csec_G06311	Calcium	142.215	105.177	114.121	166.851	131.543	124.392	131.922	172.093	109.695	180.542	111.136	104.927	135.246	106.505	99.9583	46.7975	107.207
gene1149	Csec_G05528	hypothetical protein B7P43_G05528	255.296	258.162	316.512	280.435	310.022	310.981	275.734	332.44	270.115	302.53	280.794	309.29	323.96	233.577	334.889	344.6	322.211
gene11490	Csec_G06312	hypothetical protein B7P43_G06312	14.8141	6.8297	10.088	3.9167	7.4109	9.3294	9.6252	16.3411	8.877	9.759	10.2009	11.5907	10.0648	20.5665	10.1653	11.9121	8.8358
gene11491	Csec_G06313	U3 small nucleolar RNA	112.093	86.737	131.775	85.3839	92.636	80.3367	103.613	121.537	100.818	96.1962	140.129	122.008	82.4055	101.363	82.4515	88.4898	93.659
gene11492	Csec_G06314	hypothetical protein B7P43_G06314	1.9752	4.0978	3.1525	8.6167	4.323	2.5915	5.0957	7.1492	10.1452	3.4854	3.7582	4.8803	5.6614	8.0797	2.8237	0	5.3015
gene11493	Csec_G06315	hypothetical protein B7P43_G06315	16.2955	22.538	23.3286	18.0168	32.7314	24.8785	19.2504	18.3838	28.5333	32.7625	31.6766	18.3012	22.0167	30.1152	20.8952	31.482	21.7949
gene11494	Csec_G06316	hypothetical protein B7P43_G06316	604.909	590.085	584.475	597.688	621.897	644.767	611.484	604.622	521.209	615.516	616.351	541.715	603.887	491.392	490.191	552.211	589.64
gene11495	Csec_G06317	Organic cation transporter protein	30.6158	25.9528	46.0266	38.3836	35.2017	40.9458	37.3685	22.9797	24.0948	26.4888	35.9717	26.8417	26.4201	22.0355	35.5784	14.4647	91.3028
gene11496	Csec_G06318	hypothetical protein B7P43_G06318	33.0848	33.4655	45.3961	36.0336	38.9071	40.4275	27.7433	33.1929	31.7037	37.642	45.0989	32.9421	39.6301	38.1949	39.5315	39.1397	42.4116
gene11497	Csec_G06319	hypothetical protein B7P43_G06319	0	0	0	0	0	0	0	0	0	0	0	0	0	0	0	0	0
gene11498	Csec_G06320	hypothetical protein B7P43_G06320	0	0	0	0	0	0	0	0	0	0	0	0	0	0	0	0	0
gene11499	Csec_G06841	hypothetical protein B7P43_G06841	0	0	0	0	0	0	0	0	0	0	0	0	0	0	0	0	0
gene115	Csec_G00919	hypothetical protein B7P43_G00919	122.957	56.0034	58.0062	65.0171	40.1423	58.0497	79.8326	74.5564	109.695	61.3425	39.1931	45.753	50.953	47.0091	38.9668	5.956	75.3985
gene1150	Csec_G05529	hypothetical protein B7P43_G05529	74.0705	107.909	103.402	127.684	94.4888	95.8857	100.215	118.473	67.2118	117.805	87.5133	107.977	115.745	72.7172	94.8757	6.8069	87.7685
gene11500	Csec_G07323	hypothetical protein B7P43_G07323	124.932	35.5144	56.7452	28.2002	19.1448	20.732	27.1771	58.2153	129.985	52.2805	49.394	49.4132	40.8882	40.3985	50.2615	22.9733	24.7401
gene11501	Csec_G07324	hypothetical protein B7P43_G07324	1.4814	32.0995	0.6305	0.7833	0.6176	2.0732	0	2.0426	3.1704	75.981	38.6562	33.5522	0.629	2.2036	11.2947	0	30.6306
gene11502	Csec_G09099	hypothetical protein B7P43_G09099	148.141	140.691	161.409	154.318	149.453	173.631	161.364	156.773	164.225	149.871	144.424	174.471	158.52	193.913	153.044	194.848	143.728
gene11503	Csec_G09100	Cytosolic 10	47.8989	58.0523	64.9417	59.5338	108.075	144.606	78.7003	33.1929	56.4326	79.4664	60.1318	76.2549	49.0659	38.1949	96.5699	140.393	63.6175
gene11504	Csec_G09101	hypothetical protein B7P43_G09101	45.9237	36.1973	36.5691	32.1169	21.6151	44.5739	33.4051	37.7889	53.8963	33.4595	42.4144	54.9035	29.5653	37.4604	39.5315	62.113	61.2613
gene11505	Csec_G09102	hypothetical protein B7P43_G09102	10.8637	15.0253	10.7185	14.8834	15.4393	8.8111	11.3238	13.2772	9.5111	11.8503	14.4961	16.4711	9.4357	23.5046	2.2589	3.4035	9.4248
gene11506	Csec_G09103	Nipped	475.039	428.904	404.782	425.353	397.1	458.697	424.642	458.573	413.416	495.619	460.116	393.475	429.641	478.171	417.905	539.447	403.5
gene11507	Csec_G09104	hypothetical protein B7P43_G09104	187.645	150.936	128.622	120.634	138.954	222.351	171.555	133.793	187.052	166.601	110.6	181.182	142.165	186.567	93.1815	96.9984	139.016
gene11508	Csec_G09639	Renalase	32.591	32.0995	30.2641	29.7669	32.1138	38.3543	33.9713	31.1503	35.5081	36.9449	42.4144	49.4132	25.162	31.5843	46.8731	40.8415	47.1241
gene11509	Csec_G09640	Cell division cycle protein 27	37.0353	29.3676	28.3726	34.4669	30.2611	36.7994	31.1404	30.6396	41.2148	34.1566	26.3077	25.0116	39.0011	58.0269	53.65	40.8415	45.3569
gene1151	Csec_G05530	cGMP	190.114	206.256	187.259	300.019	181.567	238.418	253.086	163.922	168.664	222.367	191.133	151.9	228.974	168.939	179.021	21.2716	217.949
gene11510	Csec_G09641	putative zinc finger CCCH domain	242.951	299.823	276.16	272.602	271.115	224.424	300.08	248.181	289.138	273.95	281.331	223.274	247.216	300.418	250.743	392.248	244.456
gene11511	Csec_G09642	Eukaryotic translation initiation factor 3 subunit E	211.842	178.255	234.547	262.419	272.35	230.644	212.887	223.159	223.828	207.031	244.822	278.788	217.651	201.258	282.933	393.95	217.36
gene11512	Csec_G09643	hypothetical protein B7P43_G09643	332.33	264.309	277.421	303.935	293.348	276.773	301.779	354.398	360.154	312.289	249.118	245.846	288.734	288.665	253.002	234.838	281.566
gene11513	Csec_G09644	Retrovirus	0	0	0	0	0	0	0	0	0	0	0	0	0	0	0	0	0
gene11514	Csec_G09645	hypothetical protein B7P43_G09645	471.582	450.076	476.029	484.887	468.121	529.186	519.195	499.426	448.29	485.86	546.555	537.445	515.821	462.012	445.012	385.441	457.103
gene11515	Csec_G09646	hypothetical protein B7P43_G09646	0.9876	0	1.261	0.7833	1.8527	0	1.1324	0.5107	0	0	0.5369	0	0.629	0	0	0.8509	0.5891
gene11516	Csec_G09647	hypothetical protein B7P43_G09647	7.4071	6.1467	6.305	4.7	4.323	8.2928	6.2281	8.1706	8.877	4.1824	6.4427	4.8803	7.5486	5.8761	5.6474	22.1225	8.2467
gene11517	Csec_G09648	hypothetical protein B7P43_G09648	346.156	305.287	319.664	319.602	304.464	317.719	345.375	338.057	340.498	303.227	324.282	319.661	292.508	401.781	336.018	545.404	315.142
gene11518	Csec_G09649	hypothetical protein B7P43_G09649	62.2192	76.4925	80.7042	75.2005	74.7264	74.6354	76.4355	74.0458	66.5777	52.9776	60.6687	64.6642	71.7116	71.2482	102.782	51.9027	94.8372
gene11519	Csec_G09650	Choline transporter	367.884	454.174	361.908	315.686	314.962	350.372	286.492	297.715	313.233	329.716	362.402	372.124	323.96	298.214	291.404	266.32	298.649
gene1152	Csec_G05531	hypothetical protein B7P43_G05531	7174.97	6387.8	6390.77	7516.14	5304.96	9977.82	6028.78	7267.72	8059.08	4156.65	2616.27	6190.68	6982.45	4512.14	5715.13	2905.7	4518.61
gene11520	Csec_G09651	hypothetical protein B7P43_G09651	96.7855	94.9326	128.622	104.967	95.7239	130.094	125.128	82.2163	81.1614	101.773	119.19	109.197	103.793	135.886	94.8757	129.331	133.125
gene11521	Csec_G09652	Protein disulfide	112.587	97.6645	84.4872	102.617	100.665	99.5138	92.2888	118.984	85.6	107.349	74.091	57.9537	104.422	96.2218	77.3689	29.7802	88.3576
gene11522	Csec_G09653	Programmed cell death protein 5	133.821	137.277	155.734	145.701	150.07	162.747	139.849	132.772	150.91	132.444	153.014	148.85	130.213	137.355	131.019	176.129	147.263
gene11523	Csec_G09654	Prefoldin subunit 4	275.542	295.042	249.048	325.086	340.901	255.523	277.433	366.654	330.986	273.253	366.697	339.792	346.606	365.79	304.393	581.991	265.073
gene11524	Csec_G09655	hypothetical protein B7P43_G09655	0	0	0	0	0	0	0	0	0	0	0	0	0	0	0	0	0
gene11525	Csec_G09656	hypothetical protein B7P43_G09656	5591.34	4735.02	7056.58	7093.92	7515.87	6059.98	6585.34	3744.67	5638.18	3727.25	6163.51	6711.04	6875.51	2934.4	7569.73	3995.66	7055.06
gene11526	Csec_G09657	hypothetical protein B7P43_G09657	0	0	0	0	0	0	0	0	0	0	0	0	0	0	0	0	0
gene11527	Csec_G09658	hypothetical protein B7P43_G09658	0	0	0	0	0.6176	0	0	1.0213	0.6341	0.6971	0	0.61	0	0	0	0	0
gene11528	Csec_G09659	hypothetical protein B7P43_G09659	6.4194	8.1956	9.4575	12.5334	11.1163	12.9575	12.4562	9.7026	9.5111	13.2444	11.8116	14.0309	14.4681	13.2213	3.9532	5.956	4.7124
gene11529	Csec_G09660	Chitooligosaccharidolytic beta	102.711	176.206	184.737	194.268	178.479	165.856	141.547	75.5778	127.449	118.502	124.559	132.989	196.893	168.939	125.936	237.391	129.002
gene1153	Csec_G05532	3	205.916	250.649	248.418	184.085	181.567	225.461	185.144	240.011	214.317	203.546	217.441	250.116	222.684	236.515	215.165	206.76	220.305
gene11530	Csec_G09661	Mediator of RNA polymerase II transcription subunit 10	115.056	140.009	128.622	143.351	169.215	138.386	140.981	134.814	148.373	117.108	126.169	134.819	150.343	158.656	129.325	251.856	139.016
gene11531	Csec_G09662	hypothetical protein B7P43_G09662	255.79	165.278	155.103	114.368	126.603	203.174	231.005	265.543	292.308	152.659	155.698	150.68	174.876	395.17	207.258	719.831	226.195
gene11532	Csec_G09663	Epimerase family protein SDR39U1	0.4938	0	0	0	1.2351	0.5183	0.5662	0	0	1.3941	0.5369	0	0	0	0	0	0
gene11533	Csec_G09664	NudC domain	131.352	118.837	139.971	148.051	159.952	138.386	166.459	117.452	152.812	145.688	129.391	129.328	128.955	139.558	143.443	137.84	151.975
gene11534	Csec_G09665	Integrator complex subunit 2	331.836	340.801	322.817	372.869	366.221	361.256	375.949	328.865	364.592	343.657	300.122	294.039	349.752	345.223	375.55	266.32	366.978
gene11535	Csec_G09666	Odorant receptor coreceptor	79.0086	72.3947	4.4135	40.7336	64.8452	13.9941	15.8533	76.0884	50.0918	3.4854	54.226	29.2819	15.7262	38.9294	7.9063	6.8069	45.3569
gene11536	Csec_G09667	hypothetical protein B7P43_G09667	9.8761	12.9764	11.349	9.4001	11.1163	20.2137	6.7943	8.1706	9.5111	8.3649	9.1272	9.1506	15.7262	17.6284	11.8595	9.3595	11.192
gene11537	Csec_G09668	hypothetical protein B7P43_G09668	1.4814	0	0	0.7833	0.6176	0	0	1.0213	0	0.6971	1.0738	0	0.629	1.469	1.6942	0.8509	0.5891
gene11538	Csec_G09669	Ras	62.713	54.6375	58.0062	47.7837	42.6126	95.3674	49.2584	70.9818	79.2592	65.5249	46.7095	55.5136	62.2759	78.5934	60.9915	37.438	60.6722
gene11539	Csec_G09670	hypothetical protein B7P43_G09670	185.67	268.407	214.371	240.485	247.647	191.771	232.137	249.713	292.308	283.012	228.716	225.715	297.54	329.064	174.504	543.702	236.798
gene1154	Csec_G05533	Glutathione peroxidase 6	197.028	181.67	170.236	141.784	124.132	162.747	166.459	115.92	140.764	135.232	182.543	141.529	139.02	166.001	212.906	63.8148	189.085
gene11540	Csec_G09671	hypothetical protein B7P43_G09671	99.7483	120.885	25.2201	107.317	38.9071	24.3602	13.0223	118.984	46.9215	31.3683	4.832	4.2703	68.5664	141.762	1.1295	130.182	10.6029
gene11541	Csec_G09672	hypothetical protein B7P43_G09672	0	0	0	0	0	0	0	0	0	0	0	0	0	0	0	0	0
gene11542	Csec_G09673	Retinol	0	0	0	0.7833	0	0.5183	0	0.5107	0	0	0.5369	0	1.2581	2.2036	0	0	0.5891
gene11543	Csec_G09674	hypothetical protein B7P43_G09674	403.438	435.734	668.332	547.554	616.956	578.424	696.979	356.952	310.696	351.325	390.32	409.336	434.673	221.824	608.786	55.3061	559.009
gene11544	Csec_G09675	hypothetical protein B7P43_G09675	0	0	0	0	0	0	0	0	0	0	0	0	0	0	0	0	0
gene11545	Csec_G09676	Glucose dehydrogenase	56.2936	123.617	53.5927	96.3507	53.7289	102.624	53.7879	53.1087	116.035	79.4664	62.8163	125.668	80.5183	60.2304	50.8263	51.9027	32.3978
gene11546	Csec_G09677	hypothetical protein B7P43_G09677	1847.32	2318.68	851.808	1449.18	2159.65	1140.26	1054.24	1822.04	1400.67	823.941	2392.92	1119.42	633.453	1174.49	796.843	3510.66	1522.7
gene11547	Csec_G09678	hypothetical protein B7P43_G09678	0.4938	0	0	0	0.6176	1.0366	0	0	0	0	0	0	0	0	0	0	0
gene11548	Csec_G09679	Leucine	51.8494	50.5397	50.4401	56.4004	49.4059	61.6778	59.4498	62.8112	34.8741	43.9156	54.226	40.8726	45.9206	30.1152	53.0852	19.5699	52.4255
gene11549	Csec_G09680	hypothetical protein B7P43_G09680	41.4795	47.8078	44.1351	44.6503	43.2302	46.1288	40.1994	29.1077	35.5081	43.9156	49.9309	35.3823	40.8882	25.7081	51.391	11.9121	42.4116
gene1155	Csec_G05534	Ankyrin	3078.37	2803.59	2825.28	2740.12	2738.32	2868.28	2551.81	2319.42	2745.54	2613.33	3164.97	2807.4	2555.2	2466.51	3322.91	2891.23	2757.93
gene11550	Csec_G09681	CDP	95.3041	82.6392	87.6397	70.5005	82.1373	95.3674	65.1117	76.5991	75.4548	97.5903	93.4191	82.3553	74.8569	78.5934	77.9336	17.8681	81.878
gene11551	Csec_G09682	hypothetical protein B7P43_G09682	581.701	555.936	558.625	575.754	532.348	654.614	619.411	502.49	531.988	537.444	564.273	513.043	583.129	502.41	660.742	78.2794	623.805
gene11552	Csec_G09683	hypothetical protein B7P43_G09683	25.184	19.1231	23.3286	23.5002	20.3799	25.3968	23.7799	25.533	34.24	23.0034	23.6232	17.0811	30.8234	27.1771	25.4131	32.3328	37.6992
gene11553	Csec_G09684	CXXC	303.689	297.091	313.99	348.586	315.58	349.853	330.088	282.395	307.526	313.683	262.003	305.63	334.025	293.072	338.842	256.11	325.156
gene11554	Csec_G09685	hypothetical protein B7P43_G09685	0	0	0	0	0	0	0	0	0	0	0	0	0	0	0	0	0
gene11555	Csec_G09686	hypothetical protein B7P43_G09686	111.6	123.617	126.1	94.0007	93.8712	128.02	118.334	113.877	109.695	97.5903	105.768	111.637	115.116	140.293	110.688	130.182	130.18
gene11556	Csec_G09687	hypothetical protein B7P43_G09687	77.0334	94.9326	100.25	108.884	114.251	89.1478	77.0017	92.4296	75.4548	81.5576	110.063	83.5754	88.0669	74.1863	57.6031	3.4035	75.9875
gene11557	Csec_G09688	hypothetical protein B7P43_G09688	261.716	318.263	321.556	329.786	288.407	321.865	303.477	269.118	304.355	253.735	317.303	296.479	247.845	291.603	367.079	245.049	331.046
gene11558	Csec_G09689	hypothetical protein B7P43_G09689	25.184	10.9275	13.2405	7.8334	8.646	12.4392	36.8023	28.0863	20.2904	13.9415	15.033	17.6911	8.1776	34.5223	30.4958	58.7096	32.9868
gene11559	Csec_G09690	hypothetical protein B7P43_G09690	580.713	760.144	895.943	710.488	519.997	672.237	842.489	543.854	591.591	526.291	602.929	730.217	680.002	818.987	691.802	962.327	878.274
gene1156	Csec_G05535	hypothetical protein B7P43_G05535	8176.89	9369.65	7821.37	8362.93	7315.16	9123.14	7870.03	7458.71	7691.32	9425.83	8515.63	7580.96	8691.58	5528.71	8904.76	8345.27	9179.18
gene11560	Csec_G09691	hypothetical protein B7P43_G09691	1233.03	1626.83	1716.23	1686.53	1597.66	1191.57	2016.76	1306.27	1297.32	1051.19	1234.31	1557.43	1351.2	1445.53	1650.16	2715.11	1922.07
gene11561	Csec_G09692	hypothetical protein B7P43_G09692	260.235	271.822	315.881	292.969	339.048	264.852	275.168	270.65	280.261	266.282	333.409	303.19	300.686	190.975	242.272	305.46	270.963
gene11562	Csec_G09693	hypothetical protein B7P43_G09693	9.3823	5.4637	7.566	16.4501	10.4988	6.2196	14.7209	12.2559	6.9748	11.1532	10.2009	6.7104	7.5486	7.3452	11.2947	6.8069	8.2467
gene11563	Csec_G09694	hypothetical protein B7P43_G09694	0	0	0.6305	0	2.4703	0	0	0	0	0.6971	1.0738	0	0.629	0	0.5647	0	0
gene11564	Csec_G09695	hypothetical protein B7P43_G09695	8.8885	9.5616	2.522	2.35	6.1757	10.8843	9.6252	9.7026	11.4133	3.4854	8.0534	7.3205	5.0324	6.6107	17.5068	0	7.6577
gene11565	Csec_G09696	hypothetical protein B7P43_G09696	112.093	88.1029	68.0942	95.5674	77.8143	114.026	83.2298	105.707	101.452	60.6454	88.0502	111.027	101.906	105.77	140.055	53.6044	103.673
gene11566	Csec_G09697	hypothetical protein B7P43_G09697	0	0	0	0	0	0	0	0	0	0	0	0	0	0	0	0	0
gene11567	Csec_G09698	hypothetical protein B7P43_G09698	0	0	0.6305	0	0	0	0	0	0	0	0.5369	0	0	0	0.5647	1.7017	0
gene11568	Csec_G09699	hypothetical protein B7P43_G09699	51.3556	38.2462	42.2436	38.3836	42.6126	25.9151	36.2361	48.0021	48.8237	50.8864	42.9513	39.6526	33.9687	39.6639	49.1321	22.9733	38.2883
gene11569	Csec_G11030	hypothetical protein B7P43_G11030	0.4938	0	0	0.7833	0.6176	1.0366	0	0	0	0.6971	0.5369	0.61	0.629	0.7345	0	0.8509	0
gene1157	Csec_G05536	hypothetical protein B7P43_G05536	594.046	564.132	499.988	477.837	527.408	461.288	467.106	544.875	481.896	533.261	455.284	481.931	468.013	450.259	454.613	462.87	501.282
gene11570	Csec_G11031	Inactive dipeptidyl peptidase 10	1.4814	0.683	2.522	7.0501	1.2351	3.6281	4.5295	1.532	0.6341	0.6971	3.7582	3.6602	9.4357	2.9381	5.0826	0.8509	4.7124
gene11571	Csec_G11875	hypothetical protein B7P43_G11875	0	0	0	0	0	0.5183	0.5662	0.5107	0	0	0.5369	0	0	0.7345	1.1295	0	0
gene11572	Csec_G11876	1	317.022	234.941	307.054	271.035	268.027	282.474	173.82	306.396	342.4	179.148	193.281	279.398	284.33	389.294	223.636	290.995	249.757
gene11573	Csec_G11877	1	161.968	163.23	274.268	131.601	97.5766	186.588	219.681	142.985	109.695	108.743	150.33	196.433	166.069	233.577	138.925	130.182	195.565
gene11574	Csec_G11878	1	661.697	590.768	1585.71	1675.56	1587.78	720.957	1493.04	647.007	701.286	734.019	686.147	1088.92	1463.17	952.669	1946.08	2205.44	1549.2
gene11575	Csec_G11879	hypothetical protein B7P43_G11879	19.2583	16.3912	21.4371	20.3668	7.4109	46.1288	16.4195	7.1492	32.3378	5.5766	0	17.0811	3.1452	2.2036	3.3884	17.8681	24.7401
gene11576	Csec_G11880	Phospholipase A2	0	0	0.6305	0	1.8527	0	0	1.532	0	0	0	0.61	0	0.7345	0	2.5526	2.3562
gene11577	Csec_G11881	Phospholipase A2	27.1592	43.027	561.147	123.768	312.492	123.356	388.406	20.9371	50.7259	23.7005	17.1805	138.479	222.054	40.3985	264.861	178.681	117.221
gene11578	Csec_G11882	Phospholipase A2 isozymes PA3A	349.119	359.241	370.104	357.203	274.203	428.635	447.289	318.652	299.283	345.051	303.344	300.749	308.863	249.001	480.026	57.0079	405.856
gene11579	Csec_G11883	hypothetical protein B7P43_G11883	1014.77	1632.29	1540.95	1384.16	616.338	1422.74	1801.61	991.703	1349.31	827.426	740.373	1918.57	842.926	1184.78	2090.09	2729.57	1987.46
gene1158	Csec_G05537	40S ribosomal protein S24	0	0	0	0	0	0	0	0	0	0	0	0	0	0	0	0	0
gene11580	Csec_G11884	hypothetical protein B7P43_G11884	134.808	160.498	139.971	133.951	153.776	138.386	120.598	138.9	113.499	153.356	129.928	131.159	135.875	104.302	161.515	80.832	116.632
gene11581	Csec_G11885	hypothetical protein B7P43_G11885	217.274	250.649	187.889	195.835	211.828	223.388	215.152	179.242	181.345	223.064	193.281	177.522	188.715	204.196	243.401	215.268	196.154
gene11582	Csec_G11886	Protein unc	337.268	351.729	318.403	311.769	331.019	347.262	309.139	392.187	317.671	348.537	410.185	323.931	300.686	289.4	277.85	382.038	282.744
gene11583	Csec_G11887	hypothetical protein B7P43_G11887	215.298	226.063	199.869	166.068	188.977	211.467	185.71	224.691	199.733	202.848	199.724	187.892	193.118	216.683	180.716	137.84	190.263
gene11584	Csec_G11888	hypothetical protein B7P43_G11888	0	0	0	0	0	0	0	0	0	0	0	0	0	0	0	0	0
gene11585	Csec_G11889	Ubiquitin carboxyl	102.217	84.0051	64.3112	97.9174	63.6101	85.5197	80.965	85.2803	66.5777	85.043	53.1522	59.7839	69.1954	52.8853	72.2863	4.2543	87.1795
gene11586	Csec_G11890	Cytochrome b	339.243	258.162	304.532	347.019	352.635	184.515	381.611	270.65	353.179	225.155	272.741	289.769	313.896	156.452	503.745	737.699	346.951
gene11587	Csec_G11891	hypothetical protein B7P43_G11891	89.3784	93.5667	69.3552	65.8005	80.2846	78.2635	70.7736	103.153	87.5022	77.3752	97.1773	79.9152	80.5183	77.8589	63.8152	86.7881	84.2342
gene11588	Csec_G11892	hypothetical protein B7P43_G11892	39.5043	37.5633	44.1351	43.0836	27.7908	31.0981	43.0304	42.3848	31.7037	39.0361	38.6562	27.4518	44.6625	24.9736	32.19	20.4207	31.2197
gene11589	Csec_G11893	hypothetical protein B7P43_G11893	437.51	419.343	356.233	313.336	423.656	323.938	351.603	474.404	369.665	444.036	361.865	374.564	412.027	439.241	266.556	346.301	345.184
gene1159	Csec_G05538	hypothetical protein B7P43_G05538	0	0	0	0	0	0	0	0	0	0	0	0	0	0	0	0	0
gene11590	Csec_G11894	Mitochondrial fission process protein 1	16.7893	40.9781	27.7421	23.5002	33.349	31.6164	22.6476	31.1503	26.6311	41.8244	31.1397	31.722	35.2268	35.2568	33.3194	17.8681	20.0277
gene11591	Csec_G11895	hypothetical protein B7P43_G11895	4.4442	6.1467	3.783	3.9167	4.323	8.8111	3.3971	3.064	3.8044	4.1824	8.0534	5.4904	1.8871	9.5487	7.3416	1.7017	2.9453
gene11592	Csec_G11896	hypothetical protein B7P43_G11896	4.4442	6.1467	6.305	10.9667	3.7054	4.1464	7.9266	5.6173	5.7067	9.062	9.664	3.6602	6.2905	4.4071	7.3416	0	4.7124
gene11593	Csec_G11897	Oxysterol	393.068	560.034	528.361	536.587	617.574	477.874	470.503	421.295	281.529	576.48	494.477	472.171	548.531	462.012	325.288	299.504	332.225
gene11594	Csec_G11898	hypothetical protein B7P43_G11898	0	0	0	0	0	0	0	0	0	0	0	0	0	0	0	0	0
gene11595	Csec_G11899	hypothetical protein B7P43_G11899	33.5786	23.2209	18.2846	16.4501	38.9071	27.47	30.5742	22.9797	30.4355	16.7298	17.1805	21.3514	25.162	22.77	25.9779	28.0785	13.5482
gene11596	Csec_G11900	hypothetical protein B7P43_G11900	2.9628	54.6375	35.9386	4.7	45.0829	4.6647	5.6619	5.1066	2.5363	43.9156	45.6358	36.6024	53.4692	56.5579	6.7768	9.3595	8.2467
gene11597	Csec_G11901	Malate dehydrogenase	6858.93	5727.37	5133.55	5817.08	4353.28	6481.36	5508.45	6437.39	6896.82	4217.3	4392.84	5739.86	6439.58	8723.86	5340.15	9225.06	5253.15
gene11598	Csec_G11902	hypothetical protein B7P43_G11902	136.29	112.007	114.751	137.868	98.1942	157.045	216.284	125.623	135.692	149.871	121.874	148.85	84.2926	100.629	370.467	77.4286	134.304
gene11599	Csec_G11903	hypothetical protein B7P43_G11903	8.3947	8.8786	4.4135	3.1334	5.5582	5.183	3.3971	12.7665	8.243	6.2737	4.832	6.7104	6.2905	4.4071	8.471	0.8509	9.4248
gene116	Csec_G02776	hypothetical protein B7P43_G02776	8.3947	12.2934	3.783	9.4001	10.4988	4.1464	10.1914	8.1706	10.1452	12.5473	3.2213	0.61	9.4357	19.832	6.2121	2.5526	5.3015
gene1160	Csec_G05539	Carboxypeptidase E	1156.49	1168.56	1211.82	1213.39	1078.28	1465.24	1141.44	1212.31	1065.24	1296.56	1182.77	1127.35	1201.48	904.191	1380.78	422.879	1280.01
gene11600	Csec_G11904	hypothetical protein B7P43_G11904	1.4814	0	0.6305	0.7833	1.2351	1.0366	0.5662	2.0426	0.6341	2.0912	0.5369	0	0.629	0	0	0	0
gene11601	Csec_G11905	hypothetical protein B7P43_G11905	0.9876	2.7319	0	1.5667	2.4703	0	3.3971	1.0213	1.2681	0.6971	1.0738	0.61	1.8871	0	0.5647	0	1.7672
gene11602	Csec_G11906	hypothetical protein B7P43_G11906	102.711	99.7134	110.968	120.634	145.13	78.2635	91.7226	109.281	79.2592	112.926	85.9026	105.537	111.342	75.6553	54.7794	68.0691	83.0561
gene11603	Csec_G11907	L	5.9256	11.6105	17.0235	10.9667	15.4393	5.7013	5.6619	3.064	9.5111	9.759	24.697	18.9112	10.6938	3.6726	20.8952	6.8069	11.781
gene11604	Csec_G11908	hypothetical protein B7P43_G11908	4064.5	5144.12	4617.16	5180.22	4214.94	3707.93	4254.34	4913.58	3698.55	3837.39	3103.77	3540.67	4742.4	5193.77	2950.18	1227.8	3196.19
gene11605	Csec_G11909	hypothetical protein B7P43_G11909	0	0	0	0	0	0	0	0	0	0	0	0	0	0	0	0	0
gene11606	Csec_G11910	Peptidoglycan	365.415	232.892	160.778	184.085	174.773	206.284	409.354	145.538	157.884	51.5834	154.625	266.587	271.12	182.895	256.39	228.882	199.099
gene11607	Csec_G11911	hypothetical protein B7P43_G11911	1253.27	527.252	1107.79	950.973	741.088	465.435	1038.39	370.74	289.772	340.172	875.133	710.696	781.908	1492.54	637.023	688.349	983.715
gene11608	Csec_G11912	hypothetical protein B7P43_G11912	117.525	112.69	101.511	114.368	99.4293	127.502	122.863	141.964	131.253	114.32	117.042	95.1661	106.938	137.355	108.429	62.9639	126.646
gene11609	Csec_G11913	hypothetical protein B7P43_G11913	123.945	109.275	83.8567	111.234	69.1682	157.564	80.965	102.643	135.692	106.652	120.264	114.687	123.294	118.257	166.597	116.568	122.522
gene1161	Csec_G06470	putative glycerol kinase 5	352.576	304.604	367.582	267.119	423.038	463.361	363.493	333.972	367.763	439.156	372.066	541.715	370.51	245.329	493.015	308.013	584.927
gene11610	Csec_G11914	hypothetical protein B7P43_G11914	19.2583	10.9275	8.1965	14.8834	7.4109	26.4334	9.059	11.2345	21.5585	14.6385	17.1805	9.1506	18.8715	19.0975	22.0247	4.2543	20.6168
gene11611	Csec_G11915	hypothetical protein B7P43_G11915	124.439	127.715	116.012	122.201	128.455	124.911	117.767	123.58	109.061	96.8932	93.956	104.317	101.906	155.718	93.1815	76.5777	116.043
gene11612	Csec_G11916	hypothetical protein B7P43_G11916	154.067	88.1029	116.643	112.801	110.546	146.161	98.5169	113.367	177.541	93.4079	134.76	139.699	121.406	102.098	84.7105	216.97	106.029
gene11613	Csec_G11917	Fructose	8628.72	7173.9	7417.85	6900.43	5853.98	7777.11	7349.13	7543.48	7951.92	5494.33	4942.08	7483.96	7764.36	8307.39	8643.29	6724.37	6798.82
gene11614	Csec_G11918	Protein DGCR14	128.883	135.911	123.578	119.067	121.044	129.575	126.26	124.091	131.887	114.32	107.915	106.147	127.068	135.886	130.454	59.5605	137.249
gene11615	Csec_G11919	hypothetical protein B7P43_G11919	0	0	0	0	0	0	0	0	0	0	0	0	0	0	0	0	0
gene11616	Csec_G13491	hypothetical protein B7P43_G13491	3.4566	4.0978	2.522	3.1334	3.0879	3.6281	2.2648	0.5107	4.4385	3.4854	4.2951	2.4402	2.5162	1.469	2.2589	1.7017	1.1781
gene11617	Csec_G13492	Guanine nucleotide	72.0953	56.6864	52.3316	83.8173	53.7289	75.1537	61.1484	86.3016	52.6281	121.988	65.5007	65.8842	73.5988	55.0888	55.9089	7.6578	75.3985
gene11618	Csec_G13587	Zinc finger protein 271	10.3699	10.9275	15.7625	10.1834	10.4988	18.6588	15.8533	12.2559	11.4133	15.3356	21.4757	21.3514	10.0648	10.2832	15.2479	3.4035	11.192
gene11619	Csec_G13588	hypothetical protein B7P43_G13588	0	0	0.6305	0	0	0	0	0.5107	0	0	1.0738	0	0	0	0	0	0
gene1162	Csec_G06471	Aldehyde dehydrogenase family 3 member B1	2146.56	2322.09	2603.34	2295.97	2348.01	2397.14	2011.67	1803.14	2141.9	2059.16	2273.73	2559.12	2283.45	2045.63	2423.28	2224.16	1880.25
gene11620	NA	NA	0.4938	0	0	0	0	0	0.5662	0.5107	0	0	0	0	0	0	0	0	0
gene11621	NA	NA	0.9876	1.3659	0	0	0	0	1.6986	1.0213	0	1.3941	0	0	0	0	0	0	0.5891
gene11622	Csec_G13595	hypothetical protein B7P43_G13595	90.8599	64.199	12.61	8.6167	8.646	7.7745	2.2648	66.8965	46.9215	73.8898	10.7378	10.3707	5.0324	11.7523	7.3416	14.4647	11.192
gene11623	Csec_G13596	hypothetical protein B7P43_G13596	18.2707	7.5127	4.4135	0.7833	0.6176	0.5183	1.1324	9.1919	12.6815	11.8503	0	4.2703	3.1452	0.7345	4.5179	0	1.1781
gene11624	Csec_G13597	hypothetical protein B7P43_G13597	51.3556	46.4419	56.1147	54.0504	53.7289	69.4524	48.6922	65.8752	31.7037	70.4044	43.4882	46.973	61.6468	49.2127	48.0026	10.2104	51.8365
gene11625	Csec_G13598	Alpha	0	2.7319	0	0	1.2351	0.5183	0	0	1.2681	0.6971	0.5369	0	0.629	0	0.5647	1.7017	0
gene11626	Csec_G13599	hypothetical protein B7P43_G13599	8.8885	9.5616	3.1525	5.4834	2.4703	5.183	2.2648	4.5959	3.1704	4.8795	3.2213	4.8803	8.8067	15.4249	3.9532	3.4035	4.1234
gene11627	Csec_G13600	hypothetical protein B7P43_G13600	10.8637	6.1467	5.044	9.4001	12.3515	6.2196	11.3238	6.6386	10.7793	0.6971	2.1476	6.7104	13.8391	39.6639	5.0826	25.5259	6.4796
gene11628	Csec_G13601	hypothetical protein B7P43_G13601	3.9504	0.683	3.783	4.7	6.7933	2.0732	5.6619	0.5107	3.8044	0.6971	2.1476	1.8301	7.5486	8.0797	5.6474	4.2543	2.3562
gene11629	Csec_G13602	hypothetical protein B7P43_G13602	0	0	0	0	0	0	0	0	0	0	0	0	0	0	0	0	0
gene1163	Csec_G06472	Endoplasmic reticulum metallopeptidase 1	7.4071	10.2445	9.4575	5.4834	6.1757	8.8111	2.8309	10.7239	10.1452	13.2444	10.2009	10.9807	10.6938	3.6726	11.2947	8.5086	11.192
gene11630	Csec_G13603	hypothetical protein B7P43_G13603	31.6034	34.8314	26.4811	28.9835	24.7029	38.8726	30.5742	30.6396	36.1422	20.2151	24.697	23.7915	35.8558	35.9914	36.1431	55.3061	38.8773
gene11631	Csec_G13604	Synembryn	86.4156	88.7859	106.555	117.501	108.075	98.9955	120.032	82.727	86.8681	93.4079	78.3861	89.0657	89.9541	60.965	92.6168	9.3595	96.0153
gene11632	Csec_G14446	hypothetical protein B7P43_G14446	40.4919	31.4166	44.1351	49.3504	47.5532	42.5007	52.6556	41.8742	27.2652	49.4922	37.5824	27.4518	47.8078	35.9914	41.2258	0	41.8226
gene11633	Csec_G14447	hypothetical protein B7P43_G14447	0.4938	0	0	0	0	0	1.1324	0	0	0	0	0	0	0	0.5647	1.7017	0
gene11634	Csec_G14448	hypothetical protein B7P43_G14448	3.4566	2.0489	1.8915	0.7833	1.2351	1.5549	4.5295	2.0426	1.2681	0	2.1476	1.2201	2.5162	1.469	1.6942	0	1.7672
gene11635	Csec_G14449	hypothetical protein B7P43_G14449	0	0	0	0	0	0	0	0	0	0	0	0	0	0	0	0	0
gene11636	Csec_G14450	hypothetical protein B7P43_G14450	1.4814	0.683	0.6305	0.7833	1.8527	0.5183	1.6986	0.5107	0.6341	0.6971	1.6107	1.2201	0	0	0	0	2.9453
gene11637	Csec_G14996	hypothetical protein B7P43_G14996	2.469	0.683	5.6745	0.7833	0	0.5183	1.1324	0.5107	1.2681	2.0912	1.6107	3.0502	0.629	2.2036	0.5647	0.8509	0.5891
gene11638	Csec_G14997	WD repeat	699.72	757.412	710.576	958.807	703.416	812.178	768.885	665.391	696.213	698.468	668.967	722.897	744.165	729.376	711.003	225.479	759.875
gene11639	Csec_G14998	hypothetical protein B7P43_G14998	485.409	525.203	499.357	522.487	547.788	495.496	484.658	518.32	503.455	547.203	533.133	493.522	462.351	356.241	507.698	342.047	513.063
gene1164	Csec_G06473	hypothetical protein B7P43_G06473	55.7998	60.1012	51.0706	68.9338	49.4059	44.5739	73.0384	50.0447	34.24	65.5249	39.73	33.5522	53.4692	47.0091	44.6142	12.763	55.3708
gene11640	Csec_G14999	hypothetical protein B7P43_G14999	0	0	0	0	0	0	0	0	0	0	0	0	0	0	0	0	0
gene11641	Csec_G15000	hypothetical protein B7P43_G15000	0	0	0	0	0	0	0	0	0	0	0	0	0	0	0	0	0
gene11642	Csec_G15001	3	513.062	624.916	481.073	520.92	557.051	449.885	504.474	492.277	516.136	536.05	433.271	446.549	539.724	455.401	525.77	498.606	511.885
gene11643	Csec_G15002	hypothetical protein B7P43_G15002	0	0	0	0	0	0	0	0	0	0	0	0	0	0	0	0	0
gene11644	Csec_G15003	hypothetical protein B7P43_G15003	13.3327	12.9764	10.088	6.2667	11.1163	13.4758	6.7943	9.7026	7.6089	12.5473	3.2213	9.1506	13.21	11.7523	7.3416	2.5526	8.8358
gene11645	Csec_G15004	putative ATP	157.03	175.523	151.32	155.101	141.424	139.423	160.231	163.922	161.689	157.539	172.342	183.012	153.488	188.771	152.479	159.962	143.728
gene11646	Csec_G15005	hypothetical protein B7P43_G15005	110.612	122.251	97.7278	123.768	81.5197	145.643	108.708	103.664	80.5274	98.2874	83.2182	86.6256	113.858	96.9563	101.653	36.5871	131.947
gene11647	Csec_G15006	hypothetical protein B7P43_G15006	83.9466	73.7606	71.2467	77.5506	62.9925	81.8916	87.7593	75.5778	89.4044	89.9225	82.6813	73.2047	72.9697	83.735	99.3936	91.8933	93.07
gene11648	Csec_G15007	Esterase FE4	149.129	179.621	1411.69	203.668	436.007	944.863	1205.42	171.582	342.4	170.783	248.581	373.954	313.896	189.506	814.915	519.027	968.399
gene11649	Csec_G15008	hypothetical protein B7P43_G15008	22.2212	35.5144	189.781	26.6335	43.8477	33.1713	75.3031	9.1919	22.8267	27.1859	16.1067	32.9421	32.7106	12.4868	35.0137	100.402	57.727
gene1165	Csec_G06474	2	72.0953	58.7353	93.9448	87.734	64.8452	59.6046	85.4945	53.1087	61.5052	61.3425	67.1114	84.7955	72.9697	61.6995	89.7931	36.5871	104.851
gene11650	Csec_G15635	hypothetical protein B7P43_G15635	0	0	0	0	0	0	0	0	0	0	0	0	0	0	0	0	0
gene11651	Csec_G15825	hypothetical protein B7P43_G15825	38.5167	37.5633	25.2201	31.3336	22.8502	36.7994	32.839	20.4264	32.9718	19.5181	32.7504	34.1622	32.7106	28.6462	32.7547	11.9121	41.2335
gene11652	Csec_G15826	hypothetical protein B7P43_G15826	428.128	389.975	429.372	297.669	345.224	471.654	394.634	296.694	405.807	367.358	512.194	506.943	318.299	417.94	578.855	421.178	428.829
gene11653	Csec_G15850	hypothetical protein B7P43_G15850	73.0829	109.275	85.1177	73.6339	69.7858	58.0497	97.3845	78.6417	66.5777	52.2805	61.2056	107.977	76.744	65.3721	88.0989	9.3595	69.508
gene11654	Csec_G15851	Solute carrier organic anion transporter family member 4A1	437.016	344.899	487.378	396.37	376.72	472.172	370.854	234.393	310.696	260.009	298.512	417.267	381.833	254.143	473.814	246.75	608.489
gene11655	Csec_G15852	hypothetical protein B7P43_G15852	114.562	158.449	109.077	139.434	187.125	126.466	168.724	116.941	137.594	195.181	150.33	158.61	154.746	103.567	136.101	114.016	130.769
gene11656	Csec_G15853	hypothetical protein B7P43_G15853	3.4566	2.7319	3.783	3.1334	3.7054	0	1.6986	4.5959	4.4385	5.5766	8.0534	3.0502	5.0324	9.5487	2.8237	34.8854	4.1234
gene11657	Csec_G15854	Protein tyrosine phosphatase type IVA 1	803.418	910.397	733.274	804.489	818.285	755.683	860.041	880.889	738.062	595.301	560.514	564.286	947.977	1272.92	541.582	290.144	662.682
gene11658	Csec_G15855	Proteasome inhibitor PI31 subunit	460.719	435.051	447.026	419.87	352.635	397.019	432.002	447.339	458.435	363.872	442.935	472.781	394.414	569.986	390.798	859.372	385.239
gene11659	Csec_G15856	hypothetical protein B7P43_G15856	37.5291	61.4672	57.3757	59.5338	39.5247	39.3909	46.9937	40.3422	50.7259	36.9449	40.8037	46.363	57.2435	51.4162	33.3194	44.2449	52.4255
gene1166	Csec_G06775	hypothetical protein B7P43_G06775	68.6387	58.7353	79.4432	57.1837	77.1967	100.032	86.6269	69.9605	67.2118	62.7366	73.0172	76.2549	109.455	80.0624	33.8842	18.719	78.9328
gene11660	Csec_G15857	hypothetical protein B7P43_G15857	2.9628	1.3659	2.522	0	1.8527	1.0366	1.6986	3.064	5.0726	0.6971	1.0738	2.4402	1.2581	0.7345	2.2589	8.5086	1.7672
gene11661	Csec_G16039	hypothetical protein B7P43_G16039	72.0953	66.9309	59.2672	66.5838	64.2277	88.6295	78.7003	62.8112	53.2622	73.8898	76.2386	77.475	69.1954	72.7172	75.6747	68.9199	72.4532
gene11662	Csec_G16040	hypothetical protein B7P43_G16040	82.959	73.7606	76.2907	70.5005	66.0804	75.1537	62.2808	66.3859	67.8459	77.3752	59.058	57.9537	65.4211	104.302	71.1568	73.1743	59.4941
gene11663	Csec_G16041	hypothetical protein B7P43_G16041	4.938	0	3.1525	0.7833	0.6176	4.1464	5.0957	5.1066	5.0726	2.0912	8.5903	3.0502	5.6614	2.2036	2.8237	4.2543	2.3562
gene11664	Csec_G16135	hypothetical protein B7P43_G16135	16.2955	5.4637	6.9355	4.7	3.7054	9.3294	8.4928	8.1706	3.1704	11.8503	1.6107	6.7104	3.1452	5.8761	7.3416	0.8509	4.7124
gene11665	Csec_G16165	RNA	8.8885	6.1467	6.305	3.1334	4.323	5.183	3.9633	5.6173	6.3407	4.8795	4.832	7.9305	4.4033	2.9381	3.3884	1.7017	2.9453
gene11666	Csec_G16166	hypothetical protein B7P43_G16166	70.6139	55.3205	57.3757	75.9839	56.8168	67.8975	62.847	74.5564	78.6252	61.3425	65.5007	65.2742	67.9373	69.7792	78.4984	71.4725	70.097
gene11667	Csec_G16167	Mediator of RNA polymerase II transcription subunit 4	65.6759	53.9545	47.2876	49.3504	83.3724	47.1654	56.0527	50.5554	72.9185	50.1893	38.6562	45.1429	62.9049	41.8675	73.9805	108.91	45.3569
gene11668	Csec_G16168	putative thiamine transporter SLC35F3	250.852	200.11	245.896	202.101	222.944	235.309	232.704	203.243	214.951	207.031	204.019	220.224	244.071	239.453	232.671	149.752	216.182
gene11669	Csec_G16169	hypothetical protein B7P43_G16169	21.7274	23.9039	22.6981	25.0668	19.7624	22.287	26.6109	16.8518	20.2904	25.7917	19.3281	17.0811	19.5005	18.3629	31.0605	4.2543	32.9868
gene1167	Csec_G06776	Dihydropyrimidinase	540.715	514.958	407.304	635.288	462.563	533.85	533.35	544.364	471.751	475.404	383.34	410.557	489.4	465.684	281.803	17.8681	501.871
gene11670	Csec_G16170	hypothetical protein B7P43_G16170	31.6034	27.3187	40.3521	23.5002	29.6435	40.4275	27.1771	38.8102	27.8992	46.0069	31.6766	23.7915	40.2592	37.4604	20.8952	34.8854	17.0825
gene11671	Csec_G16278	Pseudouridine	52.837	49.8567	46.6571	50.917	57.4343	34.7262	45.8613	31.661	49.4578	50.8864	47.2464	40.8726	37.1139	34.5223	63.8152	42.5432	57.1379
gene11672	Csec_G16279	hypothetical protein B7P43_G16279	4.938	10.9275	3.783	8.6167	3.0879	10.366	5.6619	6.6386	15.2178	9.062	5.9058	6.7104	7.5486	11.0178	4.5179	2.5526	14.1372
gene11673	Csec_G16280	hypothetical protein B7P43_G16280	0.9876	0.683	0	3.1334	1.8527	1.5549	1.6986	3.5746	0.6341	1.3941	2.1476	0.61	0.629	2.9381	1.6942	1.7017	1.1781
gene11674	Csec_G16281	hypothetical protein B7P43_G16281	0	0	0	0	0	0.5183	0	0	0	0	0	0.61	0	0	0	0	0
gene11675	Csec_G16868	hypothetical protein B7P43_G16868	9.3823	4.7808	6.305	3.1334	3.7054	17.1039	18.6842	4.5959	12.0474	5.5766	8.0534	8.5406	6.9195	7.3452	5.0826	1.7017	14.1372
gene11676	Csec_G16869	hypothetical protein B7P43_G16869	126.414	30.0506	60.5282	33.6836	36.4368	45.0922	99.083	26.0437	38.6785	39.0361	82.6813	61.614	35.2268	22.0355	119.159	43.394	89.5357
gene11677	Csec_G16870	hypothetical protein B7P43_G16870	19.2583	4.0978	12.61	2.35	1.8527	7.7745	7.3605	20.4264	13.9496	5.5766	13.9592	14.0309	3.1452	2.2036	5.6474	4.2543	11.192
gene11678	Csec_G16871	Nucleoprotein TPR	1113.03	1064.07	1203	1349.69	1220.33	1313.38	1268.83	1054	1034.17	1135.53	1080.23	1102.34	1338.62	1197.26	1417.49	806.619	1295.32
gene11679	Csec_G16872	TPPP family protein CG45057	1491.29	1564.68	1462.13	1241.59	1350.63	1681.89	1382.07	1495.21	1696.78	1415.06	1074.86	1575.12	1476.38	1256.03	1604.98	1482.2	1315.94
gene1168	Csec_G06777	hypothetical protein B7P43_G06777	0	0	0	0	0	0	0	0	0	0	0	0	0	0	0	0	0
gene11680	Csec_G16873	hypothetical protein B7P43_G16873	603.922	575.059	544.754	509.17	531.731	618.333	564.49	607.175	596.663	604.363	555.146	561.236	616.468	552.357	533.676	638.148	527.2
gene11681	Csec_G16874	hypothetical protein B7P43_G16874	0	0	0	0	0	0	0	0	0	0	0	0	0	0	0	0	0
gene11682	Csec_G16875	Type 2 phosphatidylinositol 4	0	0	0	0	0	0	0	0	0	0	0	0	0	0	0	0	0
gene11683	Csec_G17015	hypothetical protein B7P43_G17015	0.4938	0	0	0	0	0	0	1.0213	0	0	1.0738	0	0	0	0	0	0
gene11684	Csec_G17016	hypothetical protein B7P43_G17016	6.4194	8.8786	3.783	3.9167	2.4703	1.0366	4.5295	4.0853	10.1452	4.8795	4.2951	4.8803	4.4033	2.9381	3.9532	3.4035	4.1234
gene11685	Csec_G17017	hypothetical protein B7P43_G17017	55.7998	32.7825	35.3081	51.7004	44.4653	46.1288	49.8246	42.3848	53.2622	37.642	32.7504	47.5831	37.1139	51.4162	50.2615	22.9733	59.4941
gene11686	Csec_G17018	hypothetical protein B7P43_G17018	17.2831	15.0253	8.1965	7.8334	6.7933	10.8843	13.5885	14.8092	8.877	25.0947	14.4961	10.3707	12.581	12.4868	9.6005	7.6578	8.8358
gene11687	Csec_G17081	hypothetical protein B7P43_G17081	38.0229	38.2462	40.9826	23.5002	28.4084	27.9883	32.2728	33.7036	33.6059	26.4888	38.1193	34.7722	33.9687	35.2568	29.931	43.394	39.4664
gene11688	Csec_G17082	hypothetical protein B7P43_G17082	0	0	0	0	0	0	0	0	0	0	0	0	0	0	0	0	0
gene11689	Csec_G17083	hypothetical protein B7P43_G17083	605.403	667.943	585.106	595.338	528.643	581.534	529.953	654.667	614.418	600.878	599.171	612.48	634.082	718.358	519.558	413.52	544.872
gene1169	Csec_G06778	Prestin	104.192	193.28	247.157	93.2173	112.398	60.1229	95.1197	103.664	116.67	91.3166	264.151	243.406	131.471	88.8766	42.92	31.482	90.7138
gene11690	Csec_G17085	hypothetical protein B7P43_G17085	0.4938	0	0.6305	1.5667	0.6176	1.0366	2.2648	1.0213	0.6341	2.0912	0.5369	1.2201	0.629	1.469	0.5647	0	0.5891
gene11691	Csec_G17087	Zinc finger protein 271	0.4938	0	0.6305	0	0	1.0366	1.6986	0	0	0.6971	0	0.61	1.8871	0	1.1295	1.7017	0
gene11692	Csec_G17109	histone H3	20.7397	19.8061	20.1761	17.2335	15.4393	18.1405	19.8166	25.533	21.5585	29.2771	26.8446	22.5715	22.6458	23.5046	19.7658	28.0785	25.9182
gene11693	Csec_G17360	hypothetical protein B7P43_G17360	0	0	0	0	0	0	0	0	0	0	0	0.61	0	0	0	0	0.5891
gene11694	Csec_G17361	hypothetical protein B7P43_G17361	13.8265	13.6594	15.132	16.4501	16.0569	15.549	14.1547	10.7239	12.0474	13.9415	14.4961	23.1815	16.9843	13.9558	15.2479	7.6578	12.3701
gene11695	Csec_G17362	hypothetical protein B7P43_G17362	60.7378	67.6139	48.5486	66.5838	55.5816	58.0497	44.7289	83.2377	88.1363	57.8571	48.3202	42.0927	64.163	74.9208	49.1321	23.8242	50.6584
gene11696	Csec_G17363	hypothetical protein B7P43_G17363	12.8389	20.4891	23.3286	36.8169	25.9381	39.3909	27.7433	16.8518	12.6815	27.8829	27.9183	28.0618	32.7106	18.3629	27.6721	9.3595	47.1241
gene11697	Csec_G17364	hypothetical protein B7P43_G17364	191.596	168.01	139.341	138.651	109.928	155.49	149.474	163.411	143.935	163.115	127.243	147.019	144.052	192.444	153.044	114.016	130.769
gene11698	Csec_G00583	hypothetical protein B7P43_G00583	26.6654	18.4402	26.4811	3.9167	2.4703	13.9941	13.0223	20.4264	25.363	9.759	11.8116	21.3514	11.9519	17.6284	6.7768	27.2276	19.4387
gene11699	Csec_G00584	hypothetical protein B7P43_G00584	12.8389	17.0742	10.7185	10.1834	14.8218	22.8053	13.5885	16.3411	14.5837	15.3356	16.6436	17.6911	19.5005	6.6107	18.0716	32.3328	11.781
gene117	Csec_G02777	hypothetical protein B7P43_G02777	13.3327	4.7808	0.6305	3.9167	3.7054	3.6281	5.6619	10.7239	11.4133	4.1824	2.1476	4.8803	8.1776	8.8142	3.9532	3.4035	9.4248
gene1170	Csec_G06779	hypothetical protein B7P43_G06779	0	0	0	0	0	0	0	0	0	0	0	0	0	0	0	0	0
gene11700	Csec_G00585	hypothetical protein B7P43_G00585	0	0	0	0	0	0	0	0	0	0	0	0	0	0	0	0	0
gene11701	Csec_G00586	hypothetical protein B7P43_G00586	3.9504	4.0978	5.044	0.7833	1.2351	4.1464	10.7576	3.5746	6.3407	17.4268	3.7582	1.2201	3.7743	2.9381	6.2121	5.1052	8.8358
gene11702	Csec_G00587	hypothetical protein B7P43_G00587	1.4814	3.4148	1.8915	5.4834	2.4703	3.6281	1.6986	2.0426	3.8044	11.1532	1.0738	1.8301	1.8871	2.2036	4.5179	0	3.5343
gene11703	Csec_G00588	hypothetical protein B7P43_G00588	0	0	1.261	0	0	0	0	0	0	0	0	0	0.629	0	0	0	0
gene11704	Csec_G00589	hypothetical protein B7P43_G00589	2.9628	3.4148	2.522	3.9167	3.7054	3.6281	5.6619	3.064	1.9022	6.9707	1.6107	1.2201	4.4033	1.469	4.5179	0	3.5343
gene11705	Csec_G00590	Transmembrane protein 245	496.273	430.27	488.639	506.82	449.594	529.704	527.122	513.214	460.338	460.069	485.887	447.769	463.609	430.427	593.538	345.451	490.09
gene11706	Csec_G00591	hypothetical protein B7P43_G00591	70.1201	68.9798	79.4432	76.7672	72.2561	53.385	49.2584	71.4925	76.7229	56.463	79.4599	70.1545	76.744	81.5314	57.6031	73.1743	58.9051
gene11707	Csec_G00592	hypothetical protein B7P43_G00592	17.2831	17.7572	17.654	21.1502	32.7314	14.5124	18.118	17.3625	18.3881	23.7005	22.5494	15.251	21.3877	27.1771	18.6363	63.8148	12.9591
gene11708	Csec_G00593	hypothetical protein B7P43_G00593	97.2793	116.105	105.294	126.118	154.393	97.9589	110.407	127.665	128.717	144.991	113.284	88.4557	111.971	133.682	88.6636	171.024	97.7824
gene11709	Csec_G00594	Dihydropyrimidine dehydrogenase	247.889	217.184	151.32	188.785	206.27	279.883	161.93	235.925	190.222	252.341	287.774	200.093	171.101	189.506	251.308	83.3846	175.537
gene1171	Csec_G06780	hypothetical protein B7P43_G06780	2.469	3.4148	3.783	2.35	4.323	3.6281	2.8309	6.1279	6.3407	0.6971	5.3689	9.1506	0	2.9381	3.9532	3.4035	1.7672
gene11710	Csec_G00595	U4	264.185	228.112	235.177	242.835	263.704	224.943	238.365	280.863	244.118	263.494	275.425	230.595	267.975	260.019	221.941	233.988	228.552
gene11711	Csec_G00596	hypothetical protein B7P43_G00596	1051.8	1062.7	905.401	913.373	881.895	1105.02	925.719	1130.6	1058.27	1156.45	973.921	951.051	910.235	979.846	815.479	790.452	922.453
gene11712	Csec_G00597	Serine palmitoyltransferase 1	212.829	262.26	241.482	193.485	214.298	228.053	244.027	260.947	242.85	197.272	278.11	234.865	215.764	210.806	212.341	289.294	231.497
gene11713	Csec_G00598	Double	459.731	455.54	438.829	463.737	429.831	457.142	426.34	458.062	438.779	461.463	461.726	425.808	438.447	433.365	393.057	506.264	435.897
gene11714	Csec_G00599	hypothetical protein B7P43_G00599	0	0	0	0	0	0	0	0	0	0	0	0	0	0	0	0	0
gene11715	Csec_G00600	UPF0687 protein C20orf27	70.6139	81.2733	65.5722	71.2838	87.0779	73.5988	70.7736	82.2163	94.477	96.8932	90.1977	80.5252	67.9373	77.8589	75.1099	71.4725	78.9328
gene11716	Csec_G00601	hypothetical protein B7P43_G00601	266.654	253.381	399.738	336.836	413.774	337.414	395.766	237.968	350.643	313.683	381.193	373.954	322.702	190.975	421.858	211.865	304.539
gene11717	Csec_G00602	hypothetical protein B7P43_G00602	1.4814	0	2.522	0.7833	0	0.5183	1.6986	0	1.9022	0	1.6107	1.2201	1.2581	0.7345	0.5647	0	2.9453
gene11718	Csec_G00603	hypothetical protein B7P43_G00603	121.476	134.545	158.256	168.418	99.4293	139.423	116.069	112.856	133.155	108.743	104.694	194.603	127.697	232.842	151.349	217.821	141.961
gene11719	Csec_G03238	Long	559.973	490.371	605.912	701.872	821.99	686.749	619.411	451.424	472.385	790.481	780.103	921.159	511.417	514.897	566.431	620.279	796.396
gene1172	Csec_G06781	hypothetical protein B7P43_G06781	0	0	0	1.5667	0	2.0732	0	0	0	0	0	0	0.629	0	0	0	0
gene11720	Csec_G03239	hypothetical protein B7P43_G03239	0	0	0	0	0	0	0	0	0	0	0	0	0	0	0	0	0
gene11721	Csec_G03240	hypothetical protein B7P43_G03240	4.938	0.683	0	0.7833	1.2351	0.5183	1.6986	0.5107	1.2681	0	0.5369	0	0.629	2.9381	1.6942	1.7017	0.5891
gene11722	Csec_G03241	hypothetical protein B7P43_G03241	15.8017	11.6105	8.827	8.6167	9.2636	11.4026	6.7943	15.3198	13.3155	14.6385	13.4223	9.7606	13.21	16.1594	10.73	16.1664	7.6577
gene11723	Csec_G03242	hypothetical protein B7P43_G03242	58.2688	38.9292	33.4166	36.0336	36.4368	31.0981	32.839	41.8742	40.5807	31.3683	33.8242	30.502	32.0815	31.5843	36.7079	16.1664	44.7678
gene11724	Csec_G03243	hypothetical protein B7P43_G03243	0	0	0	0	0	0	0	0	0	0	0	0	0	0	0	0	0
gene11725	Csec_G03244	GTP	21.2336	15.7083	22.0676	21.1502	14.8218	18.1405	23.7799	24.001	13.9496	22.3064	10.7378	17.6911	17.6134	11.7523	12.9889	5.956	17.0825
gene11726	Csec_G03245	hypothetical protein B7P43_G03245	292.825	284.798	237.069	206.018	237.766	253.968	257.616	329.887	285.333	264.888	251.265	225.715	239.039	235.78	177.327	215.268	188.496
gene11727	Csec_G03246	hypothetical protein B7P43_G03246	53.3308	45.0759	52.9621	50.917	54.9641	49.2386	43.5965	52.0874	55.7985	52.9776	36.5086	52.4634	44.0335	39.6639	43.4847	26.3768	42.4116
gene11728	Csec_G03247	hypothetical protein B7P43_G03247	31.1096	25.9528	41.6131	39.9503	40.7599	43.5373	28.3094	25.0224	32.3378	29.9742	36.5086	26.8417	36.4849	48.4782	26.5426	40.8415	21.7949
gene11729	Csec_G03248	hypothetical protein B7P43_G03248	190.608	165.278	197.347	159.018	166.127	214.058	172.121	213.967	199.099	181.936	208.314	195.213	205.07	246.798	181.845	180.383	159.044
gene1173	Csec_G07311	hypothetical protein B7P43_G07311	457.262	398.854	400.999	433.97	482.943	383.025	329.522	409.039	382.346	333.898	425.218	434.348	425.866	476.702	332.065	222.075	465.35
gene11730	Csec_G03249	E3 ubiquitin	636.019	659.065	566.191	668.188	616.956	607.449	505.041	686.838	606.809	658.735	650.175	606.379	634.082	747.004	506.004	424.581	559.009
gene11731	Csec_G04294	Locusta insulin	86.4156	40.9781	84.4872	124.551	134.013	88.1112	88.8916	32.6823	77.9911	105.955	179.859	101.266	69.1954	8.8142	150.785	95.2967	68.3299
gene11732	Csec_G04295	hypothetical protein B7P43_G04295	204.435	206.94	211.218	227.168	222.327	210.949	187.975	298.736	172.468	277.435	223.884	225.715	233.377	204.93	159.82	248.452	182.606
gene11733	Csec_G04296	Tetraspanin	3.4566	3.4148	0.6305	0.7833	1.2351	2.5915	7.9266	4.0853	3.1704	2.7883	1.0738	3.6602	2.5162	0	1.6942	1.7017	4.7124
gene11734	Csec_G04297	hypothetical protein B7P43_G04297	309.121	299.14	257.875	260.068	221.091	243.083	254.785	307.928	424.829	302.53	202.945	227.545	235.264	178.488	332.63	165.067	220.305
gene11735	Csec_G04298	hypothetical protein B7P43_G04298	0	0.683	0	0	0	0.5183	0	1.0213	0	0	1.0738	0	0	0	0.5647	4.2543	0
gene11736	Csec_G04299	hypothetical protein B7P43_G04299	0	0.683	0	0	0	0	0	0	0	0	0	0	0	0	0	0	0
gene11737	Csec_G04300	hypothetical protein B7P43_G04300	0	0	0	0	0	0	0	0	0	0	0	0	0	0	0	0	0.5891
gene11738	Csec_G04301	Signal peptidase complex subunit 3	303.195	253.381	291.922	317.252	351.399	247.23	285.925	289.545	313.866	260.705	316.766	303.8	300.057	248.267	277.286	513.071	259.182
gene11739	Csec_G04302	hypothetical protein B7P43_G04302	43.9485	50.5397	30.2641	45.4337	37.672	35.7628	36.8023	33.7036	41.2148	49.4922	42.9513	36.6024	33.3396	60.965	31.0605	3.4035	32.9868
gene1174	Csec_G07312	hypothetical protein B7P43_G07312	0	0	0	0	0	0	0	0	0	0	0	0	0	0	0	0	0
gene11740	Csec_G04303	FGFR1 oncogene partner 2	35.5539	32.0995	28.3726	39.9503	35.2017	32.1347	27.1771	31.1503	27.8992	41.8244	28.9921	25.0116	33.9687	30.8497	30.4958	11.9121	34.754
gene11741	Csec_G04304	Myotubularin	23.7026	17.7572	21.4371	17.2335	21.6151	26.9517	18.6842	30.129	17.7541	25.7917	18.7912	14.6409	16.3553	8.8142	18.6363	0.8509	11.781
gene11742	Csec_G04305	60S ribosomal protein L27a	1095.26	1107.09	1504.38	1420.98	1458.71	1195.2	1430.76	1082.6	1427.93	1235.91	1246.66	1536.69	1390.2	1831.89	1460.41	3463.01	1480.87
gene11743	Csec_G04306	Splicing factor 3A subunit 2	406.4	392.707	421.175	394.019	359.428	394.945	413.884	464.19	379.81	402.212	421.997	403.236	388.752	401.781	370.467	416.923	368.157
gene11744	Csec_G04307	hypothetical protein B7P43_G04307	209.373	165.278	149.429	142.568	150.688	159.637	174.952	216.009	205.44	212.607	159.994	172.641	150.972	159.39	163.209	245.9	144.906
gene11745	Csec_G04308	hypothetical protein B7P43_G04308	0.9876	0.683	0	0.7833	0	0.5183	0	0	1.2681	0	0	0.61	0	0.7345	0	0.8509	0
gene11746	Csec_G04309	Tyrosine	11.3575	9.5616	13.871	14.1001	15.4393	9.3294	7.9266	11.2345	6.3407	16.0327	13.4223	6.1004	13.8391	13.2213	9.6005	17.0173	10.6029
gene11747	Csec_G04310	hypothetical protein B7P43_G04310	0.4938	0.683	0.6305	0.7833	1.2351	0.5183	1.6986	1.0213	0	2.0912	2.6845	0	1.2581	2.2036	0.5647	0	1.1781
gene11748	Csec_G04700	hypothetical protein B7P43_G04700	3.4566	0.683	1.8915	1.5667	1.2351	1.5549	0.5662	0	3.1704	2.0912	0.5369	1.2201	1.2581	0.7345	0.5647	0.8509	1.1781
gene11749	Csec_G04701	hypothetical protein B7P43_G04701	0	0	0	0.7833	1.2351	0	1.6986	0	0	0	0	0	0	0	0	0	0
gene1175	Csec_G07313	Mitochondrial uncoupling protein Bmcp	71.6015	66.9309	67.4637	74.4172	54.9641	52.8667	57.7513	58.726	56.4326	57.8571	52.0785	66.4943	59.7597	57.2924	56.4736	40.8415	63.0284
gene11750	Csec_G04702	hypothetical protein B7P43_G04702	91.8475	86.054	87.6397	98.7007	74.7264	84.4831	89.4578	94.4722	81.7955	86.4371	91.2715	93.336	79.8893	71.9827	76.8041	51.9027	94.2481
gene11751	Csec_G04703	hypothetical protein B7P43_G04703	0	0	0	0	0	0	0	0	0	0	0	0	0	0	0	0	0
gene11752	Csec_G04704	hypothetical protein B7P43_G04704	1.9752	4.0978	1.8915	0	0.6176	1.0366	0.5662	2.5533	0.6341	2.0912	1.0738	0.61	0.629	0	0	0	2.3562
gene11753	Csec_G04705	hypothetical protein B7P43_G04705	276.53	283.432	326.6	365.036	352.017	295.432	291.587	275.246	294.844	299.742	339.852	344.062	352.897	273.975	225.33	104.656	371.102
gene11754	Csec_G04706	hypothetical protein B7P43_G04706	4.4442	4.0978	0.6305	5.4834	2.4703	3.1098	3.3971	3.064	0.6341	0.6971	1.0738	4.2703	1.8871	3.6726	0	0	1.7672
gene11755	Csec_G07891	hypothetical protein B7P43_G07891	0	0	0	0	1.2351	0.5183	1.1324	0	1.2681	0.6971	1.0738	0	0	0.7345	0	0	0
gene11756	Csec_G08100	hypothetical protein B7P43_G08100	5.9256	4.7808	8.827	8.6167	4.9406	6.2196	5.6619	6.1279	5.0726	2.0912	9.664	7.9305	5.6614	2.2036	7.9063	2.5526	2.3562
gene11757	Csec_G08101	Longitudinals lacking protein	72.5891	88.7859	64.3112	92.434	66.6979	49.2386	53.7879	84.259	60.237	87.1342	73.5541	64.0541	81.7764	52.8853	61.5563	27.2276	57.1379
gene11758	Csec_G08102	Serine	318.997	364.022	408.565	365.036	413.157	338.451	358.964	331.929	370.299	389.664	483.202	396.526	325.219	307.763	328.677	370.126	318.087
gene11759	Csec_G08103	hypothetical protein B7P43_G08103	0	0	0	0	0	0	0	0	0	0	0	0	0	0	0	0	0
gene1176	Csec_G07314	hypothetical protein B7P43_G07314	53.8246	71.0287	60.5282	57.9671	64.2277	73.0805	60.5822	70.4712	55.1644	77.3752	80.5337	64.0541	79.8893	61.6995	63.8152	80.832	45.3569
gene11760	Csec_G08104	hypothetical protein B7P43_G08104	0	0	0	0	0	0	0	0	0	0	0	0	0	0	0	0	0
gene11761	Csec_G08105	hypothetical protein B7P43_G08105	300.726	327.142	294.444	296.102	394.012	297.505	277.433	354.909	349.375	354.113	362.938	321.491	337.171	308.497	293.098	640.7	235.62
gene11762	Csec_G08106	Protein crooked neck	105.674	82.6392	133.666	90.084	79.667	108.843	81.5312	106.217	85.6	78.7693	92.8822	95.7762	98.7608	105.036	56.4736	38.2889	85.4123
gene11763	Csec_G08107	hypothetical protein B7P43_G08107	194.559	258.162	211.218	405.77	339.048	245.156	216.284	390.145	195.929	228.64	360.254	267.807	239.668	552.357	232.671	360.766	957.207
gene11764	Csec_G08108	CDK	81.4776	71.7117	68.7247	63.4505	90.1657	49.7569	70.2074	58.2153	74.8207	71.1015	84.2919	75.0348	65.4211	59.4959	62.6857	102.104	88.9466
gene11765	Csec_G08109	hypothetical protein B7P43_G08109	7.9009	6.8297	10.7185	9.4001	8.0285	6.2196	2.2648	3.5746	11.4133	13.2444	8.0534	4.8803	5.0324	2.9381	4.5179	5.1052	11.781
gene11766	Csec_G08110	hypothetical protein B7P43_G08110	1.9752	0.683	0	3.1334	1.2351	0.5183	0.5662	2.0426	1.9022	3.4854	1.0738	1.8301	1.8871	0	1.1295	0.8509	0.5891
gene11767	Csec_G08111	hypothetical protein B7P43_G08111	50.368	61.4672	59.2672	67.3672	61.7574	63.751	47.5599	38.2995	36.1422	52.2805	55.8367	54.9035	69.1954	38.1949	60.4268	26.3768	50.6584
gene11768	Csec_G08365	hypothetical protein B7P43_G08365	6.9132	17.0742	32.7861	26.6335	17.9096	12.9575	19.8166	17.3625	8.243	26.4888	13.4223	13.4209	28.3072	8.0797	22.0247	1.7017	24.1511
gene11769	Csec_G08366	hypothetical protein B7P43_G08366	1.4814	2.0489	1.261	2.35	1.8527	0.5183	1.1324	1.532	0.6341	2.0912	3.2213	2.4402	2.5162	2.2036	1.1295	0	0.5891
gene1177	Csec_G07315	hypothetical protein B7P43_G07315	0	0	0	0	0	0	0	0	0	0	0	0	0	0	0	0	0
gene11770	Csec_G08367	hypothetical protein B7P43_G08367	35.5539	32.7825	20.8066	35.2503	27.1732	32.1347	22.6476	37.7889	40.5807	32.0654	33.2873	25.0116	32.0815	34.5223	33.3194	4.2543	24.7401
gene11771	Csec_G08368	hypothetical protein B7P43_G08368	6.4194	10.9275	8.827	12.5334	4.323	6.7379	7.3605	9.7026	7.6089	18.821	11.8116	3.6602	11.3229	2.9381	14.6831	2.5526	12.3701
gene11772	Csec_G08369	hypothetical protein B7P43_G08369	0	2.0489	0	0.7833	0	0	0	0	0	0.6971	0	1.8301	2.5162	0	0	0.8509	1.1781
gene11773	Csec_G08370	hypothetical protein B7P43_G08370	14.3203	12.2934	12.61	13.3168	7.4109	16.0673	14.1547	10.7239	15.2178	8.3649	3.2213	12.2008	18.2424	15.4249	22.0247	0	16.4934
gene11774	Csec_G08610	hypothetical protein B7P43_G08610	120.488	122.934	119.795	107.317	117.339	105.215	109.274	116.431	100.818	149.174	125.096	100.656	125.181	119.726	114.641	77.4286	107.796
gene11775	Csec_G08611	hypothetical protein B7P43_G08611	1.9752	1.3659	0.6305	1.5667	2.4703	6.7379	2.2648	1.0213	3.1704	2.7883	2.6845	3.0502	0.629	2.2036	1.6942	0	1.7672
gene11776	Csec_G08612	hypothetical protein B7P43_G08612	118.019	133.862	51.7011	68.9338	80.9021	149.789	120.032	118.473	90.6726	121.291	70.3328	65.2742	60.3887	91.8147	52.5205	99.551	112.509
gene11777	Csec_G08613	hypothetical protein B7P43_G08613	0	0	0	0	0	0	0	0	0	0	0	0	0	0	0	0	0
gene11778	Csec_G08614	hypothetical protein B7P43_G08614	91.8475	164.595	121.687	128.468	113.633	160.155	96.2521	139.41	124.912	136.626	119.727	163.49	110.084	192.444	108.994	156.559	109.563
gene11779	Csec_G08615	hypothetical protein B7P43_G08615	142.215	115.422	124.209	121.418	119.809	114.545	136.452	114.899	86.8681	130.353	85.9026	99.4364	152.859	69.7792	142.314	7.6578	117.81
gene1178	Csec_G07316	hypothetical protein B7P43_G07316	0	0	0	0	0.6176	0.5183	0	0	0.6341	0	0	0.61	0.629	0	0	12.763	0
gene11780	Csec_G08616	hypothetical protein B7P43_G08616	450.349	404.317	366.952	486.454	360.045	441.593	435.965	425.38	408.344	425.215	388.709	320.271	451.028	406.923	474.379	258.663	454.747
gene11781	Csec_G08617	hypothetical protein B7P43_G08617	0	0	0	6.2667	3.0879	0.5183	2.2648	1.0213	0.6341	2.0912	0	1.2201	2.5162	1.469	0	0.8509	0
gene11782	Csec_G08618	hypothetical protein B7P43_G08618	26.6654	25.9528	56.7452	21.9335	16.6745	38.8726	35.1037	63.8326	32.3378	26.4888	62.8163	64.0541	10.0648	13.2213	49.6968	34.0345	69.508
gene11783	Csec_G08619	L	112.093	139.326	47.9181	136.301	121.662	88.1112	134.187	102.643	108.427	127.564	37.0455	93.9461	115.116	112.381	99.3936	57.8587	118.399
gene11784	Csec_G08620	Nuclear export mediator factor NEMF	451.336	473.297	438.199	421.436	396.482	493.423	513.533	422.316	424.195	467.039	381.73	512.433	411.398	417.94	451.789	454.361	473.008
gene11785	Csec_G08621	hypothetical protein B7P43_G08621	22.715	21.172	29.6336	24.2835	21.6151	18.1405	23.2137	19.4051	24.7289	22.3064	30.0659	14.0309	28.3072	21.301	41.7905	44.2449	31.2197
gene11786	Csec_G08622	hypothetical protein B7P43_G08622	20.7397	49.1737	32.1556	26.6335	16.0569	12.9575	9.6252	39.3209	38.6785	33.4595	37.0455	20.1313	29.5653	33.7878	31.6252	19.5699	41.2335
gene11787	Csec_G08623	hypothetical protein B7P43_G08623	40.4919	57.3694	26.4811	63.4505	65.4628	69.4524	95.1197	25.533	32.3378	13.2444	97.1773	79.3051	39.6301	26.4426	52.5205	122.524	43.5897
gene11788	Csec_G08624	hypothetical protein B7P43_G08624	0.9876	0	0	0	0	0	0	1.532	0	0	0	0	0	0	0	0	0.5891
gene11789	Csec_G08625	hypothetical protein B7P43_G08625	0	0.683	0.6305	0	0	0	0	2.0426	0	0	0	1.2201	0.629	0.7345	0	0	0
gene1179	Csec_G07317	hypothetical protein B7P43_G07317	1.4814	2.0489	1.261	1.5667	0.6176	2.5915	0	1.532	0	1.3941	1.0738	0	0.629	0.7345	1.6942	31.482	0
gene11790	Csec_G08626	hypothetical protein B7P43_G08626	3.4566	5.4637	0.6305	3.1334	3.0879	5.183	2.2648	3.5746	3.8044	0	1.6107	3.0502	0	7.3452	0	0.8509	3.5343
gene11791	Csec_G08627	hypothetical protein B7P43_G08627	8.8885	6.8297	0	3.9167	14.8218	1.5549	1.6986	3.5746	3.8044	0	3.2213	3.6602	0	7.3452	0.5647	9.3595	4.7124
gene11792	Csec_G08628	hypothetical protein B7P43_G08628	4.938	6.8297	0	1.5667	9.2636	0	1.1324	2.5533	3.8044	0	1.0738	0.61	0	0	0	0.8509	3.5343
gene11793	Csec_G08629	hypothetical protein B7P43_G08629	4.4442	4.0978	0	0.7833	1.2351	0	0	3.5746	1.9022	0	2.6845	1.8301	0	0	0	0.8509	1.1781
[truncated: 16,145 more rows]

## Sheet: Fat bodies
Supplementary table S7b: normalized read counts for fat bodies
Read counts of all genes expressed in fat body samples; normalized internally by DESeq2
			Protein+				Control
Csec_GeneNumber	Csec_GeneID	Csec_Protein.Name	VRPFb3	VRPFb4	VRPFb5	VRPFb7	VRPFb10	VRPFb12	VRPFb14	VRPFb15	VRPFb17
gene0	Csec_G00644	hypothetical protein B7P43_G00644	0.8576	0	0	0	0	9.461	0	6.2712	2.0754
gene1	Csec_G00645	hypothetical protein B7P43_G00645	7.7186	0	8.3351	0	0	0	0	6.2712	0
gene10	Csec_G02279	hypothetical protein B7P43_G02279	2.5729	0	0	0	0	0	27.7531	6.2712	0
gene100	Csec_G00904	hypothetical protein B7P43_G00904	9.4338	112.467	91.6863	5.2166	67.8892	4.7305	15.4184	36.6625	18.6784
gene1000	Csec_G08733	hypothetical protein B7P43_G08733	837.893	112.467	133.362	140.847	161.889	288.559	116.152	355.047	303.005
gene10000	Csec_G07852	hypothetical protein B7P43_G07852	0	0	0	0	0	0	0	0	0
gene10001	Csec_G07853	hypothetical protein B7P43_G07853	705.82	580.095	150.032	766.833	443.891	1083.28	446.106	340.092	344.513
gene10002	Csec_G07854	hypothetical protein B7P43_G07854	0	0	0	0	0	0	0	0	0
gene10003	Csec_G07855	hypothetical protein B7P43_G07855	1140.63	970.771	758.495	735.534	417.779	629.154	1898.52	826.835	684.184
gene10004	Csec_G08516	hypothetical protein B7P43_G08516	0	0	0	0	0	0	0	0	0
gene10005	Csec_G08517	putative RNA	0	0	0	0	36.5557	0	0	0	0
gene10006	Csec_G08518	hypothetical protein B7P43_G08518	1.7152	0	0	0	0	0	0	0.4824	0
gene10007	Csec_G08519	hypothetical protein B7P43_G08519	1.7152	82.8707	50.0107	36.5159	198.445	0	0	0	2.7672
gene10008	Csec_G08520	Coiled	213.547	53.274	291.729	187.796	250.668	156.106	389.572	342.505	323.759
gene10009	Csec_G08521	hypothetical protein B7P43_G08521	571.174	1610.06	3642.45	1653.65	3415.35	1135.32	975.472	1217.1	3694.18
gene1001	Csec_G08734	hypothetical protein B7P43_G08734	90.9075	47.3547	0	83.4649	0	137.184	26.7252	84.9025	51.8845
gene10010	Csec_G08522	hypothetical protein B7P43_G08522	76.328	0	0	0	0	61.4963	2.0558	79.1137	26.2881
gene10011	Csec_G08523	GPI transamidase component PIG	322.464	1012.21	366.745	657.286	313.334	468.318	750.363	501.697	311.999
gene10012	Csec_G08524	hypothetical protein B7P43_G08524	0	0	0	0	0	0	0	0	0
gene10013	Csec_G08525	hypothetical protein B7P43_G08525	301.882	29.5967	108.356	224.312	182.779	245.985	115.124	398.945	195.086
gene10014	Csec_G08526	CD109 antigen	339.617	710.32	41.6756	850.298	1044.45	449.396	823.343	385.438	834.303
gene10015	Csec_G08527	hypothetical protein B7P43_G08527	621.773	142.064	516.777	1559.75	658.003	1896.92	235.388	332.856	374.26
gene10016	Csec_G08528	hypothetical protein B7P43_G08528	15.4371	0	0	0	0	0	7.1953	18.8136	19.3702
gene10017	Csec_G08529	hypothetical protein B7P43_G08529	1788.13	3593.04	3375.72	3635.94	2642.45	3264.03	1070.04	466.481	965.052
gene10018	Csec_G08530	hypothetical protein B7P43_G08530	126.927	59.1933	8.3351	151.28	0	104.071	55.5063	219.975	81.6316
gene10019	Csec_G08531	hypothetical protein B7P43_G08531	10.2914	0	0	0	0	0	0	0.4824	0
gene1002	Csec_G08735	hypothetical protein B7P43_G08735	136.361	53.274	133.362	0	109.667	66.2267	268.28	70.9129	159.113
gene10020	Csec_G08532	hypothetical protein B7P43_G08532	0	0	0	0	0	33.1134	0	3.8592	0
gene10021	Csec_G08533	hypothetical protein B7P43_G08533	17.1524	0	0	0	0	28.3829	2.0558	3.3768	2.0754
gene10022	Csec_G08534	hypothetical protein B7P43_G08534	12.0067	82.8707	0	0	0	0	3.0837	6.7536	18.6784
gene10023	Csec_G08535	hypothetical protein B7P43_G08535	29.159	0	0	0	0	9.461	17.4742	17.8488	34.5897
gene10024	Csec_G08536	hypothetical protein B7P43_G08536	0	0	0	0	0	0	0	0	0.6918
gene10025	Csec_G08537	hypothetical protein B7P43_G08537	59.1757	5.9193	41.6756	46.949	83.5559	0	75.0363	27.0144	47.7337
gene10026	Csec_G08538	hypothetical protein B7P43_G08538	0	0	0	0	0	0	0	0	0
gene10027	Csec_G08539	WASH complex subunit 1	80.6161	0	0	41.7324	0	28.3829	28.781	68.9833	69.8711
gene10028	Csec_G08540	hypothetical protein B7P43_G08540	206.686	53.274	0	83.4649	78.3336	156.106	44.1995	180.418	134.208
gene10029	Csec_G08541	hypothetical protein B7P43_G08541	26.5862	65.1127	0	88.6814	0	94.6096	60.6458	61.7473	46.3502
gene1003	Csec_G08736	hypothetical protein B7P43_G08736	6.0033	0	8.3351	10.4331	0	23.6524	26.7252	5.3064	11.7605
gene10030	Csec_G08542	hypothetical protein B7P43_G08542	65.179	0	0	57.3821	0	42.5743	6.1674	139.896	56.0353
gene10031	Csec_G08543	hypothetical protein B7P43_G08543	18.8676	0	0	0	0	0	0	5.3064	4.8426
gene10032	Csec_G08544	hypothetical protein B7P43_G08544	10.2914	0	0	0	0	33.1134	0	2.412	2.0754
gene10033	Csec_G08545	hypothetical protein B7P43_G08545	89.1923	0	0	57.3821	0	85.1487	1.0279	92.6209	61.5696
gene10034	Csec_G08546	hypothetical protein B7P43_G08546	0	0	0	0	0	0	0	0	0
gene10035	Csec_G08547	General transcription factor IIH subunit 1	191.249	118.387	125.027	26.0828	5.2222	89.8791	156.24	124.459	132.132
gene10036	Csec_G08548	hypothetical protein B7P43_G08548	1625.19	2444.68	2592.22	4960.94	3697.35	5317.06	507.78	694.175	576.956
gene10037	Csec_G08549	hypothetical protein B7P43_G08549	17.1524	88.79	6192.99	3082.98	36.5557	9.461	1798.81	40.0393	8.9933
gene10038	Csec_G08550	hypothetical protein B7P43_G08550	2.5729	0	0	0	0	4.7305	7.1953	2.412	7.6097
gene10039	Csec_G08551	hypothetical protein B7P43_G08551	429.667	408.434	666.809	432.974	329.001	454.126	345.373	218.528	298.855
gene1004	Csec_G08737	hypothetical protein B7P43_G08737	12.0067	23.6773	0	88.6814	120.112	56.7658	2.0558	1.4472	2.0754
gene10040	Csec_G08552	hypothetical protein B7P43_G08552	0	0	0	0	0	0	0	0	0
gene10041	Csec_G08553	hypothetical protein B7P43_G08553	56.6028	0	66.6809	172.146	73.1114	222.333	5.1395	43.4161	29.0553
gene10042	Csec_G08554	hypothetical protein B7P43_G08554	202.398	0	0	224.312	214.112	165.567	43.1716	129.766	136.283
gene10043	Csec_G08555	hypothetical protein B7P43_G08555	0	0	0	0	0	0	0	0	0
gene10044	Csec_G08556	hypothetical protein B7P43_G08556	30.0166	5.9193	0	36.5159	41.7779	4.7305	1.0279	36.6625	24.2128
gene10045	Csec_G08557	hypothetical protein B7P43_G08557	0	0	0	0	0	0	0	0	0
gene10046	Csec_G08558	Arylsulfatase B	206.686	142.064	275.059	130.414	0	66.2267	128.487	77.1841	87.8578
gene10047	Csec_G08559	hypothetical protein B7P43_G08559	0	0	0	0	0	0	0	0	0
gene10048	Csec_G08560	hypothetical protein B7P43_G08560	0	0	0	0	0	0	0	0.9648	0.6918
gene10049	Csec_G08561	Heat shock 70 kDa protein 4L	1309.58	1136.51	1125.24	693.802	804.225	1054.9	584.872	1109.52	1061.21
gene1005	Csec_G08738	Histone H2A	574.604	491.305	750.16	547.738	449.113	808.912	399.851	494.943	424.069
gene10050	Csec_G08562	hypothetical protein B7P43_G08562	0	0	0	0	0	4.7305	0	2.8944	0
gene10051	Csec_G10175	Ras	36.8776	47.3547	0	114.764	120.112	52.0353	176.798	91.1737	260.114
gene10052	Csec_G10176	Ubiquitin carboxyl	915.936	1166.11	300.064	542.522	1044.45	600.771	1431.86	718.777	682.108
gene10053	Csec_G10177	Tyrosine	260.716	118.387	0	198.229	323.779	104.071	77.0921	292.335	122.447
gene10054	Csec_G10178	hypothetical protein B7P43_G10178	1.7152	0	0	0	0	0	42.1437	2.8944	0
gene10055	Csec_G10179	hypothetical protein B7P43_G10179	0	0	0	0	0	0	0	9.1656	2.0754
gene10056	Csec_G10180	Cytochrome P450 4C1	728.118	1982.98	7985.04	526.872	1342.12	610.232	878.85	767.017	668.964
gene10057	Csec_G10396	hypothetical protein B7P43_G10396	18.8676	0	0	41.7324	0	66.2267	0	85.8673	10.3769
gene10058	Csec_G10397	hypothetical protein B7P43_G10397	415.945	5.9193	8.3351	5.2166	130.556	212.872	18.5021	716.365	228.292
gene10059	Csec_G10398	hypothetical protein B7P43_G10398	0	0	0	0	0	0	0	0	0
gene1006	Csec_G08739	sly1	383.355	485.385	491.772	380.808	527.447	283.829	633.183	351.67	321.684
gene10060	Csec_G10399	hypothetical protein B7P43_G10399	58.318	47.3547	0	20.8662	0	33.1134	6.1674	44.3809	67.104
gene10061	Csec_G10400	hypothetical protein B7P43_G10400	10.2914	0	0	0	0	42.5743	0	1.9296	15.9112
gene10062	Csec_G10401	hypothetical protein B7P43_G10401	160.375	112.467	0	0	5.2222	66.2267	155.212	156.298	96.8511
gene10063	Csec_G10402	hypothetical protein B7P43_G10402	0	5.9193	16.6702	0	0	33.1134	37.0042	16.884	24.2128
gene10064	Csec_G10403	hypothetical protein B7P43_G10403	16.2947	106.548	166.702	31.2993	0	170.297	27.7531	4.824	73.3301
gene10065	Csec_G10404	hypothetical protein B7P43_G10404	90.0499	378.837	0	166.93	245.445	165.567	354.623	239.271	225.525
gene10066	Csec_G10405	Serpin B8	181.815	2574.91	1158.58	944.196	318.557	288.559	1065.93	529.194	683.492
gene10067	Csec_G10406	Serine protease inhibitor 27A	869.625	6771.72	4409.28	4522.75	1927.01	842.026	5037.71	2021.26	3824.93
gene10068	Csec_G10407	Serine	60.0333	0	0	0	0	56.7658	4.1116	27.9792	44.9666
gene10069	Csec_G10408	hypothetical protein B7P43_G10408	0	0	0	0	0	0	0	0	0
gene1007	Csec_G08740	hypothetical protein B7P43_G08740	18.01	0	0	15.6497	5.2222	0	7.1953	44.3809	15.9112
gene10070	Csec_G10409	hypothetical protein B7P43_G10409	58.318	0	208.378	31.2993	0	70.9572	5.1395	35.6977	31.8225
gene10071	Csec_G10410	hypothetical protein B7P43_G10410	36.02	0	0	31.2993	10.4445	28.3829	21.5858	14.9544	38.7404
gene10072	Csec_G10411	Alpha	383.355	580.095	641.804	260.828	323.779	378.438	530.393	323.691	377.027
gene10073	Csec_G10412	hypothetical protein B7P43_G10412	1.7152	0	0	0	0	0	0	11.5776	9.6851
gene10074	Csec_G10413	DNA topoisomerase 3	393.647	5.9193	16.6702	93.898	146.223	193.95	59.6179	788.725	209.613
gene10075	Csec_G10414	hypothetical protein B7P43_G10414	909.933	473.547	8.3351	318.21	376.002	539.275	367.986	687.421	563.12
gene10076	Csec_G10415	hypothetical protein B7P43_G10415	1204.1	1177.95	2242.15	2091.84	1483.12	2133.45	756.53	483.848	751.288
gene10077	Csec_G10416	hypothetical protein B7P43_G10416	0	0	0	0	0	0	0	0	0
gene10078	Csec_G11920	hypothetical protein B7P43_G11920	0.8576	0	0	0	0	0	0	0	0
gene10079	Csec_G11921	hypothetical protein B7P43_G11921	123.497	35.516	283.394	57.3821	99.2226	61.4963	80.1757	99.857	89.9331
gene1008	Csec_G08741	Pyridoxal kinase	392.789	343.321	1800.38	302.56	214.112	227.063	540.672	353.6	260.114
gene10080	Csec_G11922	hypothetical protein B7P43_G11922	195.537	0	0	46.949	120.112	37.8438	10.2789	193.925	134.9
gene10081	Csec_G11923	hypothetical protein B7P43_G11923	9.4338	0	0	130.414	0	0	0	6.2712	7.6097
gene10082	Csec_G11924	hypothetical protein B7P43_G11924	27.4438	159.822	183.373	62.5986	10.4445	85.1487	356.679	230.588	287.786
gene10083	Csec_G11925	hypothetical protein B7P43_G11925	0	0	0	0	0	0	0	0	0
gene10084	Csec_G11926	hypothetical protein B7P43_G11926	70.3247	1183.87	125.027	36.5159	297.668	0	258.001	199.232	69.1793
gene10085	Csec_G11927	hypothetical protein B7P43_G11927	226.411	15271.9	1266.94	865.948	125.334	94.6096	6423.31	521.475	1019.7
gene10086	Csec_G11928	hypothetical protein B7P43_G11928	7.7186	0	0	0	0	0	11.3068	0	2.0754
gene10087	Csec_G11929	hypothetical protein B7P43_G11929	0	0	0	0	0	0	0	0	0
gene10088	Csec_G11930	hypothetical protein B7P43_G11930	0	0	0	0	0	0	0	0.4824	0.6918
gene10089	Csec_G11931	hypothetical protein B7P43_G11931	0	0	0	5.2166	0	0	17.4742	1.4472	3.459
gene1009	Csec_G08742	hypothetical protein B7P43_G08742	0	0	0	0	0	0	0	0	0
gene10090	Csec_G11932	hypothetical protein B7P43_G11932	110.633	153.903	0	125.197	26.1112	33.1134	303.229	162.569	91.3167
gene10091	Csec_G12414	hypothetical protein B7P43_G12414	18.8676	0	741.825	792.916	0	0	555.063	82.4905	58.8024
gene10092	Csec_G12415	hypothetical protein B7P43_G12415	0.8576	266.37	358.41	406.891	0	47.3048	261.085	28.944	24.9046
gene10093	Csec_G12416	hypothetical protein B7P43_G12416	36.8776	53.274	0	41.7324	73.1114	18.9219	125.403	49.2049	49.1173
gene10094	Csec_G12417	hypothetical protein B7P43_G12417	3.4305	0	0	0	0	0	11.3068	23.1552	9.6851
gene10095	Csec_G12418	hypothetical protein B7P43_G12418	39.4504	0	0	31.2993	0	47.3048	19.53	24.6024	38.0486
gene10096	Csec_G12419	hypothetical protein B7P43_G12419	3.4305	0	0	0	0	0	0	1.4472	0
gene10097	Csec_G12420	hypothetical protein B7P43_G12420	47.169	0	0	0	0	0	9.251	79.5961	28.3635
gene10098	Csec_G12421	hypothetical protein B7P43_G12421	0	0	0	0	0	0	0	1.4472	0
gene10099	Csec_G12422	Charged multivesicular body protein 4b	168.093	112.467	0	245.178	167.112	122.993	45.2273	166.428	63.645
gene101	Csec_G00905	hypothetical protein B7P43_G00905	18.01	11.8387	0	78.2483	0	52.0353	1.0279	3.8592	27.6717
gene1010	Csec_G08743	hypothetical protein B7P43_G08743	0	0	0	0	0	0	0	0	0
gene10100	Csec_G12689	NEDD8	2.5729	0	0	0	52.2224	37.8438	25.6974	12.06	20.7538
gene10101	Csec_G12690	Importin	752.131	514.982	683.48	662.502	438.668	794.721	531.421	675.843	516.078
gene10102	Csec_G12691	Glutamyl	203.256	53.274	8.3351	26.0828	151.445	156.106	144.933	93.5857	157.037
gene10103	Csec_G12692	Rho GTPase	31.7319	41.4353	16.6702	0	20.889	75.6877	10.2789	72.8425	22.1374
gene10104	Csec_G12693	hypothetical protein B7P43_G12693	614.912	272.289	491.772	391.241	271.557	520.353	224.081	396.533	250.429
gene10105	Csec_G12694	hypothetical protein B7P43_G12694	0	0	0	0	0	0	0	0	0
gene10106	Csec_G12695	hypothetical protein B7P43_G12695	722.972	349.241	83.3512	359.942	381.224	638.615	172.686	644.005	477.337
gene10107	Csec_G12696	Ras	574.604	556.417	591.793	443.407	141	250.715	467.692	396.533	376.336
gene10108	Csec_G12697	hypothetical protein B7P43_G12697	0.8576	0	0	0	15.6667	0	0	2.8944	46.3502
gene10109	Csec_G12698	Protein FAM60A	673.23	0	8.3351	234.745	125.334	217.602	76.0642	392.674	325.143
gene1011	Csec_G08744	hypothetical protein B7P43_G08744	0	0	0	0	0	0	0	0	0
gene10110	Csec_G12699	hypothetical protein B7P43_G12699	134.646	236.773	0	52.1655	15.6667	122.993	45.2273	129.283	83.707
gene10111	Csec_G12700	hypothetical protein B7P43_G12700	28.3014	124.306	0	26.0828	0	18.9219	0	29.4264	12.4523
gene10112	Csec_G12701	hypothetical protein B7P43_G12701	65.179	195.338	58.3458	213.879	172.334	141.914	259.029	113.364	299.546
gene10113	Csec_G12702	hypothetical protein B7P43_G12702	610.624	692.562	641.804	406.891	490.891	477.779	427.604	978.791	933.229
gene10114	Csec_G12703	hypothetical protein B7P43_G12703	17.1524	0	0	0	0	0	0	15.9192	13.1441
gene10115	Csec_G12704	hypothetical protein B7P43_G12704	19.7252	5.9193	0	99.1145	0	0	12.3347	48.2401	17.2948
gene10116	Csec_G14042	hypothetical protein B7P43_G14042	0	0	0	0	0	0	0	0	0
gene10117	Csec_G14043	hypothetical protein B7P43_G14043	0	0	0	0	0	0	0	0	0
gene10118	Csec_G14044	hypothetical protein B7P43_G14044	2.5729	0	91.6863	0	0	0	0	1.4472	3.459
gene10119	Csec_G14186	hypothetical protein B7P43_G14186	0	0	0	0	0	0	0	0.4824	0
gene1012	Csec_G08745	hypothetical protein B7P43_G08745	130.358	236.773	258.389	151.28	109.667	146.645	92.5105	102.269	44.2748
gene10120	Csec_G14803	hypothetical protein B7P43_G14803	42.8809	0	0	5.2166	26.1112	9.461	10.2789	54.5113	25.5964
gene10121	Csec_G14804	hypothetical protein B7P43_G14804	216.12	0	0	36.5159	47.0002	75.6877	25.6974	63.6769	104.461
gene10122	Csec_G14805	hypothetical protein B7P43_G14805	0	0	0	0	0	0	0	0	0
gene10123	Csec_G14806	Evolutionarily conserved signaling intermediate in Toll pathway	542.015	603.772	433.426	234.745	308.112	264.907	577.677	227.693	271.875
gene10124	Csec_G14807	Cytosolic Fe	128.643	136.145	0	208.662	323.779	165.567	358.735	222.387	170.873
gene10125	Csec_G14808	Intraflagellar transport protein 56	99.4837	290.047	258.389	88.6814	193.223	113.531	124.375	136.037	154.962
gene10126	Csec_G14809	hypothetical protein B7P43_G14809	0	0	0	0	0	0	27.7531	10.6128	27.6717
gene10127	Csec_G14810	hypothetical protein B7P43_G14810	2.5729	88.79	0	0	0	0	45.2273	4.3416	17.2948
gene10128	Csec_G14811	Glutaminyl	644.071	745.836	108.356	500.789	271.557	302.751	694.856	541.254	1239
gene10129	Csec_G14812	hypothetical protein B7P43_G14812	42.8809	0	0	0	0	28.3829	10.2789	19.296	20.062
gene1013	Csec_G08746	hypothetical protein B7P43_G08746	295.878	100.629	0	114.764	10.4445	170.297	130.543	138.931	121.756
gene10130	Csec_G14813	Luc7	1163.79	4528.29	9668.73	8429.95	8601.03	7128.84	1370.18	784.866	848.831
gene10131	Csec_G14814	hypothetical protein B7P43_G14814	0	0	0	0	0	0	0	0	0
gene10132	Csec_G14815	Mitochondrial uncoupling protein 4	151.798	0	0	10.4331	0	47.3048	16.4463	128.319	110.687
gene10133	Csec_G14816	hypothetical protein B7P43_G14816	254.713	100.629	175.037	182.579	339.446	316.942	148.017	186.207	272.567
gene10134	Csec_G15091	hypothetical protein B7P43_G15091	4.2881	0	0	0	0	0	0	0	3.459
gene10135	Csec_G15112	Uracil	524.005	0	191.708	125.197	0	165.567	10.2789	274.486	210.305
gene10136	Csec_G15113	hypothetical protein B7P43_G15113	25.7286	0	0	0	31.3335	9.461	6.1674	16.4016	13.1441
gene10137	Csec_G15114	putative tRNA	379.925	165.741	8.3351	292.127	36.5557	227.063	171.658	318.385	329.294
gene10138	Csec_G15115	hypothetical protein B7P43_G15115	0	0	0	0	0	0	0	0	0
gene10139	Csec_G15116	hypothetical protein B7P43_G15116	2684.35	2740.65	1883.74	5127.87	3812.24	4711.56	1336.26	687.904	927.695
gene1014	Csec_G08747	Serine hydrolase	287.302	307.805	983.544	245.178	172.334	340.595	409.102	234.929	212.381
gene10140	Csec_G15117	hypothetical protein B7P43_G15117	292.448	615.611	108.356	537.305	255.89	373.708	1085.46	591.423	390.171
gene10141	Csec_G15118	putative ribosome biogenesis regulatory protein	1442.51	2918.23	3725.8	1898.83	2501.45	1579.98	2991.17	467.446	772.733
gene10142	Csec_G15119	Cytokine receptor	511.998	805.029	716.82	625.986	475.224	525.083	463.58	405.217	361.116
gene10143	Csec_G15120	hypothetical protein B7P43_G15120	72.8976	136.145	158.367	20.8662	0	37.8438	43.1716	36.6625	58.1106
gene10144	Csec_G15121	hypothetical protein B7P43_G15121	0	0	0	0	0	0	0	0	0
gene10145	Csec_G15122	hypothetical protein B7P43_G15122	0	0	0	0	0	0	0	0	0
gene10146	Csec_G15123	hypothetical protein B7P43_G15123	35.1624	0	8.3351	78.2483	47.0002	108.801	9.251	142.308	49.1173
gene10147	Csec_G15733	Acyl	11.149	71.032	0	31.2993	0	9.461	42.1437	84.9025	233.826
gene10148	Csec_G15734	Allatostatin	3.4305	0	0	0	0	0	0	0	0
gene10149	Csec_G15735	hypothetical protein B7P43_G15735	0	0	0	0	0	0	0	0.4824	0
gene1015	Csec_G08748	hypothetical protein B7P43_G08748	0	0	0	0	0	0	0	0	0
gene10150	Csec_G15736	hypothetical protein B7P43_G15736	306.17	414.353	675.144	594.687	819.892	789.99	423.492	357.941	280.868
gene10151	Csec_G15737	hypothetical protein B7P43_G15737	43.7385	5.9193	83.3512	88.6814	5.2222	56.7658	23.6416	37.1449	47.0419
gene10152	Csec_G16260	hypothetical protein B7P43_G16260	66.8942	0	66.6809	20.8662	5.2222	0	190.16	26.532	66.4122
gene10153	Csec_G16261	hypothetical protein B7P43_G16261	12.8643	118.387	0	73.0318	245.445	56.7658	696.912	47.2753	73.3301
gene10154	Csec_G16262	Enolase	960.533	3368.1	2833.94	2467.43	2642.45	2194.94	4376.77	1438.52	2316.12
gene10155	Csec_G16263	hypothetical protein B7P43_G16263	3.4305	165.741	0	5.2166	5.2222	0	346.4	4.3416	2.0754
gene10156	Csec_G16264	hypothetical protein B7P43_G16264	0	0	0	0	0	0	0	0	0
gene10157	Csec_G16265	Facilitated trehalose transporter Tret1	16.2947	0	8.3351	0	15.6667	28.3829	56.5342	47.7577	68.4875
gene10158	Csec_G16266	hypothetical protein B7P43_G16266	509.425	153.903	0	99.1145	41.7779	179.758	42.1437	601.554	381.178
gene10159	Csec_G16272	hypothetical protein B7P43_G16272	7.7186	0	0	0	0	18.9219	0	42.9337	10.3769
gene1016	Csec_G08749	hypothetical protein B7P43_G08749	576.319	53.274	0	161.713	349.89	345.325	130.543	471.788	313.382
gene10160	Csec_G16273	hypothetical protein B7P43_G16273	0	0	0	0	0	0	0	0	0
gene10161	Csec_G16274	Ras	527.435	562.337	216.713	970.279	705.003	818.373	2124.66	1051.63	984.422
gene10162	NA	NA	0	0	0	0	0	0	0	0	0
gene10163	Csec_G16276	DNA polymerase alpha subunit B	380.783	153.903	391.75	333.86	506.558	368.978	349.484	291.852	363.192
gene10164	Csec_G16277	hypothetical protein B7P43_G16277	656.936	0	16.6702	109.548	67.8892	137.184	12.3347	416.312	314.766
gene10165	Csec_G16835	hypothetical protein B7P43_G16835	0.8576	0	0	0	0	0	1.0279	0	0
gene10166	Csec_G16836	hypothetical protein B7P43_G16836	2.5729	0	0	0	31.3335	0	4.1116	5.7888	5.5343
gene10167	Csec_G16837	hypothetical protein B7P43_G16837	0	0	0	0	0	0	0	0	0
gene10168	Csec_G16838	hypothetical protein B7P43_G16838	0	0	0	0	0	0	0	0	0
gene10169	Csec_G16841	hypothetical protein B7P43_G16841	0	0	0	0	0	0	0	0	0
gene1017	Csec_G08750	hypothetical protein B7P43_G08750	0	0	0	0	0	0	0	1.9296	0
gene10170	Csec_G16842	hypothetical protein B7P43_G16842	0	0	0	0	0	0	0	0	0
gene10171	Csec_G16843	hypothetical protein B7P43_G16843	0	130.225	233.383	0	0	345.325	0	0	0
gene10172	Csec_G16844	Transcription factor Sox	270.15	680.723	575.123	245.178	934.781	208.141	777.088	462.14	589.408
gene10173	Csec_G16845	hypothetical protein B7P43_G16845	0	0	0	0	0	0	2.0558	0.4824	0
gene10174	Csec_G16971	hypothetical protein B7P43_G16971	8.5762	88.79	191.708	114.764	0	104.071	0	4.824	4.8426
gene10175	Csec_G17376	hypothetical protein B7P43_G17376	0	0	0	0	0	0	0	0	0
gene10176	Csec_G17381	putative multidrug resistance	319.892	751.755	1283.61	370.375	339.446	411.552	378.265	261.461	331.369
gene10177	Csec_G17382	hypothetical protein B7P43_G17382	30.0166	0	8.3351	0	0	0	10.2789	26.532	13.1441
gene10178	Csec_G17383	putative multidrug resistance	51.4571	0	125.027	31.2993	109.667	47.3048	44.1995	55.4761	50.5009
gene10179	Csec_G17384	hypothetical protein B7P43_G17384	49.7419	82.8707	0	73.0318	308.112	56.7658	130.543	66.0889	71.2547
gene1018	Csec_G08751	hypothetical protein B7P43_G08751	27.4438	0	0	26.0828	20.889	80.4182	87.371	48.2401	58.8024
gene10180	Csec_G17385	hypothetical protein B7P43_G17385	120.067	142.064	616.798	73.0318	99.2226	156.106	67.841	137.002	148.736
gene10181	Csec_G17386	hypothetical protein B7P43_G17386	96.9109	118.387	0	146.064	0	198.68	42.1437	141.343	49.1173
gene10182	Csec_G17387	hypothetical protein B7P43_G17387	147.51	260.451	1592.01	1022.44	1598.01	454.126	2417.61	419.206	648.902
gene10183	Csec_G17388	hypothetical protein B7P43_G17388	0	0	0	0	0	0	0	0	0
gene10184	Csec_G17389	hypothetical protein B7P43_G17389	145.795	171.661	625.134	245.178	302.89	165.567	94.5663	350.705	154.27
gene10185	Csec_G17390	Golgi SNAP receptor complex member 2	94.338	29.5967	0	109.548	52.2224	66.2267	96.6221	180.418	67.7957
gene10186	Csec_G17476	hypothetical protein B7P43_G17476	3.4305	0	0	0	62.6669	0	0	0.9648	0.6918
gene10187	Csec_G17477	hypothetical protein B7P43_G17477	49.7419	0	0	0	5.2222	85.1487	4.1116	3.3768	11.0687
gene10188	Csec_G17675	hypothetical protein B7P43_G17675	0	0	0	0	0	0	0	0	0.6918
gene10189	Csec_G17707	hypothetical protein B7P43_G17707	4.2881	0	0	0	0	212.872	3.0837	0	0.6918
gene1019	Csec_G08752	RNA	246.137	343.321	0	177.363	62.6669	212.872	178.854	224.316	205.463
gene10190	Csec_G17708	hypothetical protein B7P43_G17708	0.8576	0	0	0	0	14.1914	0	0.9648	0
gene10191	Csec_G17709	hypothetical protein B7P43_G17709	0	0	0	0	0	0	6.1674	0	0.6918
gene10192	Csec_G17710	hypothetical protein B7P43_G17710	0	0	0	0	0	0	0	0.4824	0.6918
gene10193	Csec_G17712	hypothetical protein B7P43_G17712	131.216	0	300.064	46.949	104.445	42.5743	13.3626	46.7929	50.5009
gene10194	Csec_G17769	hypothetical protein B7P43_G17769	1.7152	0	0	0	0	0	0	1.4472	2.0754
gene10195	Csec_G17817	hypothetical protein B7P43_G17817	0	0	0	0	0	0	0	0	0
gene10196	Csec_G17920	hypothetical protein B7P43_G17920	0.8576	0	0	0	5.2222	23.6524	0	0.9648	0.6918
gene10197	Csec_G17924	hypothetical protein B7P43_G17924	0	0	0	0	0	0	0	0.4824	0
gene10198	Csec_G17925	SNW domain	552.306	142.064	91.6863	135.63	412.557	274.368	495.445	480.471	658.587
gene10199	Csec_G18004	hypothetical protein B7P43_G18004	0.8576	0	0	0	0	0	0	0.9648	2.7672
gene102	Csec_G00906	hypothetical protein B7P43_G00906	0	0	0	0	0	0	0	0	0
gene1020	Csec_G08753	hypothetical protein B7P43_G08753	0	53.274	0	0	31.3335	0	16.4463	7.7184	2.0754
gene10200	Csec_G18005	hypothetical protein B7P43_G18005	0	0	0	0	0	0	0	0.4824	0
gene10201	Csec_G18023	hypothetical protein B7P43_G18023	0	0	0	0	0	0	0	1.4472	0
gene10202	Csec_G18145	hypothetical protein B7P43_G18145	6.0033	0	0	0	245.445	908.252	0	0	0
gene10203	Csec_G18162	hypothetical protein B7P43_G18162	0	0	116.692	10.4331	0	0	0	0.9648	0
gene10204	Csec_G18163	hypothetical protein B7P43_G18163	0.8576	0	0	26.0828	0	0	27.7531	22.6728	8.3015
gene10205	Csec_G18200	hypothetical protein B7P43_G18200	0	0	0	0	0	0	0	0	0
gene10206	Csec_G18233	hypothetical protein B7P43_G18233	1.7152	0	0	0	73.1114	0	1.0279	3.8592	2.7672
gene10207	Csec_G18292	Chymotrypsinogen B	42.0233	11.8387	0	93.898	0	28.3829	24.6695	31.356	47.0419
gene10208	Csec_G18293	hypothetical protein B7P43_G18293	661.224	461.708	16.6702	396.458	381.224	723.764	215.858	634.357	294.704
gene10209	Csec_G18295	hypothetical protein B7P43_G18295	0	0	0	0	0	0	0	0	0
gene1021	Csec_G08754	hypothetical protein B7P43_G08754	1436.51	1083.24	8.3351	871.164	1676.34	823.104	777.088	1694.19	1191.27
gene10210	Csec_G18296	hypothetical protein B7P43_G18296	1.7152	47.3547	8.3351	41.7324	130.556	4.7305	119.236	68.9833	119.68
gene10211	Csec_G18344	Transient receptor potential cation channel protein painless	227.269	1793.56	800.171	818.999	913.892	728.494	4699.53	283.652	992.032
gene10212	Csec_G18346	hypothetical protein B7P43_G18346	3.4305	0	0	0	0	0	8.2232	1.9296	8.3015
gene10213	Csec_G18348	hypothetical protein B7P43_G18348	18.8676	0	0	0	0	4.7305	0	20.2608	2.0754
gene10214	Csec_G18352	hypothetical protein B7P43_G18352	0	0	0	0	0	0	0	0.4824	0
gene10215	Csec_G18357	hypothetical protein B7P43_G18357	0	0	0	0	0	0	0	0.4824	0
gene10216	Csec_G18372	hypothetical protein B7P43_G18372	0	0	0	0	0	0	0	0	0
gene10217	Csec_G18380	hypothetical protein B7P43_G18380	10.2914	0	0	0	0	0	0	13.5072	0
gene10218	Csec_G18381	hypothetical protein B7P43_G18381	0	0	0	0	0	0	0	0	0
gene10219	Csec_G01615	TRC8	375.637	254.531	0	146.064	438.668	236.524	150.073	325.62	226.908
gene1022	Csec_G08755	hypothetical protein B7P43_G08755	0	0	0	0	0	0	0	0	0
gene10220	Csec_G01616	hypothetical protein B7P43_G01616	0	0	0	0	0	0	0	0	0
gene10221	Csec_G01617	Uroporphyrinogen	72.8976	106.548	191.708	5.2166	5.2222	70.9572	112.04	41.0041	72.6383
gene10222	Csec_G01618	Retinol dehydrogenase 14	69.4671	0	0	119.981	78.3336	302.751	256.974	49.6873	107.228
gene10223	Csec_G01619	hypothetical protein B7P43_G01619	2.5729	0	0	0	0	0	10.2789	0.4824	0.6918
gene10224	Csec_G01620	hypothetical protein B7P43_G01620	5.1457	0	0	0	0	0	3.0837	0.9648	2.0754
gene10225	Csec_G01621	putative isocitrate dehydrogenase	881.632	728.078	575.123	307.777	349.89	421.013	526.282	698.034	587.333
gene10226	Csec_G01622	Casein kinase I isoform alpha	783.863	1314.09	550.118	1147.64	1326.45	1144.78	1341.4	996.158	796.946
gene10227	Csec_G01623	hypothetical protein B7P43_G01623	168.093	189.419	541.783	552.955	517.002	312.212	269.308	324.173	286.402
gene10228	Csec_G01624	Phosphoacetylglucosamine mutase	168.951	195.338	83.3512	485.139	120.112	406.821	283.699	161.604	239.361
gene10229	Csec_G01625	Melanotransferrin	606.336	793.191	183.373	1189.37	438.668	884.6	787.367	569.233	803.864
gene1023	Csec_G08756	hypothetical protein B7P43_G08756	1253.84	136.145	0	234.745	485.668	737.955	72.9805	1702.87	938.764
gene10230	Csec_G01626	hypothetical protein B7P43_G01626	29.159	0	0	5.2166	0	18.9219	57.5621	36.1801	42.1994
gene10231	Csec_G01627	hypothetical protein B7P43_G01627	1.7152	0	0	0	0	0	0	7.236	3.459
gene10232	Csec_G01628	hypothetical protein B7P43_G01628	56.6028	17.758	633.469	88.6814	67.8892	70.9572	70.9247	42.4513	61.5696
gene10233	Csec_G02694	hypothetical protein B7P43_G02694	0.8576	0	0	0	0	0	0	0.4824	13.1441
gene10234	Csec_G02695	Enkurin	251.282	242.693	175.037	239.962	109.667	203.411	369.014	95.9977	127.29
gene10235	NA	NA	0	0	0	0	0	0	0	0	0
gene10236	Csec_G02697	hypothetical protein B7P43_G02697	86.6195	0	0	0	0	33.1134	6.1674	41.9689	24.9046
gene10237	Csec_G02698	hypothetical protein B7P43_G02698	0	5.9193	0	0	0	0	4.1116	0.4824	2.7672
gene10238	Csec_G02699	hypothetical protein B7P43_G02699	1.7152	0	0	0	62.6669	0	1.0279	1.4472	0
gene10239	Csec_G02700	hypothetical protein B7P43_G02700	72.8976	0	441.761	453.84	626.669	245.985	21.5858	28.4616	39.4322
gene1024	Csec_G08757	hypothetical protein B7P43_G08757	50.5995	29.5967	0	31.2993	470.002	340.595	564.314	97.9273	216.531
gene10240	Csec_G03366	hypothetical protein B7P43_G03366	280.441	2415.09	616.798	1382.39	1498.78	662.267	2801.01	2048.76	1755.77
gene10241	Csec_G03367	hypothetical protein B7P43_G03367	23.1557	23.6773	0	10.4331	0	0	4.1116	9.1656	11.0687
gene10242	Csec_G03368	hypothetical protein B7P43_G03368	29.159	0	0	5.2166	26.1112	0	0	35.2153	15.2195
gene10243	Csec_G03369	hypothetical protein B7P43_G03369	72.0399	0	0	0	0	75.6877	19.53	43.4161	27.6717
gene10244	Csec_G03370	hypothetical protein B7P43_G03370	321.607	201.257	0	151.28	198.445	175.028	155.212	235.894	177.099
gene10245	Csec_G03371	hypothetical protein B7P43_G03371	0	0	0	0	0	0	0	0	0
gene10246	Csec_G03372	hypothetical protein B7P43_G03372	533.439	71.032	0	177.363	125.334	477.779	353.596	566.338	352.123
gene10247	Csec_G03373	Checkpoint protein HUS1	457.111	562.337	216.713	266.044	767.67	510.892	660.936	270.144	371.493
gene10248	Csec_G03374	hypothetical protein B7P43_G03374	2511.11	94.7093	300.064	177.363	428.224	908.252	88.3989	1520.04	849.522
gene10249	Csec_G03375	hypothetical protein B7P43_G03375	17.1524	0	0	0	0	9.461	3.0837	25.0848	16.603
gene1025	Csec_G08758	hypothetical protein B7P43_G08758	9.4338	0	0	15.6497	334.224	37.8438	595.151	63.1945	203.387
gene10250	Csec_G03376	hypothetical protein B7P43_G03376	0	0	0	0	0	0	0	0	0
gene10251	Csec_G03377	Ubiquitin	0	0	0	0	0	0	0	0	0
gene10252	Csec_G03378	hypothetical protein B7P43_G03378	104.629	47.3547	0	0	94.0004	94.6096	14.3905	195.372	62.9532
gene10253	Csec_G03379	Armadillo segment polarity protein	698.101	526.821	241.718	547.738	663.225	662.267	470.776	996.64	812.165
gene10254	Csec_G03380	hypothetical protein B7P43_G03380	18.01	94.7093	0	0	0	14.1914	5.1395	14.472	33.8979
gene10255	Csec_G03381	hypothetical protein B7P43_G03381	238.418	5.9193	58.3458	20.8662	83.5559	85.1487	33.9205	339.128	144.585
gene10256	Csec_G03382	hypothetical protein B7P43_G03382	0	0	0	0	41.7779	0	0	0.9648	0
gene10257	Csec_G03383	hypothetical protein B7P43_G03383	230.699	41.4353	358.41	20.8662	104.445	156.106	25.6974	182.347	108.612
gene10258	Csec_G03384	hypothetical protein B7P43_G03384	0	0	0	0	0	0	0	0	0.6918
gene10259	Csec_G03385	hypothetical protein B7P43_G03385	581.465	1237.14	1758.71	735.534	736.336	562.927	1589.12	318.385	602.552
gene1026	Csec_G08759	hypothetical protein B7P43_G08759	0	0	0	0	0	0	46.2552	0.9648	6.2261
gene10260	Csec_G03386	hypothetical protein B7P43_G03386	6.8609	0	0	10.4331	0	9.461	119.236	15.9192	65.7204
gene10261	Csec_G03387	hypothetical protein B7P43_G03387	0	0	0	0	0	0	0	0.9648	0
gene10262	Csec_G03388	Phosphatidylinositol 5	103.772	5.9193	0	0	36.5557	118.262	22.6137	97.4449	63.645
gene10263	Csec_G03389	putative tRNA	313.031	47.3547	266.724	182.579	590.113	184.489	103.817	276.416	213.764
gene10264	Csec_G03390	NADH dehydrogenase	166.378	112.467	0	443.407	235.001	236.524	191.188	119.635	205.463
gene10265	Csec_G03391	hypothetical protein B7P43_G03391	35.1624	0	0	0	109.667	0	7.1953	24.12	35.9733
gene10266	Csec_G03392	hypothetical protein B7P43_G03392	356.769	686.643	150.032	907.68	219.334	648.076	61.6737	101.787	101.002
gene10267	Csec_G03393	hypothetical protein B7P43_G03393	0	0	0	0	0	0	0	0	0
gene10268	Csec_G03394	hypothetical protein B7P43_G03394	118.351	0	375.08	20.8662	41.7779	80.4182	163.435	147.615	84.3988
gene10269	Csec_G04780	hypothetical protein B7P43_G04780	14.5795	0	0	0	94.0004	0	33.9205	23.1552	13.8359
gene1027	Csec_G09353	putative ATP	1813.01	473.547	358.41	406.891	475.224	596.041	609.541	737.108	696.636
gene10270	Csec_G04781	hypothetical protein B7P43_G04781	0	0	0	0	0	0	0	4.3416	2.7672
gene10271	Csec_G04782	hypothetical protein B7P43_G04782	0	0	0	0	0	0	0	0	0
gene10272	Csec_G04783	hypothetical protein B7P43_G04783	61.7485	100.629	241.718	0	67.8892	94.6096	64.7573	68.9833	61.5696
gene10273	Csec_G04784	39S ribosomal protein L33	107.202	65.1127	358.41	93.898	104.445	80.4182	233.332	109.023	150.811
gene10274	Csec_G04785	DDB1	825.886	1029.96	358.41	516.439	485.668	430.474	817.176	761.228	538.907
gene10275	Csec_G06814	Ras	38.5928	0	0	73.0318	0	52.0353	13.3626	92.6209	25.5964
gene10276	Csec_G06815	DnaJ subfamily C member 9	536.011	775.433	208.378	161.713	470.002	534.544	625.988	328.033	444.131
gene10277	Csec_G06816	Molybdenum cofactor sulfurase	220.408	177.58	391.75	292.127	287.223	302.751	427.604	258.567	377.719
gene10278	Csec_G06817	Poly	1106.33	2012.57	808.506	1090.26	1389.12	1234.66	2355.93	1740.98	1385.66
gene10279	Csec_G06818	hypothetical protein B7P43_G06818	4.2881	0	0	0	0	0	11.3068	4.3416	6.9179
gene1028	Csec_G09354	Mariner Mos1 transposase	0	0	0	0	0	0	0	0	0
gene10280	Csec_G06819	hypothetical protein B7P43_G06819	0.8576	0	0	0	0	0	0	0	1.3836
gene10281	Csec_G06820	hypothetical protein B7P43_G06820	0	0	0	0	0	0	0	0	0
gene10282	Csec_G06821	hypothetical protein B7P43_G06821	33.4471	0	0	0	26.1112	0	8.2232	37.1449	32.5143
gene10283	Csec_G06822	hypothetical protein B7P43_G06822	1770.12	562.337	525.112	1575.4	1718.12	2601.76	171.658	403.287	332.061
gene10284	Csec_G06823	Ras suppressor protein 1	364.488	733.997	216.713	584.254	449.113	402.091	480.027	327.55	345.897
gene10285	Csec_G06824	hypothetical protein B7P43_G06824	0	0	0	0	0	0	0	0	0
gene10286	Csec_G06825	NEDD8	476.836	177.58	233.383	119.981	266.334	454.126	194.272	639.181	294.012
gene10287	Csec_G06826	Huntingtin	1008.56	639.288	875.187	532.088	224.556	860.948	401.907	453.457	557.586
gene10288	Csec_G06827	hypothetical protein B7P43_G06827	10.2914	0	0	0	0	9.461	0	10.1304	8.3015
gene10289	Csec_G06828	Acetylcholine receptor subunit alpha	3.4305	0	0	0	0	4.7305	0	45.8281	2.7672
gene1029	Csec_G09355	hypothetical protein B7P43_G09355	233.272	0	116.692	57.3821	5.2222	75.6877	32.8926	205.02	105.844
gene10290	Csec_G06829	hypothetical protein B7P43_G06829	5.1457	0	0	0	0	0	0	11.0952	5.5343
gene10291	Csec_G06830	Glucose dehydrogenase	17.1524	1183.87	0	135.63	0	42.5743	31.8647	12.5424	73.3301
gene10292	Csec_G06831	hypothetical protein B7P43_G06831	0	5.9193	0	0	5.2222	0	1.0279	0	1.3836
gene10293	Csec_G06832	hypothetical protein B7P43_G06832	3.4305	0	0	0	0	0	0	0.4824	3.459
gene10294	Csec_G06833	hypothetical protein B7P43_G06833	7.7186	17.758	0	0	0	4.7305	0	2.412	2.7672
gene10295	Csec_G06834	hypothetical protein B7P43_G06834	0	0	0	0	0	0	0	0	0
gene10296	Csec_G06835	hypothetical protein B7P43_G06835	192.107	0	8.3351	5.2166	135.778	52.0353	32.8926	141.343	73.3301
gene10297	Csec_G06836	E3 ubiquitin	0	0	0	0	0	0	0	0	0
gene10298	Csec_G06837	E3 ubiquitin	0	0	0	0	0	0	0	0.4824	0
gene10299	Csec_G06838	hypothetical protein B7P43_G06838	53.1723	0	0	20.8662	0	70.9572	6.1674	97.9273	37.3568
gene103	Csec_G00907	ATP	1014.56	1320.01	125.027	1366.74	642.336	1239.39	1954.03	1242.18	1472.14
gene1030	Csec_G09356	Oxygen	216.977	5.9193	291.729	151.28	62.6669	227.063	180.909	235.412	149.427
gene10300	Csec_G06839	hypothetical protein B7P43_G06839	317.319	301.886	233.383	349.509	485.668	160.836	695.884	306.325	388.788
gene10301	Csec_G06840	hypothetical protein B7P43_G06840	259.001	100.629	8.3351	193.012	250.668	189.219	200.439	288.476	186.784
gene10302	Csec_G09366	hypothetical protein B7P43_G09366	4.2881	0	0	0	0	0	0	0.9648	0
gene10303	Csec_G09367	hypothetical protein B7P43_G09367	0	0	0	0	0	0	0	0	0
gene10304	Csec_G09368	hypothetical protein B7P43_G09368	0	0	0	0	0	0	0	0	0
gene10305	Csec_G09369	hypothetical protein B7P43_G09369	0	0	0	0	0	0	0	0	0
gene10306	Csec_G10241	hypothetical protein B7P43_G10241	6.8609	0	0	0	0	0	0	0.4824	0
gene10307	Csec_G10242	hypothetical protein B7P43_G10242	0	0	0	0	0	0	0	0	0
gene10308	Csec_G10243	hypothetical protein B7P43_G10243	0	0	0	0	0	0	0	0.4824	0
gene10309	Csec_G10722	Prostaglandin reductase 1	374.779	976.69	1083.57	406.891	407.335	865.678	750.363	82.4905	344.513
gene1031	Csec_G09357	hypothetical protein B7P43_G09357	0	0	0	0	0	0	0	0	0
gene10310	Csec_G10723	hypothetical protein B7P43_G10723	33.4471	438.031	658.474	286.911	287.223	37.8438	1456.53	113.364	246.97
gene10311	Csec_G11345	hypothetical protein B7P43_G11345	110.633	0	0	31.2993	104.445	193.95	18.5021	64.6417	67.7957
gene10312	Csec_G11346	hypothetical protein B7P43_G11346	42.8809	0	608.463	453.84	20.889	104.071	648.601	106.128	83.707
gene10313	Csec_G11347	hypothetical protein B7P43_G11347	0	0	0	0	0	0	0	0	0
gene10314	Csec_G11348	hypothetical protein B7P43_G11348	65.179	0	0	0	88.7781	33.1134	6.1674	140.379	23.521
gene10315	Csec_G11349	hypothetical protein B7P43_G11349	421.091	2237.51	1366.96	2952.57	1592.78	1911.11	170.63	223.834	345.205
gene10316	Csec_G11350	hypothetical protein B7P43_G11350	0	0	0	0	0	0	0	0	0
gene10317	Csec_G11351	hypothetical protein B7P43_G11351	0	0	0	0	0	0	0	0	0
gene10318	Csec_G11352	5	67.7518	5.9193	0	182.579	104.445	217.602	60.6458	96.9625	71.2547
gene10319	Csec_G11353	Rho GTPase	97.7685	5.9193	8.3351	93.898	41.7779	85.1487	18.5021	139.896	90.6249
gene1032	Csec_G09358	hypothetical protein B7P43_G09358	0	0	0	0	0	0	0	0	0
gene10320	Csec_G11354	hypothetical protein B7P43_G11354	138.934	195.338	8.3351	109.548	224.556	33.1134	54.4784	226.246	131.441
gene10321	Csec_G11356	hypothetical protein B7P43_G11356	2366.17	2130.96	2942.3	5033.97	3545.9	4668.98	612.625	644.487	719.465
gene10322	Csec_G11357	hypothetical protein B7P43_G11357	0	0	0	0	0	0	0	0	0
gene10323	Csec_G11358	Dolichyl	0	0	0	0	0	0	0	0	0
gene10324	Csec_G11359	hypothetical protein B7P43_G11359	48.8842	177.58	75.016	83.4649	78.3336	89.8791	117.18	20.7432	60.8778
gene10325	Csec_G11360	hypothetical protein B7P43_G11360	0	0	0	0	0	0	0	0	0
gene10326	NA	NA	0	0	0	0	0	0	0	0	0
gene10327	Csec_G13050	hypothetical protein B7P43_G13050	0.8576	0	0	0	0	0	8.2232	3.3768	0
gene10328	Csec_G13051	hypothetical protein B7P43_G13051	0	0	0	0	0	0	6.1674	0	2.0754
gene10329	Csec_G13052	hypothetical protein B7P43_G13052	0	0	41.6756	1006.79	5.2222	0	1.0279	1.9296	0.6918
gene1033	Csec_G09359	hypothetical protein B7P43_G09359	0	0	0	0	0	0	0	0	0
gene10330	Csec_G13053	Carboxypeptidase B	1.7152	17.758	4967.73	1147.64	5.2222	0	0	2.8944	0
gene10331	Csec_G13054	hypothetical protein B7P43_G13054	0	0	0	0	0	0	0	0	0
gene10332	Csec_G13055	Nuclear valosin	381.64	473.547	66.6809	375.592	725.892	666.998	655.797	499.767	435.138
gene10333	Csec_G13056	Actin	413.372	242.693	516.777	187.796	308.112	137.184	466.664	403.287	396.398
gene10334	Csec_G13057	hypothetical protein B7P43_G13057	0	0	0	0	0	0	0	0	0
gene10335	Csec_G13058	hypothetical protein B7P43_G13058	134.646	0	0	146.064	0	113.531	5.1395	264.356	57.4188
gene10336	Csec_G13253	hypothetical protein B7P43_G13253	165.52	130.225	16.6702	438.19	271.557	241.255	46.2552	297.641	127.29
gene10337	Csec_G13254	hypothetical protein B7P43_G13254	0	0	0	0	0	0	0	0	0
gene10338	Csec_G13255	hypothetical protein B7P43_G13255	0	0	0	0	0	0	0	0	0
gene10339	Csec_G13256	hypothetical protein B7P43_G13256	218.693	0	8.3351	78.2483	31.3335	56.7658	81.2036	160.157	143.893
gene1034	Csec_G09360	hypothetical protein B7P43_G09360	0	0	0	0	0	0	0	0	0
gene10340	Csec_G13257	hypothetical protein B7P43_G13257	0	0	0	0	0	0	0	0	0
gene10341	Csec_G13258	hypothetical protein B7P43_G13258	53.1723	82.8707	0	52.1655	5.2222	28.3829	47.2831	53.0641	104.461
gene10342	Csec_G13259	Methyltransferase	0	0	0	0	0	0	0	0	0
gene10343	Csec_G13260	hypothetical protein B7P43_G13260	0	0	0	0	0	0	0	0	0
gene10344	Csec_G13261	hypothetical protein B7P43_G13261	383.355	266.37	225.048	323.426	423.002	491.97	366.958	622.779	374.26
gene10345	Csec_G13262	UNC93	40.3081	278.209	241.718	83.4649	57.4447	113.531	159.324	106.128	204.079
gene10346	Csec_G13263	Meteorin	130.358	183.499	0	41.7324	543.113	298.02	14.3905	102.751	94.0839
gene10347	Csec_G13264	hypothetical protein B7P43_G13264	0	0	0	0	0	4.7305	0	0	0.6918
gene10348	Csec_G13265	Meteorin	0.8576	76.9513	0	15.6497	0	0	1.0279	3.3768	4.1508
gene10349	Csec_G13266	hypothetical protein B7P43_G13266	300.166	420.273	191.708	302.56	245.445	132.453	194.272	160.639	193.01
gene1035	Csec_G09361	hypothetical protein B7P43_G09361	0.8576	0	0	0	0	4.7305	0	0.4824	0.6918
gene10350	Csec_G13267	Serine	205.828	130.225	0	146.064	125.334	137.184	107.929	114.811	150.119
gene10351	Csec_G13268	Thymidine kinase	237.56	11.8387	350.075	109.548	135.778	397.36	59.6179	131.213	137.667
gene10352	Csec_G13959	UPF0577 protein KIAA1324	97.7685	538.659	375.08	521.655	125.334	293.29	180.909	371.931	293.32
gene10353	Csec_G13960	hypothetical protein B7P43_G13960	6.8609	0	0	0	0	0	18.5021	6.7536	2.7672
gene10354	Csec_G13961	hypothetical protein B7P43_G13961	0	0	0	0	0	0	0	0	0
gene10355	Csec_G13962	Lysine	1860.17	1314.09	1617.01	2848.24	2172.45	2753.14	702.052	739.038	637.142
gene10356	Csec_G13963	Coiled	536.011	355.16	641.804	119.981	182.779	368.978	319.675	323.209	365.267
gene10357	Csec_G13964	hypothetical protein B7P43_G13964	0	0	0	0	0	0	0	0	0
gene10358	Csec_G13965	Battenin	169.808	290.047	891.857	333.86	344.668	463.587	199.411	143.755	150.119
gene10359	Csec_G13966	hypothetical protein B7P43_G13966	278.726	319.644	258.389	213.879	83.5559	383.169	356.679	116.259	195.086
gene1036	Csec_G09586	putative cytochrome P450 301a1	427.094	1521.27	2175.47	1304.14	1540.56	1551.6	3935.81	1180.92	897.256
gene10360	Csec_G13967	hypothetical protein B7P43_G13967	164.663	284.128	300.064	78.2483	73.1114	108.801	49.3389	162.569	109.995
gene10361	Csec_G13968	hypothetical protein B7P43_G13968	0	0	0	0	0	0	0	0	0
gene10362	Csec_G13969	hypothetical protein B7P43_G13969	252.14	0	8.3351	135.63	438.668	1201.54	89.4268	168.84	139.742
gene10363	Csec_G13970	E3 ubiquitin	244.421	112.467	8.3351	208.662	15.6667	47.3048	117.18	209.362	136.975
gene10364	Csec_G13971	hypothetical protein B7P43_G13971	7.7186	5.9193	141.697	93.898	214.112	250.715	7.1953	11.5776	30.4389
gene10365	Csec_G13972	4	1.7152	0	0	0	0	14.1914	0	0	0
gene10366	Csec_G13973	hypothetical protein B7P43_G13973	0	0	0	0	0	0	0	0	0
gene10367	Csec_G13974	hypothetical protein B7P43_G13974	1.7152	0	0	0	0	0	0	4.3416	3.459
gene10368	Csec_G13975	hypothetical protein B7P43_G13975	0	0	0	0	0	0	0	0	0
gene10369	Csec_G13976	hypothetical protein B7P43_G13976	0	5.9193	0	0	0	0	0	0	0
gene1037	Csec_G09587	hypothetical protein B7P43_G09587	0	0	0	0	0	0	0	0	0
gene10370	Csec_G14312	hypothetical protein B7P43_G14312	343.047	147.983	16.6702	130.414	52.2224	160.836	54.4784	280.275	210.997
gene10371	Csec_G14313	4	48.8842	11.8387	0	0	0	14.1914	0	57.4057	12.4523
gene10372	Csec_G14314	hypothetical protein B7P43_G14314	19.7252	5.9193	300.064	67.8152	0	47.3048	0	20.2608	1.3836
gene10373	Csec_G14315	hypothetical protein B7P43_G14315	64.3214	0	525.112	104.331	52.2224	56.7658	178.854	76.7017	91.3167
gene10374	Csec_G14316	cGMP	116.636	213.096	2133.79	73.0318	172.334	18.9219	886.045	57.4057	45.6584
gene10375	Csec_G14317	hypothetical protein B7P43_G14317	37.7352	11.8387	16.6702	57.3821	120.112	70.9572	17.4742	146.65	26.9799
gene10376	Csec_G14318	hypothetical protein B7P43_G14318	150.083	88.79	1850.4	406.891	271.557	146.645	231.276	84.9025	217.223
gene10377	Csec_G14319	hypothetical protein B7P43_G14319	56.6028	124.306	0	41.7324	235.001	33.1134	21.5858	92.6209	67.104
gene10378	Csec_G14320	Ribosomal protein S6 kinase beta	303.597	213.096	441.761	109.548	261.112	255.446	324.815	365.66	291.245
gene10379	Csec_G14321	hypothetical protein B7P43_G14321	0	0	0	0	0	0	0	0	0
gene1038	Csec_G09588	hypothetical protein B7P43_G09588	0	0	8.3351	10.4331	0	0	1.0279	0	0.6918
gene10380	Csec_G14322	hypothetical protein B7P43_G14322	0	0	0	0	0	0	0	0	0
gene10381	Csec_G14323	hypothetical protein B7P43_G14323	11.149	0	0	36.5159	0	4.7305	5.1395	10.6128	7.6097
gene10382	Csec_G14848	Farnesol dehydrogenase	17.1524	0	291.729	0	0	4.7305	72.9805	18.8136	11.7605
gene10383	Csec_G14849	hypothetical protein B7P43_G14849	0	0	0	0	0	0	0	0	0
gene10384	Csec_G14850	Farnesol dehydrogenase	301.882	2166.48	4242.57	1476.28	1185.45	1130.59	7818.16	1924.3	979.579
gene10385	Csec_G14851	hypothetical protein B7P43_G14851	298.451	0	108.356	10.4331	266.334	184.489	28.781	124.942	166.03
gene10386	Csec_G14852	Gastrula zinc finger protein XlCGF9.1	210.117	76.9513	308.399	5.2166	94.0004	141.914	23.6416	161.122	63.645
gene10387	Csec_G14853	hypothetical protein B7P43_G14853	0	0	0	0	0	0	0	0	0
gene10388	Csec_G14854	hypothetical protein B7P43_G14854	20.5828	372.918	216.713	396.458	548.336	307.481	12.3347	261.944	35.2815
gene10389	Csec_G15144	hypothetical protein B7P43_G15144	10.2914	35.516	0	0	0	4.7305	38.0321	13.9896	40.124
gene1039	Csec_G09589	hypothetical protein B7P43_G09589	0	0	0	0	0	0	0	0	0
gene10390	Csec_G15145	hypothetical protein B7P43_G15145	0	0	0	0	0	0	0	0	0
gene10391	Csec_G15217	Epidermal retinol dehydrogenase 2	403.081	378.837	116.692	67.8152	26.1112	208.141	107.929	266.285	205.463
gene10392	Csec_G15218	hypothetical protein B7P43_G15218	0.8576	0	0	0	0	0	0	0.4824	1.3836
gene10393	Csec_G15219	hypothetical protein B7P43_G15219	17.1524	0	0	46.949	0	28.3829	2.0558	4.824	24.2128
gene10394	Csec_G15220	hypothetical protein B7P43_G15220	3.4305	0	0	0	0	28.3829	13.3626	6.7536	7.6097
gene10395	Csec_G15372	hypothetical protein B7P43_G15372	0	0	0	0	0	0	0	0	0
gene10396	Csec_G15373	hypothetical protein B7P43_G15373	4.2881	0	0	0	0	0	29.8089	1.4472	29.0553
gene10397	Csec_G15374	hypothetical protein B7P43_G15374	12.0067	0	0	5.2166	0	0	0	0	0
gene10398	Csec_G15375	hypothetical protein B7P43_G15375	0	0	0	0	0	0	0	0	0
gene10399	Csec_G15376	hypothetical protein B7P43_G15376	0	0	0	0	0	0	0	0	0
gene104	Csec_G00908	hypothetical protein B7P43_G00908	0	0	0	0	0	0	0	0	0
gene1040	Csec_G09590	hypothetical protein B7P43_G09590	5.1457	0	0	0	0	0	0	2.8944	2.0754
gene10400	Csec_G15947	Lipoamide acyltransferase component of branched	379.067	171.661	291.729	401.675	464.78	402.091	151.1	411.97	242.128
gene10401	Csec_G15948	hypothetical protein B7P43_G15948	18.01	0	0	0	20.889	0	13.3626	58.8529	30.4389
gene10402	Csec_G16251	hypothetical protein B7P43_G16251	0	0	0	0	0	0	0	0	0
gene10403	Csec_G16252	hypothetical protein B7P43_G16252	0	0	0	0	0	0	0	0.4824	0
gene10404	Csec_G16253	hypothetical protein B7P43_G16253	6.8609	65.1127	0	67.8152	26.1112	965.018	16.4463	0.9648	2.0754
gene10405	Csec_G16254	hypothetical protein B7P43_G16254	0	0	0	26.0828	57.4447	0	0	0.4824	2.0754
gene10406	Csec_G16255	hypothetical protein B7P43_G16255	2.5729	0	0	0	0	0	0	0	0
gene10407	Csec_G16256	hypothetical protein B7P43_G16256	2.5729	0	0	0	0	0	0	1.4472	2.0754
gene10408	Csec_G16257	hypothetical protein B7P43_G16257	0	0	0	0	0	0	0	1.4472	1.3836
gene10409	Csec_G16258	hypothetical protein B7P43_G16258	0	0	0	0	0	0	0	0	1.3836
gene1041	Csec_G09591	hypothetical protein B7P43_G09591	0	0	0	0	0	4.7305	0	1.4472	1.3836
gene10410	Csec_G16259	hypothetical protein B7P43_G16259	9.4338	0	8.3351	78.2483	0	37.8438	0	8.2008	33.2061
gene10411	Csec_G16333	hypothetical protein B7P43_G16333	0	0	0	0	0	0	0	0.9648	0
gene10412	Csec_G16334	hypothetical protein B7P43_G16334	0	0	0	0	0	0	0	0	0
gene10413	Csec_G16335	hypothetical protein B7P43_G16335	10.2914	0	0	31.2993	62.6669	4.7305	42.1437	41.9689	22.1374
gene10414	Csec_G16448	hypothetical protein B7P43_G16448	179.242	29.5967	8.3351	292.127	161.889	66.2267	86.3431	145.203	161.88
gene10415	Csec_G16449	hypothetical protein B7P43_G16449	16.2947	0	175.037	0	47.0002	0	6.1674	2.8944	8.9933
gene10416	Csec_G16450	hypothetical protein B7P43_G16450	0	0	0	0	0	0	0	0.9648	0.6918
gene10417	Csec_G16451	hypothetical protein B7P43_G16451	119.209	112.467	100.021	99.1145	146.223	260.176	302.201	111.435	136.975
gene10418	Csec_G16452	hypothetical protein B7P43_G16452	214.405	674.804	8.3351	239.962	245.445	222.333	690.745	405.699	292.629
gene10419	Csec_G16453	hypothetical protein B7P43_G16453	0	0	0	0	0	0	0	0	0
gene1042	Csec_G09592	hypothetical protein B7P43_G09592	5.1457	0	0	0	0	0	0	7.7184	4.8426
gene10420	Csec_G16454	hypothetical protein B7P43_G16454	163.805	183.499	108.356	208.662	109.667	208.141	133.626	174.147	211.689
gene10421	Csec_G16455	hypothetical protein B7P43_G16455	24.8709	0	0	0	0	37.8438	0	2.8944	0
gene10422	Csec_G16506	hypothetical protein B7P43_G16506	12.8643	23.6773	216.713	0	0	9.461	4.1116	8.6832	5.5343
gene10423	Csec_G16507	UDP	132.073	313.725	0	67.8152	161.889	104.071	154.184	148.579	150.811
gene10424	Csec_G16508	hypothetical protein B7P43_G16508	0	0	0	0	0	0	0	0	0
gene10425	Csec_G16509	hypothetical protein B7P43_G16509	0	0	0	0	0	0	0	0	0
gene10426	Csec_G16603	hypothetical protein B7P43_G16603	469.975	11.8387	266.724	161.713	360.335	212.872	195.3	299.089	294.012
gene10427	Csec_G16604	hypothetical protein B7P43_G16604	0	0	0	0	0	0	0	0	0
gene10428	Csec_G16605	hypothetical protein B7P43_G16605	25.7286	0	16.6702	0	31.3335	14.1914	12.3347	41.9689	7.6097
gene10429	Csec_G16606	hypothetical protein B7P43_G16606	17.1524	0	0	41.7324	0	56.7658	3.0837	35.6977	17.2948
gene1043	Csec_G10116	hypothetical protein B7P43_G10116	19.7252	0	16.6702	172.146	235.001	99.3401	6.1674	0.4824	0.6918
gene10430	Csec_G16607	sel	266.719	432.111	225.048	307.777	130.556	245.985	310.424	530.158	377.027
gene10431	Csec_G16608	hypothetical protein B7P43_G16608	30.8743	171.661	0	46.949	0	42.5743	43.1716	38.5921	46.3502
gene10432	Csec_G16609	hypothetical protein B7P43_G16609	0	0	0	0	0	0	0	0	0
gene10433	Csec_G16610	hypothetical protein B7P43_G16610	9.4338	0	0	0	0	9.461	6.1674	0.4824	0.6918
gene10434	Csec_G16611	Alcohol dehydrogenase	182.673	130.225	500.107	109.548	365.557	231.794	2369.3	280.757	340.362
gene10435	Csec_G17074	hypothetical protein B7P43_G17074	0	0	0	0	0	0	0	4.3416	2.0754
gene10436	Csec_G17075	hypothetical protein B7P43_G17075	54.8876	159.822	0	146.064	0	33.1134	143.905	90.2089	83.0152
gene10437	Csec_G17076	Nucleolar protein 58	0	0	0	0	0	0	0	0	0
gene10438	Csec_G17077	Ubiquitin	0	0	0	62.5986	0	0	0	0.9648	0
gene10439	Csec_G17078	hypothetical protein B7P43_G17078	548.018	473.547	166.702	380.808	548.336	260.176	1469.89	458.281	474.57
gene1044	Csec_G10117	hypothetical protein B7P43_G10117	0	0	0	0	0	0	0	0	0.6918
gene10440	Csec_G17079	hypothetical protein B7P43_G17079	109.775	295.967	1000.21	359.942	924.337	118.262	926.133	562.479	1186.43
gene10441	Csec_G17122	hypothetical protein B7P43_G17122	136.361	0	0	0	67.8892	75.6877	8.2232	119.635	89.2413
gene10442	Csec_G17123	TBC1 domain family member 20	130.358	0	8.3351	130.414	88.7781	80.4182	41.1158	131.213	83.0152
gene10443	Csec_G17124	Cell division cycle protein 23	162.09	76.9513	8.3351	193.012	297.668	184.489	217.914	213.221	173.64
gene10444	Csec_G17125	hypothetical protein B7P43_G17125	302.739	213.096	8.3351	109.548	266.334	203.411	70.9247	195.372	163.955
gene10445	Csec_G17126	hypothetical protein B7P43_G17126	0	0	0	0	0	0	0	1.9296	0
gene10446	Csec_G17127	hypothetical protein B7P43_G17127	0	0	0	0	0	0	0	0	0
gene10447	Csec_G17128	hypothetical protein B7P43_G17128	0	0	0	0	0	4.7305	0	0	0.6918
gene10448	Csec_G17278	Cyclin	73.7552	0	0	52.1655	88.7781	189.219	33.9205	70.4305	55.3435
gene10449	Csec_G17279	hypothetical protein B7P43_G17279	0	0	0	0	0	0	0	0	0
gene1045	Csec_G10118	hypothetical protein B7P43_G10118	36.02	0	0	0	0	4.7305	0	62.7121	8.3015
gene10450	Csec_G17291	Tubulin beta	0	0	0	0	31.3335	0	0	0	0
gene10451	Csec_G17292	hypothetical protein B7P43_G17292	0.8576	0	0	20.8662	0	0	0	0.4824	8.9933
gene10452	Csec_G17297	hypothetical protein B7P43_G17297	98.6261	23.6773	108.356	57.3821	99.2226	354.786	9.251	118.671	27.6717
gene10453	Csec_G17334	hypothetical protein B7P43_G17334	0	0	0	0	0	0	0	0	0.6918
gene10454	Csec_G17335	Tubulin beta	41.1657	0	0	67.8152	67.8892	75.6877	94.5663	109.987	71.9465
gene10455	Csec_G17346	hypothetical protein B7P43_G17346	0	0	0	0	0	0	0	0	0
gene10456	Csec_G17415	hypothetical protein B7P43_G17415	6.8609	0	0	5.2166	15.6667	33.1134	11.3068	13.0248	22.1374
gene10457	Csec_G17438	hypothetical protein B7P43_G17438	2.5729	0	0	0	0	4.7305	10.2789	12.06	13.1441
gene10458	Csec_G17718	protein failed axon connections	8442.39	43116.4	26213.9	45858.7	26743.1	20653.3	9011.55	3563.49	6989.19
gene10459	Csec_G17719	hypothetical protein B7P43_G17719	0	0	0	0	0	0	0	0	0
gene1046	Csec_G10552	hypothetical protein B7P43_G10552	0	0	0	0	0	0	0	0	0
gene10460	Csec_G17878	Transmembrane protein 192	34.3047	71.032	0	0	0	0	8.2232	48.7225	32.5143
gene10461	Csec_G17879	hypothetical protein B7P43_G17879	7.7186	59.1933	0	0	0	0	0	7.7184	3.459
gene10462	Csec_G17880	hypothetical protein B7P43_G17880	0	0	0	0	0	0	0	0	0
gene10463	Csec_G17900	hypothetical protein B7P43_G17900	12.0067	53.274	0	26.0828	0	37.8438	25.6974	48.2401	28.3635
gene10464	Csec_G17901	hypothetical protein B7P43_G17901	0	0	0	0	0	0	0	0	0
gene10465	Csec_G17902	hypothetical protein B7P43_G17902	0	0	0	0	0	0	0	0	0
gene10466	Csec_G17968	hypothetical protein B7P43_G17968	0	0	0	0	0	0	0	0	1.3836
gene10467	Csec_G17969	hypothetical protein B7P43_G17969	0	0	0	0	0	0	0	0	0
gene10468	Csec_G17995	hypothetical protein B7P43_G17995	0	0	0	0	0	0	0	5.7888	2.0754
gene10469	Csec_G18154	hypothetical protein B7P43_G18154	0	0	0	0	0	0	0	0	1.3836
gene1047	Csec_G10553	hypothetical protein B7P43_G10553	18.8676	0	0	0	0	4.7305	0	2.412	15.9112
gene10470	Csec_G18271	Anaphase	322.464	0	0	0	0	364.247	0	0.9648	20.7538
gene10471	Csec_G18275	hypothetical protein B7P43_G18275	3.4305	0	0	15.6497	0	9.461	6.1674	3.3768	4.1508
gene10472	Csec_G18444	hypothetical protein B7P43_G18444	0	0	0	0	0	0	0	0	0.6918
gene10473	Csec_G01756	hypothetical protein B7P43_G01756	336.186	284.128	266.724	99.1145	297.668	354.786	232.304	306.807	302.314
gene10474	Csec_G01757	hypothetical protein B7P43_G01757	181.815	118.387	0	20.8662	214.112	151.375	21.5858	129.766	86.4742
gene10475	Csec_G01758	Cofilin	1008.56	6079.16	2950.63	2196.17	2391.79	1617.82	9932.54	1828.3	2572.09
gene10476	Csec_G01759	RNA polymerase	1412.5	1917.86	2942.3	5399.13	5624.36	6253.7	329.954	200.196	311.999
gene10477	Csec_G01760	hypothetical protein B7P43_G01760	560.025	994.448	400.086	996.362	543.113	614.962	635.239	649.794	719.465
gene10478	Csec_G01761	hypothetical protein B7P43_G01761	52.3147	35.516	133.362	166.93	10.4445	94.6096	53.4505	162.569	72.6383
gene10479	Csec_G01762	hypothetical protein B7P43_G01762	159.517	224.935	375.08	255.611	67.8892	217.602	5.1395	198.749	78.8644
gene1048	Csec_G10554	hypothetical protein B7P43_G10554	0	0	0	0	0	0	0	0	0
gene10480	Csec_G01763	hypothetical protein B7P43_G01763	0	0	0	0	0	0	0	0	0
gene10481	Csec_G01764	hypothetical protein B7P43_G01764	340.474	118.387	183.373	78.2483	125.334	217.602	138.766	410.523	232.443
gene10482	Csec_G01765	hypothetical protein B7P43_G01765	92.6228	0	50.0107	5.2166	94.0004	52.0353	81.2036	68.9833	74.7137
gene10483	Csec_G01766	hypothetical protein B7P43_G01766	98.6261	65.1127	0	119.981	52.2224	4.7305	63.7294	98.8922	48.4255
gene10484	Csec_G01767	hypothetical protein B7P43_G01767	185.246	0	0	93.898	0	66.2267	15.4184	109.023	99.6182
gene10485	Csec_G01768	hypothetical protein B7P43_G01768	1.7152	0	0	0	0	0	0	3.3768	3.459
gene10486	Csec_G01769	hypothetical protein B7P43_G01769	16.2947	0	233.383	0	94.0004	0	11.3068	12.5424	10.3769
gene10487	Csec_G01770	hypothetical protein B7P43_G01770	217.835	242.693	558.453	354.726	543.113	127.723	624.96	179.453	267.032
gene10488	Csec_G01771	hypothetical protein B7P43_G01771	75.4704	0	58.3458	36.5159	10.4445	4.7305	8.2232	42.9337	29.7471
gene10489	Csec_G01772	hypothetical protein B7P43_G01772	3.4305	0	25.0053	0	47.0002	28.3829	0	0	0
gene1049	Csec_G10951	hypothetical protein B7P43_G10951	0.8576	5.9193	0	0	193.223	0	19.53	30.3912	12.4523
gene10490	Csec_G01773	hypothetical protein B7P43_G01773	0	0	0	0	0	0	0	0	0
gene10491	Csec_CG02643	hypothetical protein B7P43_CG02643	30.8743	159.822	191.708	959.846	600.558	870.409	29.8089	34.2505	251.121
gene10492	Csec_G02644	hypothetical protein B7P43_G02644	0	0	0	0	0	0	0	0	0
gene10493	Csec_G02645	hypothetical protein B7P43_G02645	0	0	0	0	0	0	0	0.9648	4.8426
gene10494	Csec_G02646	hypothetical protein B7P43_G02646	551.449	5.9193	8.3351	88.6814	88.7781	236.524	33.9205	358.424	235.901
gene10495	Csec_G02647	Cuticle protein 76	0	0	0	0	0	23.6524	0	0	0
gene10496	Csec_G02648	Pupal cuticle protein C1B	0	0	0	0	0	0	0	0	0
gene10497	Csec_G02649	hypothetical protein B7P43_G02649	0	0	0	0	0	0	4.1116	1.4472	5.5343
gene10498	Csec_G02650	hypothetical protein B7P43_G02650	132.073	248.612	158.367	1549.32	1138.45	208.141	550.951	603.483	977.504
gene10499	Csec_G02651	hypothetical protein B7P43_G02651	17.1524	0	0	0	120.112	14.1914	1.0279	302.948	3.459
gene105	Csec_G00909	60S ribosomal protein L8	1440.8	4960.4	3300.71	4481.02	2417.9	1967.88	4296.6	1216.61	1526.1
gene1050	Csec_G10952	hypothetical protein B7P43_G10952	0	0	0	0	0	0	0	1.9296	2.0754
gene10500	Csec_G02652	hypothetical protein B7P43_G02652	0	0	0	0	0	0	1.0279	0	4.1508
gene10501	Csec_G02653	hypothetical protein B7P43_G02653	205.828	976.69	108.356	944.196	757.225	619.693	731.861	383.509	655.82
gene10502	Csec_G02654	HIG1 domain family member 2A	146.653	195.338	658.474	526.872	423.002	316.942	639.35	240.236	309.923
gene10503	Csec_G02655	hypothetical protein B7P43_G02655	587.469	479.466	0	965.062	611.002	719.033	224.081	587.082	282.252
gene10504	Csec_G02656	hypothetical protein B7P43_G02656	20.5828	0	0	0	0	28.3829	2.0558	59.3353	9.6851
gene10505	Csec_G02657	hypothetical protein B7P43_G02657	94.338	402.515	0	93.898	355.113	175.028	364.902	157.745	162.571
gene10506	Csec_G02658	hypothetical protein B7P43_G02658	56.6028	5.9193	0	10.4331	0	61.4963	29.8089	77.1841	35.2815
gene10507	Csec_G02659	U6 snRNA	123.497	295.967	116.692	119.981	125.334	37.8438	72.9805	83.4553	118.297
gene10508	Csec_G02660	hypothetical protein B7P43_G02660	172.381	0	16.6702	0	5.2222	70.9572	12.3347	118.671	55.3435
gene10509	Csec_G02661	hypothetical protein B7P43_G02661	44.5962	142.064	100.021	5.2166	62.6669	89.8791	94.5663	54.0289	55.3435
gene1051	Csec_G10953	hypothetical protein B7P43_G10953	150.083	5.9193	250.054	114.764	151.445	47.3048	55.5063	133.625	148.044
gene10510	Csec_G02662	hypothetical protein B7P43_G02662	307.885	692.562	625.134	224.312	511.78	255.446	416.297	487.225	414.384
gene10511	Csec_G02663	hypothetical protein B7P43_G02663	0	0	0	0	0	0	5.1395	0	0
gene10512	Csec_G02664	hypothetical protein B7P43_G02664	36.8776	0	0	20.8662	0	108.801	13.3626	50.1697	21.4456
gene10513	Csec_G02665	hypothetical protein B7P43_G02665	1.7152	0	0	0	0	0	95.5942	19.7784	45.6584
gene10514	Csec_G02666	hypothetical protein B7P43_G02666	1.7152	0	0	0	0	0	0	0.4824	2.0754
gene10515	Csec_G02667	Tyrosyl	374.779	361.079	108.356	208.662	0	212.872	598.234	331.892	329.985
gene10516	Csec_G02668	hypothetical protein B7P43_G02668	169.808	1000.37	766.831	365.159	449.113	335.864	166.519	609.272	462.81
gene10517	Csec_G02669	hypothetical protein B7P43_G02669	0	0	0	0	0	0	0	0	0
gene10518	Csec_G02670	Collagen alpha	461.399	1681.09	1400.3	589.471	459.557	747.416	426.576	1127.85	737.452
gene10519	Csec_G02671	CCHC	10997.2	33817.2	25097	19327.3	11901.5	8283.07	53394	7036.78	13178.7
gene1052	Csec_G10954	hypothetical protein B7P43_G10954	0	0	0	0	0	0	0	0	2.0754
gene10520	Csec_G02672	hypothetical protein B7P43_G02672	2873.02	9157.21	11752.5	17960.6	10679.5	17034.5	718.498	687.421	993.415
gene10521	Csec_G02673	hypothetical protein B7P43_G02673	0	0	0	0	0	0	0	0	0
gene10522	Csec_G02674	hypothetical protein B7P43_G02674	2.5729	0	0	0	0	0	0	1.4472	6.2261
gene10523	Csec_G02675	Glucose	439.958	633.369	8.3351	349.509	240.223	368.978	679.438	352.635	395.014
gene10524	Csec_G02676	hypothetical protein B7P43_G02676	348.193	23.6773	291.729	182.579	282.001	255.446	64.7573	274.004	141.126
gene10525	Csec_G02677	U11	120.924	76.9513	0	0	36.5557	33.1134	57.5621	63.1945	70.5629
gene10526	Csec_G02678	hypothetical protein B7P43_G02678	0	0	0	0	0	0	0	0.4824	0
gene10527	Csec_G02679	hypothetical protein B7P43_G02679	103.772	5.9193	0	36.5159	161.889	61.4963	92.5105	167.875	53.2681
gene10528	Csec_G02680	hypothetical protein B7P43_G02680	0	0	0	0	0	0	0	0	0
gene10529	Csec_G02681	Cystathionine gamma	908.218	2586.75	2008.76	2357.88	1639.78	1650.94	3870.02	1547.54	1516.41
gene1053	Csec_G10955	hypothetical protein B7P43_G10955	0	0	0	0	0	0	0	0	0
gene10530	Csec_G02682	Vesicle	288.16	71.032	116.692	224.312	245.445	236.524	185.021	327.55	210.997
gene10531	Csec_G02683	Sterile alpha motif domain	248.709	5.9193	8.3351	177.363	73.1114	56.7658	53.4505	208.397	171.565
gene10532	Csec_G02684	hypothetical protein B7P43_G02684	174.096	0	100.021	31.2993	26.1112	37.8438	56.5342	164.981	112.762
gene10533	Csec_G02685	hypothetical protein B7P43_G02685	113.206	0	0	46.949	0	66.2267	26.7252	61.7473	34.5897
gene10534	Csec_G02686	Proteasome	521.432	295.967	500.107	370.375	438.668	577.119	504.696	683.079	399.165
gene10535	Csec_G02687	hypothetical protein B7P43_G02687	0	0	0	0	0	0	0	0	0
gene10536	Csec_G02688	hypothetical protein B7P43_G02688	1.7152	11.8387	0	0	0	0	2.0558	0	0.6918
gene10537	Csec_G02689	hypothetical protein B7P43_G02689	3.4305	0	0	5.2166	0	14.1914	1.0279	0.4824	3.459
gene10538	Csec_G02690	hypothetical protein B7P43_G02690	0	0	0	0	0	0	0	0	0
gene10539	NA	NA	0	0	0	0	0	0	0	0	0
gene1054	Csec_G10956	hypothetical protein B7P43_G10956	4.2881	313.725	16.6702	370.375	31.3335	61.4963	2959.31	80.0785	44.2748
gene10540	Csec_CG02692	hypothetical protein B7P43_CG02692	0	0	0	0	0	0	0	0	0
gene10541	Csec_G02693	hypothetical protein B7P43_G02693	0	0	0	0	0	0	0	0	0
gene10542	Csec_G03702	hypothetical protein B7P43_G03702	0	0	0	0	0	0	0	0	0
gene10543	Csec_G03703	hypothetical protein B7P43_G03703	462.256	219.015	183.373	93.898	156.667	132.453	347.428	506.038	345.897
gene10544	Csec_G03704	Ubiquitin	206.686	396.595	341.74	339.076	78.3336	137.184	186.049	175.112	182.633
gene10545	Csec_G03705	RuvB	884.205	1101	1800.38	818.999	835.559	1386.03	1439.05	433.678	1003.79
gene10546	Csec_G03706	Protein transport protein Sec61 subunit alpha isoform 2	66.8942	11.8387	0	57.3821	5.2222	28.3829	139.794	99.3746	71.2547
gene10547	Csec_G03707	hypothetical protein B7P43_G03707	21.4405	0	0	67.8152	0	0	113.068	60.3001	13.8359
gene10548	Csec_G03708	hypothetical protein B7P43_G03708	60.0333	0	0	26.0828	0	9.461	1.0279	42.4513	15.9112
gene10549	Csec_G03709	hypothetical protein B7P43_G03709	2140.62	29.5967	791.836	511.222	637.114	704.842	235.388	2028.98	935.305
gene1055	Csec_G10957	hypothetical protein B7P43_G10957	1240.12	514.982	1025.22	719.884	527.447	827.834	192.216	2370.52	1190.58
gene10550	Csec_G03710	hypothetical protein B7P43_G03710	31.7319	0	0	36.5159	57.4447	66.2267	3.0837	45.3457	10.3769
gene10551	Csec_G03711	hypothetical protein B7P43_G03711	96.9109	183.499	8.3351	333.86	412.557	179.758	99.7057	487.225	145.968
gene10552	Csec_G03712	hypothetical protein B7P43_G03712	182.673	88.79	258.389	292.127	146.223	80.4182	170.63	158.71	213.072
gene10553	Csec_G03713	hypothetical protein B7P43_G03713	12.0067	0	8.3351	0	0	9.461	10.2789	25.0848	13.1441
gene10554	Csec_G03714	hypothetical protein B7P43_G03714	24.0133	118.387	0	151.28	172.334	80.4182	78.12	538.359	740.219
gene10555	Csec_G03715	hypothetical protein B7P43_G03715	6.0033	0	0	0	0	0	0	0	0
gene10556	Csec_CG03716	hypothetical protein B7P43_CG03716	518.859	59.1933	466.767	114.764	245.445	302.751	177.826	135.072	188.168
gene10557	Csec_G03717	hypothetical protein B7P43_G03717	319.892	0	0	0	57.4447	104.071	56.5342	76.7017	42.1994
gene10558	Csec_G03718	hypothetical protein B7P43_G03718	307.885	0	0	0	0	28.3829	1.0279	58.8529	28.3635
gene10559	Csec_G03719	Mitochondrial dicarboxylate carrier	98.6261	5.9193	83.3512	93.898	94.0004	193.95	46.2552	43.8985	75.4055
gene1056	Csec_G10958	hypothetical protein B7P43_G10958	247.852	254.531	0	229.528	313.334	241.255	25.6974	98.4098	74.7137
gene10560	Csec_G04370	hypothetical protein B7P43_G04370	149.226	343.321	458.431	20.8662	15.6667	179.758	78.12	101.304	128.674
gene10561	Csec_G04371	hypothetical protein B7P43_G04371	6.8609	165.741	8.3351	0	20.889	0	4.1116	2.8944	14.5277
gene10562	Csec_G04372	Asparagine synthetase	222.981	0	383.415	573.821	1363.01	733.225	84.2873	237.341	650.978
gene10563	Csec_G04373	hypothetical protein B7P43_G04373	0	0	0	0	0	0	0	0	0.6918
gene10564	Csec_G04374	hypothetical protein B7P43_G04374	2.5729	0	0	0	0	37.8438	2.0558	6.2712	15.9112
gene10565	Csec_G04375	hypothetical protein B7P43_G04375	6.8609	0	0	0	0	0	0	1.4472	2.7672
gene10566	Csec_G04376	Pre	0	0	0	0	0	0	0	0	0
gene10567	Csec_G04377	Venom carboxylesterase	1632.91	319.644	100.021	20.8662	125.334	170.297	48.311	213.221	139.742
gene10568	Csec_G04378	hypothetical protein B7P43_G04378	0	0	0	0	0	0	0	0	0
gene10569	Csec_G04379	Twist	4.2881	0	0	0	47.0002	18.9219	0	4.3416	1.3836
gene1057	Csec_G12348	hypothetical protein B7P43_G12348	0	0	0	0	0	0	0	0	0
gene10570	Csec_G04380	hypothetical protein B7P43_G04380	297.594	130.225	216.713	57.3821	182.779	193.95	260.057	144.238	248.354
gene10571	Csec_G04381	Ubiquitin	30.0166	0	0	0	193.223	0	15.4184	50.6521	45.6584
gene10572	Csec_G04382	Serine	549.733	1692.93	875.187	1001.58	1551.01	600.771	1431.86	1088.78	713.931
gene10573	Csec_G04383	hypothetical protein B7P43_G04383	27.4438	106.548	0	36.5159	104.445	89.8791	34.9484	87.3145	130.057
gene10574	Csec_G04384	hypothetical protein B7P43_G04384	1.7152	0	0	3985.45	67.8892	302.751	0	6.2712	0.6918
gene10575	Csec_G04438	hypothetical protein B7P43_G04438	178.385	201.257	1933.75	4731.41	3044.57	2634.88	78.12	182.83	122.447
gene10576	Csec_G04439	hypothetical protein B7P43_G04439	46.3114	5.9193	0	83.4649	0	37.8438	10.2789	83.9377	31.1307
gene10577	Csec_G04440	hypothetical protein B7P43_G04440	0	0	0	0	0	0	0	0	0
gene10578	Csec_G04441	hypothetical protein B7P43_G04441	98.6261	100.629	0	26.0828	47.0002	208.141	10.2789	191.031	44.9666
gene10579	Csec_G04442	hypothetical protein B7P43_G04442	1022.28	0	0	5.2166	0	18.9219	12.3347	7.7184	10.3769
gene1058	Csec_G18161	hypothetical protein B7P43_G18161	0	0	0	0	0	0	0	0	0
gene10580	Csec_G04443	hypothetical protein B7P43_G04443	465.687	29.5967	8.3351	375.592	78.3336	316.942	63.7294	560.067	296.088
gene10581	Csec_G04444	hypothetical protein B7P43_G04444	6.0033	41.4353	0	318.21	579.669	581.849	3.0837	5.3064	2.7672
gene10582	Csec_G04445	hypothetical protein B7P43_G04445	2134.61	2142.8	1600.34	2530.03	1629.34	2899.78	915.854	603.966	988.573
gene10583	Csec_G04446	Nucleoside diphosphate kinase 7	137.219	230.854	333.405	182.579	313.334	368.978	256.974	128.801	183.325
gene10584	Csec_G04447	hypothetical protein B7P43_G04447	102.057	82.8707	0	78.2483	156.667	397.36	235.388	42.4513	57.4188
gene10585	Csec_G04448	hypothetical protein B7P43_G04448	0.8576	0	0	0	0	0	3.0837	0.9648	0.6918
gene10586	Csec_G04449	hypothetical protein B7P43_G04449	3.4305	0	0	73.0318	31.3335	4.7305	0	0.9648	2.7672
gene10587	Csec_G04450	hypothetical protein B7P43_G04450	5.1457	0	0	0	0	0	0	27.4968	2.7672
gene10588	Csec_G04451	hypothetical protein B7P43_G04451	17.1524	5.9193	0	5.2166	0	28.3829	2.0558	55.9585	11.7605
gene10589	Csec_G04452	hypothetical protein B7P43_G04452	0	0	0	0	0	0	0	0	0
gene1059	Csec_G18189	hypothetical protein B7P43_G18189	0	0	0	0	0	0	0	8.2008	1.3836
gene10590	Csec_G04453	hypothetical protein B7P43_G04453	6.8609	0	0	0	0	0	7.1953	20.7432	1.3836
gene10591	Csec_G04454	hypothetical protein B7P43_G04454	44.5962	53.274	0	20.8662	5.2222	61.4963	66.8131	28.4616	85.7824
gene10592	Csec_G04455	Ras	504.28	195.338	741.825	521.655	689.336	572.388	759.614	580.328	600.477
gene10593	Csec_G04456	hypothetical protein B7P43_G04456	0	0	0	0	0	0	0	0	0
gene10594	Csec_G04457	Cullin	204.971	100.629	8.3351	245.178	161.889	208.141	119.236	490.602	201.312
gene10595	Csec_G04458	Mitochondrial intermediate peptidase	117.494	147.983	0	135.63	99.2226	80.4182	182.965	270.144	99.6182
gene10596	Csec_G04459	hypothetical protein B7P43_G04459	295.021	47.3547	616.798	276.477	584.891	411.552	371.07	397.016	301.622
gene10597	Csec_G04460	T	1088.32	876.062	500.107	1048.53	678.891	1338.73	1680.61	1397.51	803.864
gene10598	Csec_G04461	Mitogen	210.974	337.402	241.718	312.993	365.557	354.786	575.621	306.807	296.088
gene10599	Csec_G04462	hypothetical protein B7P43_G04462	40.3081	0	0	15.6497	0	0	0	17.3664	2.0754
gene106	Csec_G00910	hypothetical protein B7P43_G00910	166.378	1343.69	1650.35	933.763	470.002	236.524	249.778	803.68	808.706
gene1060	Csec_G18373	hypothetical protein B7P43_G18373	82.3314	0	0	0	0	37.8438	0	6.2712	6.2261
gene10600	Csec_G04463	hypothetical protein B7P43_G04463	198.968	118.387	300.064	198.229	52.2224	118.262	231.276	174.147	198.545
gene10601	Csec_G04464	NEDD8	259.858	5.9193	8.3351	41.7324	156.667	99.3401	142.877	170.77	121.756
gene10602	Csec_G04465	hypothetical protein B7P43_G04465	18.01	0	0	0	0	0	11.3068	40.5217	18.6784
gene10603	Csec_G04914	hypothetical protein B7P43_G04914	0	0	0	0	0	0	0	2.8944	0
gene10604	Csec_G04915	hypothetical protein B7P43_G04915	0	0	0	0	0	0	0	0	0
gene10605	Csec_G04916	SNW domain	0	5.9193	0	0	0	0	19.53	8.2008	2.7672
gene10606	Csec_G04917	hypothetical protein B7P43_G04917	11.149	11.8387	16.6702	6666.76	78.3336	18.9219	79.1479	6.2712	6.2261
gene10607	Csec_G04918	Negative elongation factor B	183.53	94.7093	16.6702	26.0828	104.445	189.219	87.371	178.488	95.4675
gene10608	Csec_G04919	hypothetical protein B7P43_G04919	0	0	0	0	0	0	0	0	0
gene10609	Csec_G04920	RNA polymerase II subunit B1 CTD phosphatase Rpap2	92.6228	11.8387	0	140.847	104.445	170.297	120.264	151.474	86.4742
gene1061	Csec_G18374	hypothetical protein B7P43_G18374	0	0	0	0	0	0	0	0	0.6918
gene10610	Csec_G04921	hypothetical protein B7P43_G04921	282.156	254.531	8.3351	349.509	402.113	463.587	539.644	715.4	398.473
gene10611	Csec_G04922	hypothetical protein B7P43_G04922	300.166	59.1933	133.362	172.146	146.223	250.715	144.933	150.509	143.201
gene10612	Csec_G04923	hypothetical protein B7P43_G04923	0	0	0	0	0	0	0	0	0
gene10613	Csec_G04924	Transmembrane protein 205	45.4538	130.225	258.389	172.146	78.3336	245.985	236.416	59.8177	163.955
gene10614	Csec_G04925	Cullin	903.93	284.128	391.75	182.579	198.445	685.92	234.36	1005.81	383.945
gene10615	Csec_G05402	hypothetical protein B7P43_G05402	2.5729	0	0	0	0	0	0	1.9296	0
gene10616	Csec_G05403	hypothetical protein B7P43_G05403	0	0	0	0	0	0	0	0.4824	0
gene10617	Csec_G05404	hypothetical protein B7P43_G05404	0	0	0	0	62.6669	0	7.1953	11.5776	3.459
gene10618	Csec_G05405	hypothetical protein B7P43_G05405	0	0	0	0	0	0	0	0	0.6918
gene10619	Csec_G05406	hypothetical protein B7P43_G05406	0	0	0	0	0	0	2.0558	0	0.6918
gene1062	Csec_G18382	hypothetical protein B7P43_G18382	0	0	0	0	0	0	0	6.2712	2.7672
gene10620	Csec_G06349	hypothetical protein B7P43_G06349	0	0	0	0	0	0	0	0	0
gene10621	Csec_G06350	hypothetical protein B7P43_G06350	0	0	0	0	0	0	0	0	0
gene10622	Csec_G06351	hypothetical protein B7P43_G06351	0	0	0	0	0	0	0	0.4824	0
gene10623	Csec_G06352	hypothetical protein B7P43_G06352	301.882	82.8707	125.027	182.579	485.668	359.517	341.261	471.305	301.622
gene10624	Csec_G06353	hypothetical protein B7P43_G06353	0	0	0	0	0	0	0	0	0
gene10625	Csec_G06354	hypothetical protein B7P43_G06354	84.0466	0	0	10.4331	31.3335	94.6096	29.8089	78.1489	38.0486
gene10626	Csec_G06355	Phosphofurin acidic cluster sorting protein 2	223.838	207.177	0	172.146	193.223	70.9572	39.06	370.484	186.784
gene10627	Csec_G06356	hypothetical protein B7P43_G06356	0.8576	0	0	0	0	0	4.1116	6.7536	6.9179
gene10628	Csec_G06357	hypothetical protein B7P43_G06357	19.7252	41.4353	0	182.579	52.2224	222.333	2.0558	2.412	5.5343
gene10629	Csec_G06358	hypothetical protein B7P43_G06358	290.733	361.079	200.043	182.579	214.112	274.368	634.211	287.028	247.662
gene1063	Csec_G18385	hypothetical protein B7P43_G18385	0	0	0	0	0	0	0	0	0
gene10630	Csec_G06359	hypothetical protein B7P43_G06359	141.507	59.1933	0	52.1655	355.113	203.411	4.1116	143.273	83.707
gene10631	Csec_G06360	putative ATP	451.965	136.145	0	193.012	73.1114	293.29	193.244	565.374	269.799
gene10632	Csec_G06361	hypothetical protein B7P43_G06361	0	0	0	0	0	0	0	0	0
gene10633	Csec_G06362	hypothetical protein B7P43_G06362	59.1757	0	0	0	0	42.5743	0	63.1945	38.7404
gene10634	Csec_G06363	hypothetical protein B7P43_G06363	425.379	124.306	116.692	26.0828	94.0004	193.95	55.5063	191.513	165.339
gene10635	Csec_G06364	hypothetical protein B7P43_G06364	363.63	118.387	475.102	354.726	271.557	331.134	255.946	316.937	265.649
gene10636	Csec_G06365	hypothetical protein B7P43_G06365	364.488	0	0	135.63	94.0004	245.985	76.0642	484.33	217.915
gene10637	NA	NA	0	0	0	0	0	0	0	0	0
gene10638	Csec_G06367	hypothetical protein B7P43_G06367	0	0	0	0	0	0	0	0	0
gene10639	Csec_G06368	hypothetical protein B7P43_G06368	211.832	609.691	1733.7	709.451	934.781	515.622	739.056	275.451	316.841
gene1064	Csec_G18386	hypothetical protein B7P43_G18386	18.01	0	0	0	0	18.9219	58.59	36.6625	11.0687
gene10640	Csec_G06369	hypothetical protein B7P43_G06369	0	0	0	0	0	0	0	0	0
gene10641	Csec_G06370	Alanine	408.226	106.548	16.6702	349.509	99.2226	222.333	64.7573	483.848	232.443
gene10642	Csec_G06371	Aspartate	409.084	485.385	141.697	135.63	235.001	506.161	343.317	368.072	386.712
gene10643	Csec_G06372	WD repeat	0	0	0	0	0	0	0	0	0
gene10644	Csec_G06373	Cyclin	343.047	189.419	0	93.898	334.224	217.602	350.512	360.353	298.163
gene10645	Csec_G06374	Lactoylglutathione lyase	13.7219	147.983	0	31.2993	0	127.723	65.7852	87.7969	42.1994
gene10646	Csec_G06375	putative 26S proteasome non	651.79	432.111	941.868	777.266	438.668	577.119	920.993	734.214	770.658
gene10647	Csec_G06376	hypothetical protein B7P43_G06376	4.2881	0	0	0	0	0	1.0279	0	1.3836
gene10648	Csec_G06377	Myosin	783.005	343.321	41.6756	412.108	694.558	756.877	164.463	952.741	367.342
gene10649	Csec_G06378	hypothetical protein B7P43_G06378	14.5795	0	8.3351	0	47.0002	42.5743	86.3431	30.3912	10.3769
gene1065	Csec_G18422	hypothetical protein B7P43_G18422	0	0	0	0	0	4.7305	0	1.4472	0.6918
gene10650	Csec_G06379	WD repeat and FYVE domain	442.531	29.5967	341.74	62.5986	141	236.524	296.034	361.801	345.897
gene10651	Csec_G06380	hypothetical protein B7P43_G06380	111.49	5.9193	0	88.6814	10.4445	66.2267	114.096	134.107	99.6182
gene10652	Csec_G06381	hypothetical protein B7P43_G06381	0	0	0	0	0	0	0	0	0
gene10653	Csec_G06382	Long	2078.87	396.595	508.442	532.088	302.89	1092.74	240.527	2305.88	847.447
gene10654	Csec_G06383	Methylosome subunit pICln	445.104	787.271	458.431	537.305	349.89	482.509	1227.31	373.861	429.604
gene10655	Csec_G06384	hypothetical protein B7P43_G06384	589.184	201.257	450.096	255.611	313.334	421.013	1020.7	177.524	335.52
gene10656	Csec_G06385	hypothetical protein B7P43_G06385	0	0	0	0	0	0	0	0	0
gene10657	Csec_G06386	hypothetical protein B7P43_G06386	0	0	0	0	0	0	0	0	0.6918
gene10658	Csec_G06387	Transmembrane 9 superfamily member 2	620.058	1024.04	950.203	996.362	778.114	553.466	1152.27	661.854	876.502
gene10659	Csec_G06388	Maestro heat	381.64	402.515	408.421	213.879	480.446	383.169	271.364	507.486	327.218
gene1066	Csec_G18427	hypothetical protein B7P43_G18427	9.4338	0	0	5.2166	0	0	9.251	2.412	16.603
gene10660	Csec_G06389	Endonuclease	373.922	295.967	16.6702	208.662	725.892	326.403	492.361	493.978	442.056
gene10661	Csec_G06390	hypothetical protein B7P43_G06390	66.0366	59.1933	50.0107	10.4331	83.5559	94.6096	112.04	147.615	78.8644
gene10662	Csec_G06391	hypothetical protein B7P43_G06391	457.111	147.983	0	104.331	114.889	198.68	35.9763	222.869	188.168
gene10663	Csec_G06392	hypothetical protein B7P43_G06392	150.941	313.725	0	224.312	532.669	231.794	300.145	714.918	378.411
gene10664	Csec_G06393	hypothetical protein B7P43_G06393	780.433	982.61	1316.95	1173.72	945.226	912.983	1592.21	919.456	760.281
gene10665	Csec_G06394	hypothetical protein B7P43_G06394	858.476	810.949	833.512	876.381	334.224	657.537	613.653	717.33	662.046
gene10666	Csec_G06395	hypothetical protein B7P43_G06395	132.931	0	0	177.363	94.0004	122.993	60.6458	127.354	96.8511
gene10667	Csec_G06396	hypothetical protein B7P43_G06396	38.5928	0	0	15.6497	26.1112	70.9572	3.0837	24.12	22.1374
[truncated: 17,396 more rows]
